# Supplementary material for: Intron location and sequence modulate gene expression in Yarrowia lipolytica
Source: Nucleic Acids Res. 2026 Jun 27;54(12):gkag650. doi: 10.1093/nar/gkag650 (PMC13309789; doi:10.1093/nar/gkag650)
Supplement: gkag650_Supplemental_Files [file gkag650_supplemental_files.zip › Supplementary Tables.xlsx]

## Sheet: Table S1
Table S1. Yarrowia lipolytica strains used in this study.
strain	genotype	source	applies to	additional information
W29	type strain	ATCC 20460	Fig. 1
Y01	W29, Δku70::pTDH1-hphB-tPEX20	this study	Fig. 5 and Fig. 6
Y09 (background)	Y01, IntC2::hrGFP-tLIP2 (no ATG), IntD1::pTEF-mTurquoise-tLIP2	this study	Fig. 5	The hrGFP gene in this construct lacks a start codon (ATG). Shown as 'background' in Fig. 5b.
TEF (no intron)	Y09, insertion of pTEF-ATG upstream of hrGFP	this study	Fig. 5	Shown as 'no intron' in Fig. 5b.
TEFin	Y09, insertion of pTEF-ATG-TEFin upstream of hrGFP	this study	Fig. 5	TEF intron is located immediately downstream of the start codon (ATG).
I1	Y09, insertion of pTEF-ATG-intron id6304 upstream of hrGFP	this study	Fig. 5	Each intron is located immediately downstream of the start codon (ATG). For convenience, the intron present in each strain is referred to by the same name as the strain (e.g., the intron in strain I3 is referred to as I3). Intron information can be found in the 'selected introns' sheet.
I2	Y09, insertion of pTEF-ATG-intron id12477 upstream of hrGFP	this study	Fig. 5
I3	Y09, insertion of pTEF-ATG-intron id4686 upstream of hrGFP	this study	Fig. 5
I4	Y09, insertion of pTEF-ATG-intron id1967 upstream of hrGFP	this study	Fig. 5
I5	Y09, insertion of pTEF-ATG-intron id1749 upstream of hrGFP	this study	Fig. 5
I6	Y09, insertion of pTEF-ATG-intron id1757 upstream of hrGFP	this study	Fig. 5
I7	Y09, insertion of pTEF-ATG-intron id10670 upstream of hrGFP	this study	Fig. 5
I8	Y09, insertion of pTEF-ATG-intron id4873 upstream of hrGFP	this study	Fig. 5
I9	Y09, insertion of pTEF-ATG-intron id357 upstream of hrGFP	this study	Fig. 5
I10	Y09, insertion of pTEF-ATG-intron id1901 upstream of hrGFP	this study	Fig. 5
I11	Y09, insertion of pTEF-ATG-intron id10677 upstream of hrGFP	this study	Fig. 5
I12	Y09, insertion of pTEF-ATG-intron id3711 upstream of hrGFP	this study	Fig. 5
I13	Y09, insertion of pTEF-ATG-intron id286 upstream of hrGFP	this study	Fig. 5
I14	Y09, insertion of pTEF-ATG-intron id3577 upstream of hrGFP	this study	Fig. 5
I15	Y09, insertion of pTEF-ATG-intron id4987 upstream of hrGFP	this study	Fig. 5
I16	Y09, insertion of pTEF-ATG-intron id10384 upstream of hrGFP	this study	Fig. 5
I17	Y09, insertion of pTEF-ATG-intron id3362 upstream of hrGFP	this study	Fig. 5
I18	Y09, insertion of pTEF-ATG-intron id4710 upstream of hrGFP	this study	Fig. 5
I19	Y09, insertion of pTEF-ATG-intron id15419 upstream of hrGFP	this study	Fig. 5
I20	Y09, insertion of pTEF-ATG-intron id3550 upstream of hrGFP	this study	Fig. 5
I21	Y09, insertion of pTEF-ATG-intron id3692 upstream of hrGFP	this study	Fig. 5
I22	Y09, insertion of pTEF-ATG-intron id325 upstream of hrGFP	this study	Fig. 5
I23	Y09, insertion of pTEF-ATG-intron id2974 upstream of hrGFP	this study	Fig. 5
I24	Y09, insertion of pTEF-ATG-intron id1767 upstream of hrGFP	this study	Fig. 5
I25	Y09, insertion of pTEF-ATG-intron id14319 upstream of hrGFP	this study	Fig. 5
I26	Y09, insertion of pTEF-ATG-intron id3145 upstream of hrGFP	this study	Fig. 5
I27	Y09, insertion of pTEF-ATG-intron id3374 upstream of hrGFP	this study	Fig. 5
I28	Y09, insertion of pTEF-ATG-intron id1780 upstream of hrGFP	this study	Fig. 5
I29	Y09, insertion of pTEF-ATG-intron id4766 upstream of hrGFP	this study	Fig. 5
I30	Y09, insertion of pTEF-ATG-intron id3413 upstream of hrGFP	this study	Fig. 5
I31	Y09, insertion of pTEF-ATG-intron id2969 upstream of hrGFP	this study	Fig. 5
I32	Y09, insertion of pTEF-ATG-intron id3878 upstream of hrGFP	this study	Fig. 5
I33	Y09, insertion of pTEF-ATG-intron id8656 upstream of hrGFP	this study	Fig. 5
I34	Y09, insertion of pTEF-ATG-intron id855 upstream of hrGFP	this study	Fig. 5
I35	Y09, insertion of pTEF-ATG-intron id1430 upstream of hrGFP	this study	Fig. 5
I36	Y09, insertion of pTEF-ATG-intron id3438 upstream of hrGFP	this study	Fig. 5
I37	Y09, insertion of pTEF-ATG-intron id11159 upstream of hrGFP	this study	Fig. 5
I38	Y09, insertion of pTEF-ATG-intron id4941 upstream of hrGFP	this study	Fig. 5
I39	Y09, insertion of pTEF-ATG-intron id15906 upstream of hrGFP	this study	Fig. 5
I40	Y09, insertion of pTEF-ATG-intron id7498 upstream of hrGFP	this study	Fig. 5
I41	Y09, insertion of pTEF-ATG-intron id4927 upstream of hrGFP	this study	Fig. 5
I42	Y09, insertion of pTEF-ATG-intron id3213 upstream of hrGFP	this study	Fig. 5
I43	Y09, insertion of pTEF-ATG-intron id7960 upstream of hrGFP	this study	Fig. 5
I44	Y09, insertion of pTEF-ATG-intron id13869 upstream of hrGFP	this study	Fig. 5
I45	Y09, insertion of pTEF-ATG-intron id3804 upstream of hrGFP	this study	Fig. 5
I46	Y09, insertion of pTEF-ATG-intron id5675 upstream of hrGFP	this study	Fig. 5
I47	Y09, insertion of pTEF-ATG-intron id7744 upstream of hrGFP	this study	Fig. 5
I48	Y09, insertion of pTEF-ATG-intron id10496 upstream of hrGFP	this study	Fig. 5
I49	Y09, insertion of pTEF-ATG-intron id6881 upstream of hrGFP	this study	Fig. 5
I50	Y09, insertion of pTEF-ATG-intron id3877 upstream of hrGFP	this study	Fig. 5
I51	Y09, insertion of pTEF-ATG-intron id8140 upstream of hrGFP	this study	Fig. 5
I52	Y09, insertion of pTEF-ATG-intron id327 upstream of hrGFP	this study	Fig. 5
I53	Y09, insertion of pTEF-ATG-intron id604 upstream of hrGFP	this study	Fig. 5
I54	Y09, insertion of pTEF-ATG-intron id355 upstream of hrGFP	this study	Fig. 5
I55	Y09, insertion of pTEF-ATG-intron id6375 upstream of hrGFP	this study	Fig. 5
I16opt	Y09, insertion of pTEF-ATG-optimized intron id10384 upstream of hrGFP	this study	Fig. 5	Each intron is located immediately downstream of the start codon (ATG).
I27opt	Y09, insertion of pTEF-ATG-optimized intron id3374 upstream of hrGFP	this study	Fig. 5
I39opt	Y09, insertion of pTEF-ATG-optimized intron id15906 upstream of hrGFP	this study	Fig. 5
I43opt	Y09, insertion of pTEF-ATG-optimized intron id7960 upstream of hrGFP	this study	Fig. 5
pTEF-lacZ (no intron)	Y01, IntB::pTEF-lacZ-tCYC1	this study	Fig. 6
TEFin-loc1	Y01, IntB::pTEF-ATG-TEFin-lacZ-tCYC1	this study	Fig. 6	TEF intron is inserted immediately downstream of the lacZ start codon (ATG).
I3-loc1	Y01, IntB::pTEF-ATG-I3-lacZ-tCYC1	this study	Fig. 6	Intron I3 is inserted immediately downstream of the lacZ start codon (ATG).
I15-loc1	Y01, IntB::pTEF-ATG-I15-lacZ-tCYC1	this study	Fig. 6	Intron I15 is inserted immediately downstream of the lacZ start codon (ATG).
TEFin-loc2	Y01, IntB::pTEF-TEFin-ATG-lacZ-tCYC1	this study	Fig. 6	TEF intron is inserted 11 nucleotides upstream of the lacZ start codon (ATG).
I3-loc2	Y01, IntB::pTEF-I3-ATG-lacZ-tCYC1	this study	Fig. 6	Intron I3 is inserted 11 nucleotides upstream of the lacZ start codon (ATG).
I15-loc2	Y01, IntB::pTEF-I15-ATG-lacZ-tCYC1	this study	Fig. 6	Intron I15 is inserted 11 nucleotides upstream of the lacZ start codon (ATG).
pTDH1-lacZ (no intron)	Y01, IntB::pTDH1-lacZ-tCYC1	this study	Fig. 6
pTDH1-TEFin	Y01, IntB::pTDH1-TEFin-ATG-lacZ-tCYC1	this study	Fig. 6	TEF intron is inserted 15 nucleotides upstream of the lacZ start codon (ATG).
pTDH1-I3	Y01, IntB::pTDH1-I3-ATG-lacZ-tCYC1	this study	Fig. 6	Intron I3 is inserted 15 nucleotides upstream of the lacZ start codon (ATG).
pTDH1-I15	Y01, IntB::pTDH1-I15-ATG-lacZ-tCYC1	this study	Fig. 6	Intron I15 is inserted 15 nucleotides upstream of the lacZ start codon (ATG).
RPLue	Y01, IntB::TEF promoter-RPL24 5'UTR exon-ATG-lacZ-tCYC1	this study	Fig. 6
RPLue-I23	Y01, IntB::TEF promoter-RPL24 5'UTR exon-RPL24 5'UTR intron(I23)-ATG-lacZ-tCYC1	this study	Fig. 6	The full RPL24 5'UTR contains an intron (I23) located immediately upstream of the gene's start codon (ATG).
RPLue-TEFin	Y01, IntB::TEF promoter-RPL24 5'UTR exon-TEFin-ATG-lacZ-tCYC1	this study	Fig. 6	TEF intron is inserted immediately upstream of the lacZ start codon (ATG).
RPLue-I3	Y01, IntB::TEF promoter-RPL24 5'UTR exon-I3-ATG-lacZ-tCYC1	this study	Fig. 6	Intron I3 is inserted immediately upstream of the lacZ start codon (ATG).

## Sheet: Table S2
Table S2. Plasmids used in this study.
plasmid	elements	source	additional information
pCRISPRyl	UAS1B8-pTEF-Cas9(codon optimized)-SV40NLS-tCYC1, sgRNA, LEU2 marker, CEN1	addgene	addgene #70007
pCfB3405	for gRNA expression, nourseothricin(clonNAT) marker, Yli CEN1, EasyCloneYALI	addgene	addgene #106166
pCfB4906	pTEF-Cas9(codon optimized)-tTEF, hphB marker, integration to IntB locus, loxP, EasyCloneYALI	addgene	addgene #106150
pSCARS1	pTEFin-hrGFP-tCYC1, URA3 marker, Yli ARS1, ScCEN, ScTrp1	addgene	addgene #174868
pCAS1yl	Constitutive expression of Cas9 and sgRNA in Yarrowia lipolytica, LEU2 marker, CEN1, Ecoli ORI, AmpR	addgene	addgene #73226
pYL01	UAS1B8-pTEF-Cas9(codon optimized)-SV40NLS-tTEF, sgRNA, Yli CEN1, clonNAT marker, Ecoli ORI, AmpR	this study	The sgRNA sequence is replaced to target different genomic loci. See 'oligos' sheet for details.
pIntC2GFP	IntC2 homology arm upstream-pTEFin-hrGFP-tLIP2-IntC2 homology arm downstream, Ecoli ORI, AmpR	this study
pGC-hrGFP	IntC2 homology arm upstream-hrGFP(no ATG)-tLIP2-IntC2 homology arm downstream, Ecoli ORI, AmpR	this study
pGB-pTEF-lacZ	IntB homology arm upstream-pTEF-lacZ-tCYC1-IntB homology arm downstream, Ecoli ORI, AmpR	this study
pGB-pTEF-TEFin-lacZ	IntB homology arm upstream-pTEF-TEFin-lacZ-tCYC1-IntB homology arm downstream, Ecoli ORI, AmpR	this study	TEF intron is inserted immediately downstream of the lacZ start codon (ATG).
pGB-pTEF-I3-lacZ	IntB homology arm upstream-pTEF-I3-lacZ-tCYC1-IntB homology arm downstream, Ecoli ORI, AmpR	this study	Intron I3 is inserted immediately downstream of the lacZ start codon (ATG).
pGB-pTEF-I15-lacZ	IntB homology arm upstream-pTEF-I15-lacZ-tCYC1-IntB homology arm downstream, Ecoli ORI, AmpR	this study	Intron I15 is inserted immediately downstream of the lacZ start codon (ATG).
pGB-TEFu-TEFin-lacZ	IntB homology arm upstream-pTEF-TEFin-lacZ-tCYC1-IntB homology arm downstream, Ecoli ORI, AmpR	this study	TEF intron is inserted 11 nucleotides upstream of the lacZ start codon (ATG).
pGB-TEFu-I3-lacZ	IntB homology arm upstream-pTEF-I3-lacZ-tCYC1-IntB homology arm downstream, Ecoli ORI, AmpR	this study	Intron I3 is inserted 11 nucleotides upstream of the lacZ start codon (ATG).
pGB-TEFu-I15-lacZ	IntB homology arm upstream-pTEF-I15-lacZ-tCYC1-IntB homology arm downstream, Ecoli ORI, AmpR	this study	Intron I15 is inserted 11 nucleotides upstream of the lacZ start codon (ATG).
pGB-pTDH-lacZ	IntB homology arm upstream-pTDH1-lacZ-tCYC1-IntB homology arm downstream, Ecoli ORI, AmpR	this study
pGB-TDHu-TEFin-lacZ	IntB homology arm upstream-pTDH1-TEFin-lacZ-tCYC1-IntB homology arm downstream, Ecoli ORI, AmpR	this study	TEF intron is inserted 15 nucleotides upstream of the lacZ start codon (ATG).
pGB-TDHu-I3-lacZ	IntB homology arm upstream-pTDH1-I3-lacZ-tCYC1-IntB homology arm downstream, Ecoli ORI, AmpR	this study	Intron I3 is inserted 15 nucleotides upstream of the lacZ start codon (ATG).
pGB-TDHu-I15-lacZ	IntB homology arm upstream-pTDH1-I15-lacZ-tCYC1-IntB homology arm downstream, Ecoli ORI, AmpR	this study	Intron I15 is inserted 15 nucleotides upstream of the lacZ start codon (ATG).
pGB-RPLue-lacZ	IntB homology arm upstream-TEF promoter-RPLue-lacZ-tCYC1-IntB homology arm downstream, Ecoli ORI, AmpR	this study
pGB-RPLue-I23-lacZ	IntB homology arm upstream-TEF promoter-RPLue-I23-lacZ-tCYC1-IntB homology arm downstream, Ecoli ORI, AmpR	this study	The full RPL24 5'UTR contains an intron (I23) located immediately upstream of the gene's start codon (ATG).
pGB-RPLue-TEFin-lacZ	IntB homology arm upstream-TEF promoter-RPLue-TEFin-lacZ-tCYC1-IntB homology arm downstream, Ecoli ORI, AmpR	this study	TEF intron is inserted immediately upstream of the lacZ start codon (ATG).
pGB-RPLue-I3-lacZ	IntB homology arm upstream-TEF promoter-RPLue-I3-lacZ-tCYC1-IntB homology arm downstream, Ecoli ORI, AmpR	this study	Intron I3 is inserted immediately upstream of the lacZ start codon (ATG).

## Sheet: Table S3
Table S3. Oligonucleotides used in this study.
#oligo	oligo name	oligo sequence	template&amplicon size	additional information
#1	CC-F	cctttcgtctcgcgcgtttc	pCRISPRyl, 5895bp	pYL01 genetic elements
#2	CC-R	ggctagcttacacctttcgc
#3	TEFt-F	gcgaaaggtgtaagctagccaccccacgttgccggtcttgcctcctacta	pCfB4906, 419bp
#4	TEFt-R	accatgattacgccaagcttcacgcgatgaattcggacac
#5	BB-F	aagcttggcgtaatcatggt	pCRISPRyl, 2914bp
#6	BB-R	agcggccgcatactactgta
#7	NatR-F	tacagtagtatgcggccgctaaggagtttggcgcccgttt	pCfB3405, 1808bp
#8	NatR-R	gaaacgcgcgagacgaaaggcgagcgtcccaaaaccttct
#63	ku70up2-F	cgaaaagtgccacctgacgtTTTACGAGAATCTAGGCGGG	W29 genome, ~2kb	ku70 homology arm upstream
#64	ku70up2-R	TGCAGGACATCCTACTGCGTCAGACAGACGACGATGACGAT
#65	ku70dn2-F	CATTCATGTTAGTTGCGTCAGAACATGTATGACTGCTGCTT	W29 genome, ~2kb	ku70 homology arm downstream
#66	ku70dn2-R	cgccaagcttgtttgtttaaacGTGGCGGTCCACTATTCTGCAGAA
#92	ku70dn2-R2	cgccaagcttgtttgtttaaacACATGGGTACGACAGTGTCT
#93	ku70dn2-R3	cgccaagcttgtttgtttaaacAGAGAAATACAACTGGTGGAACGAGTT
#94	ku70dn2-F2	TTCATTCATGTTAGTTGCGTGGATGAGTCCTCTTTCAGAT
#95	ku70dn2-F3	TTCATTCATGTTAGTTGCGTTGTGCGATGTCGTATGAGCG
#67	pGPD-F	GACGCAGTAGGATGTCCTGCA	W29 genome, 933bp	pTDH1-hphB-tPEX20
#68	pGPD-R	TGTTGATGTGTGTTTAATTCAAG
#69	hphB-F	CTTGAATTAAACACACATCAACAatgggtaaaaagcctgaact	pCfB4906, 1029bp
#70	hphB-R	TCACTTCCCCATCCACACTTttattcctttgccctcggac
#71	tPEX20-F	AAGTGTGGATGGGGAAGTGA	W29 genome, 313bp
#72	tPEX20-R	ACGCAACTAACATGAATG
#73	YL01gRtku2-F	AAGGCCTGGGTTTACACTGGgttttagagctagaaatagc	pYL01, ~5.5kb	pYL01 targeting ku70
#16	YL01C9-R	ggagatctcgacagaatcga
#17	YL01C9-F	tcgattctgtcgagatctcc
#74	YL01gRtku2-R	CCAGTGTAAACCCAGGCCTTacgtcaacctgcgccgacccggaatcgaa
#75	YL01gRtku3-F	ACAAGACGACACCAAAGTATgttttagagctagaaatagc
#16	YL01C9-R	ggagatctcgacagaatcga
#17	YL01C9-F	tcgattctgtcgagatctcc
#76	YL01gRtku3-R	ATACTTTGGTGTCGTCTTGTacgtcaacctgcgccgacccggaatcgaa
#21	C2up-F	cgaaaagtgccacctgacgtaattcgacgacctgaacact	W29 genome, 500bp	pIntC2GFP genetic elements
#22	C2up-R	aaatgcgccgccaacccggtctctttccatctaagacctacatttgtctg
#23	TEFin-hrgfp-F	agagaccgggttggcggcgcattt	pSCARS1, 1248bp
#24	TEFin-hrgfp-R	ttacacccactcgtgcaggc
#25	Lip2t-F	gcctgcacgagtgggtgtaaCTTCTGTTCGGAATCAACCT	W29 genome, 937bp
#26	Lip2t-R	ggctgcacactcggaggtatCAGATGCATTCTTGGGCGGTCTATA
#27	C2dn-F	atacctccgagtgtgcagcc	W29 genome, 488bp
#28	C2dn-R	ccaagcttgtttgtttaaacgattgaaacgcctgacaaaaacgcc
#29	CAS1BB-F	gtttaaacaaacaagcttggcg	pCAS1yl, 2187bp
#30	CAS1BB-R	acgtcaggtggcacttttcg
#33	YL01gRtC2-F	gctcatcggaaagaactcctgttttagagctagaaatagc	pYL01, ~5.5kb	pYL01 targeting IntC2
#16	YL01C9-R	ggagatctcgacagaatcga
#17	YL01C9-F	tcgattctgtcgagatctcc
#34	YL01gRtC2-R	aggagttctttccgatgagcacgtcaacctgcgccgacccggaatcgaa
#21	C2up-F	cgaaaagtgccacctgacgtaattcgacgacctgaacact	pIntC2GFP, 500bp	pGC-hrGFP genetic elements
#123	C2up-R	ttcaggatctgcttgctcacttccatctaagacctacatt
#124	GFP-F	aatgtaggtcttagatggaagtgagcaagcagatcctgaa	pIntC2GFP, 2142bp
#28	C2dn-R	ccaagcttgtttgtttaaacgattgaaacgcctgacaaaaacgcc
#29	CAS1BB-F	gtttaaacaaacaagcttggcg	pCAS1yl, 2187bp
#30	CAS1BB-R	acgtcaggtggcacttttcg
	I3-F	ccttctgagtataagaatcattcaaaatgGTGAGTATCATTACAAGCGCAGCGAAGCGAAACGACCCAAAACGACA	oligo direct fusion, intron size+48bp HAs	homology arm-intron-homology arm
	I3-R	ttcaggatctgcttgctcacCTGGTGTTAGTTTATCCTTCTGTGTGGTGTCGTTTTGGGTCGTTTCG
	I5-F	ccttctgagtataagaatcattcaaaatgGTAAGTATACATCACGCATCAGGGAAGCGCACAAAGTGCCTTCCTACTGATCTTT
	I5-R	ttcaggatctgcttgctcacCTAGAATGGTTAGTGATCGTGTAGTTCAAATGGGGGAAAGATCAGTAGGAAGGCAC
	I6-F	ccttctgagtataagaatcattcaaaatgGTAAGTATACATCACGCATCAGGGAAGCGCACAAAGTGCCTTCCTACTGATCTTTCCCCC
	I6-R	ttcaggatctgcttgctcacCTAGCTAGAATGGTTAGTGATCGTGTAGTTCAAATGGGGGAAAGATCAGTAGGAA
	I46-F	cttctgagtataagaatcattcaaaatgGTAACAACGGCGGTTCCAACGGCGGAAACGGCGGCTCTG
	I46-R	ttcaggatctgcttgctcacCTCCGTTGTTGCCACCGTCAGAGCCGCCGTTTCCGCCGT
	I53-F	cttctgagtataagaatcattcaaaatgGTTACGGCGGCAACCAGGGAG
	I53-R	ttcaggatctgcttgctcacCTCCCTGGTTGCCGCCGTAAC
	I1-F	cttctgagtataagaatcattcaaaatgGTGAGCGCCTTGTGGAAACAGACC	W29 genome, intron size+48bp HAs
	I1-R	ttcaggatctgcttgctcacCTGTGTTAGTTGTTGTTGGGGTGCG
	I2-F	cttctgagtataagaatcattcaaaatgGTAAGTACACAGACACAGACACAGACG
	I2-R	ttcaggatctgcttgctcacCTCTGTGTTAGTGGCGCTTTAGG
	I4-F	cttctgagtataagaatcattcaaaatgGTTGGTCATGTCACGACATGG
	I4-R	ttcaggatctgcttgctcacCTGGGTTAGATTGTGTTCAGAGG
	I7-F	cttctgagtataagaatcattcaaaatgGTACAGTCCCAGACTACTCCTG
	I7-R	ttcaggatctgcttgctcacCTGTGTTAGCATTGGTATATGG
	I8-F	ccttctgagtataagaatcattcaaaatgGTGAGTGTGAAAAGGTGGCAGT
	I8-R	ttcaggatctgcttgctcacCTGGGGTTAGTAACGGCCTG
	I9-F	ccttctgagtataagaatcattcaaaatgGTGAGTACCATAGAAGGTGAT
	I9-R	ttcaggatctgcttgctcacCTGTGTTAGTACATTGTCGG
	I10-F	ccttctgagtataagaatcattcaaaatgGTGAGTATCGACGAATAATG
	I10-R	ttcaggatctgcttgctcacCTGTGGTTAGCTAGTGTCAT
	I11-F	cttctgagtataagaatcattcaaaatgGTATGTATCACCATTTCGCC
	I11-R	ttcaggatctgcttgctcacCTGTGTTAGTGGGATTGTTC
	I12-F	ccttctgagtataagaatcattcaaaatgGTGAGTACGGAACGACGACA
	I12-R	ttcaggatctgcttgctcacCTGAGTTAGTATTGTATTGAGGATACCC
	I13-F	ccttctgagtataagaatcattcaaaatgGTGAGTATTCAGATGGAGAG
	I13-R	ttcaggatctgcttgctcacCTAGGTTAGTAGATGGTCTAAAG
	I14-F	ccttctgagtataagaatcattcaaaatgGTGAGTAAGAAGCGAGGGTG
	I14-R	ttcaggatctgcttgctcacCTGGGTTAGTGGTTGTTTGG
	I15-F	ccttctgagtataagaatcattcaaaatgGTGAGTATCTACGTTGATCTGTAGTG
	I15-R	ttcaggatctgcttgctcacCTGTGTTAGCAATCGAGGTG
	I16-F	cttctgagtataagaatcattcaaaatgGTATGACCCTATAGGTGAGTTACTGG
	I16-R	ttcaggatctgcttgctcacCTGAGTTAGTAAACTGGCGTGG
	I17-F	ccttctgagtataagaatcattcaaaatgGTGAGTACTTGGTACAATGGT
	I17-R	ttcaggatctgcttgctcacCTGGAGTTAGTTATGTTCGG
	I18-F	ccttctgagtataagaatcattcaaaatgGTAAGGACCAAAGAGAAGAGC
	I18-R	ttcaggatctgcttgctcacCTGTGTCATTGAGTGGTTAGG
	I19-F	cttctgagtataagaatcattcaaaatgGTAAGTCCAGGAGGCATAGAAAGCC
	I19-R	ttcaggatctgcttgctcacCTAAGTTAGTTTCCCCCGATTCAGG
	I20-F	ccttctgagtataagaatcattcaaaatgGTGAGTAACAACCCGGAGCTATTGG
	I20-R	ttcaggatctgcttgctcacCTGGGTTAGTAACGGTGTGTGGC
	I21-F	ccttctgagtataagaatcattcaaaatgGTAAGTTCTTGCGATTTGAGGG
	I21-R	ttcaggatctgcttgctcacCTGAGTTAGTGTGAGTCGGTGG
	I22-F	ccttctgagtataagaatcattcaaaatgGTGAGTGCTGAAGCTATATGATACGG
	I22-R	ttcaggatctgcttgctcacCTGAGTTAGTAAAAATGTCTGAAAAGCG
	I23-F	ccttctgagtataagaatcattcaaaatgGTGAGTTTTTGGAGGAAATCC
	I23-R	ttcaggatctgcttgctcacCTGCGTTAGTATAATCGTAGGAGG
	I24-F	ccttctgagtataagaatcattcaaaatgGTAAGTACAACCGATTGAGATCG
	I24-R	ttcaggatctgcttgctcacCTGTTGTTAGTATTCTGGTTGGTTT
	I25-F	cttctgagtataagaatcattcaaaatgGTAAGTAGATGAACAGTGCTAACG
	I25-R	ttcaggatctgcttgctcacCTGTTAGAAACTTGGGTGAGAAC
	I26-F	ccttctgagtataagaatcattcaaaatgGTGAGTATTCGACAGCGACAC
	I26-R	ttcaggatctgcttgctcacCTGGGTTAGTCTCAGTTACGAGG
	I27-F	cttctgagtataagaatcattcaaaatgGTGAGCACTACGGAGAGG
	I27-R	ttcaggatctgcttgctcacCTGAGTTAGTAAAAAGAAAACG
	I28-F	ccttctgagtataagaatcattcaaaatgGTATGTTACACGGGCAATGCG
	I28-R	ttcaggatctgcttgctcacCTGGGGTTAGTAACTAGTTTGTGTATCC
	I29-F	ccttctgagtataagaatcattcaaaatgGTGAGTATCAGACGCTGGATTTCGG
	I29-R	ttcaggatctgcttgctcacCTACGGTTAGTATATGATCGGTCGGTGC
	I30-F	ccttctgagtataagaatcattcaaaatgGTGAGTACCACAAACGAACTACAACG
	I30-R	ttcaggatctgcttgctcacCTGAGTTAGTCTTGCGATTGCG
	I31-F	ccttctgagtataagaatcattcaaaatgGTGAGTATTGTTGAGGATACAGAAC
	I31-R	ttcaggatctgcttgctcacCTAGGTTAGTACGAGAGCAGAGG
	I32-F	cttctgagtataagaatcattcaaaatgGTAAGTATCACCACAACCGC
	I32-R	ttcaggatctgcttgctcacCTGTATGTTAGTGAGGGTTCG
	I33-F	cttctgagtataagaatcattcaaaatgGTCAGTCTGACTTTTTGATTGCTCTCGCGACATTTCCCA
	I33-R	ttcaggatctgcttgctcacCTAATGTTAGTAATTGATATGGGAAATGTCGCGAGAGCA
	I34-F	ccttctgagtataagaatcattcaaaatgGTGAGTAGATTGAACACAGATGG
	I34-R	ttcaggatctgcttgctcacCTGGGTTAGTTATGTTTAATGGG
	I35-F	ccttctgagtataagaatcattcaaaatgGTGAGTATCTCCCGAGTTGC
	I35-R	ttcaggatctgcttgctcacCTGGGTTAGTAATCATTCGTATTTG
	I36-F	ccttctgagtataagaatcattcaaaatgGTGAGTATGAGCGATCTGGG
	I36-R	ttcaggatctgcttgctcacCTGTCGTTAGCGCTGTATATATACAC
	I37-F	cttctgagtataagaatcattcaaaatgGTGCGTCTTTTTCATTACTTGCGGCACACGCCCTGTCACTC
	I37-R	ttcaggatctgcttgctcacCTGAGTTAGCATGTTTGATAGAGTGACAGGGCGTGTGCCG
	I38-F	ccttctgagtataagaatcattcaaaatgGTGAGTGAAGGAAATTATTG
	I38-R	ttcaggatctgcttgctcacCTATGTTAGTTGTGGTTCG
	I39-F	cttctgagtataagaatcattcaaaatgGTACGAATGAAGCAATTGG
	I39-R	ttcaggatctgcttgctcacCTGAGTTAGTACGGGGCC
	I40-F	ccttctgagtataagaatcattcaaaatgGTGAGTCGAGAAAACCGG
	I40-R	ttcaggatctgcttgctcacCTGAGTTAGTATGTTGATAGAAGCG
	I41-F	ccttctgagtataagaatcattcaaaatgGTGAGTTATTGTGTGGCG
	I41-R	ttcaggatctgcttgctcacCTGTGGTTAGTATGAGTTGGG
	I42-F	ccttctgagtataagaatcattcaaaatgGTGAGTGAGATTCGACAATCAAGG
	I42-R	ttcaggatctgcttgctcacCTGGGTTAGCAACGATTATACAGG
	I43-F	ccttctgagtataagaatcattcaaaatgGTGAGTGCGAGCGGAAGGATTGG
	I43-R	ttcaggatctgcttgctcacCTGGGTTAGAAGAGTCAAATGAGACAAAAGCG
	I44-F	cttctgagtataagaatcattcaaaatgGTAAGACGATTCAGTGAGTGG
	I44-R	ttcaggatctgcttgctcacCTGAGTTAATATTGATGAATGC
	I45-F	ccttctgagtataagaatcattcaaaatgGTGAGTATGACAGAGGGAATCACG
	I45-R	ttcaggatctgcttgctcacCTGGGTTAGAATGATGGCAGC
	I47-F	cttctgagtataagaatcattcaaaatgGTGGTGAGTAAACACGAAAGCAGG
	I47-R	ttcaggatctgcttgctcacCTGTGTTAGCTGAGTACGGTAGTGG
	I48-F	cttctgagtataagaatcattcaaaatgGTCAGCACTTACAGCGAGTGC
	I48-R	ttcaggatctgcttgctcacCTGTGGTTAGTAGATTCATTGCAGTAC
	I49-F	cttctgagtataagaatcattcaaaatgGTCTTTCGTCGAGACTGCTAAGTCC
	I49-R	ttcaggatctgcttgctcacCTGGCCCTGAGAGTAACTGGC
	I50-F	cttctgagtataagaatcattcaaaatgGTAAGTATCACCACAACCGCTTTGC
	I50-R	ttcaggatctgcttgctcacCTTCTGTATGTTAGTGAGGGTTCGTAGC
	I51-F	cttctgagtataagaatcattcaaaatgGTTGTCTTTAAGACTGGTGAGTACTGAGATGG
	I51-R	ttcaggatctgcttgctcacCTGCGTTAGTATGTGCGATTGAATGG
	I52-F	ccttctgagtataagaatcattcaaaatgGTGAGTGCTGAAGCTATATGATACG
	I52-R	ttcaggatctgcttgctcacCTTGAGTAAGAACCTGAGTTAGTAAAAATG
	I54-F	cttctgagtataagaatcattcaaaatgGTCGGTATTAACGGATTCGG
	I54-R	ttcaggatctgcttgctcacCTGTGTTAGTACATTGTCGGGG
	I55-F	cttctgagtataagaatcattcaaaatgGTCTTTGGTGAGATTGGCAACTTCTTC
	I55-R	ttcaggatctgcttgctcacCTCCTTGGCGTCCTTTCGC
#156	G3-R	tttgaatgattcttatactcagaagg	pGB1-TEFin, 3833bp	pGB-pTEF-lacZ/pGB-pTEF-TEFin-lacZ/pGB-pTEF-I3-lacZ/pGB-pTEF-I15-lacZ genetic elements. All introns are located immediately downstream of the lacZ start codon (ATG).
#164	pGB-F	ccgcggtcatgtaattagtt
#165	lacZ-F	ccttctgagtataagaatcattcaaaATGACCATGATTACGGATTCACTGG	E.coli DH5alpha genome, 3121bp
#166	lacZ-R	aactaattacatgaccgcggTTATTTTTGACACCAGACCAACTGG
#167	lacZi-F	ACCATGATTACGGATTCACTGGC	E.coli DH5alpha genome, 3092bp
#166	lacZ-R	aactaattacatgaccgcggTTATTTTTGACACCAGACCAACTGG
	I3-F	ccttctgagtataagaatcattcaaaatgGTGAGTATCATTACAAGCGCAGCGAAGCGAAACGACCCAAAACGACA	oligo direct fusion, 123bp
#168	I3lacZ-R	GCCAGTGAATCCGTAATCATGGTCTGGTGTTAGTTTATCCTTCTGTGTGGTGTCGTTTTGGGTCGTTTCG
	I15-F	ccttctgagtataagaatcattcaaaatgGTGAGTATCTACGTTGATCTGTAGTG	W29 genome, 278 bp
#169	I15lacZ-R	GCCAGTGAATCCGTAATCATGGTCTGTGTTAGCAATCGAGGTG
#170	TEFin-F	ccttctgagtataagaatcattcaaaatggtgagtttcagaggcagcagc	W29 genome, 171bp
#171	TEFinlacZ-R	GCCAGTGAATCCGTAATCATGGTctgcggttagtactgcaaaaagtgc
#265	PUI4-F	aatcattcaaaATGACCATG	pGB-pTEF-lacZ, 6908bp	pGB-TEFu-TEFin-lacZ/pGB-TEFu-I3-lacZ/pGB-TEFu-I15-lacZ genetic elements. All introns are inserted 11 nucleotides upstream of the lacZ start codon (ATG).
#266	PUI4-R	cttatactcagaaggaaatgc
#247	TEFuI3-F	gcatttccttctgagtataagGTGAGTATCATTACAAGCGCAGCGAAGCGAAACGACCCAAAACGACA	genome, intron size+41bp HAs
#248	TEFuI3-R	CATGGTCATtttgaatgattCTGGTGTTAGTTTATCCTTCTGTGTGGTGTCGTTTTGGGTCGTTTCG
#253	TEFuI15-F	gcatttccttctgagtataagGTGAGTATCTACGTTGATCTGTAGTG
#254	TEFuI15-R	CATGGTCATtttgaatgattCTGTGTTAGCAATCGAGGTG
#259	TEFuTEFin-F	gcatttccttctgagtataaggtgagtttcagaggcagcagc
#260	TEFuTEFin-R	CATGGTCATtttgaatgattctgcggttagtactgcaaaaagtgc
#201	B2-F	ATGACCATGATTACGGATTCACTGG	pGB-pTEF-lacZ, 6502bp	pGB-pTDH-lacZ genetic elements.
#205	B2-R	AGTGAACTTCTTATGGGAAGTCAAGTTGAG
#206	TDH1p-F	CTCAACTTGACTTCCCATAAGAAGTTCACTGACGCAGTAGGATGTCCTGC	W29 genome, 988bp
#207	TDH1p-R	CCAGTGAATCCGTAATCATGGTCATTGTTGATGTGTGTTTAATTCAAGAATG
#267	PUI12-F	AAACACACATCAACAATGACC	pGB-pTDH-lacZ, 7435bp	pGB-TDHu-TEFin-lacZ/pGB-TDHu-I3-lacZ/pGB-TDHu-I15-lacZ genetic elements. All introns are inserted 11 nucleotides upstream of the lacZ start codon (ATG).
#268	PUI12-R	AATTCAAGAATGAATATAGAGAAGAG
#249	TDHuI3-F	CTCTTCTCTATATTCATTCTTGAATTGTGAGTATCATTACAAGCGCAGCGAAGCGAAACGACCCAAAACGACA	W29 genome, intron size+47bp HAs
#250	TDHuI3-R	GGTCATTGTTGATGTGTGTTTCTGGTGTTAGTTTATCCTTCTGTGTGGTGTCGTTTTGGGTCGTTTCG
#255	TDHuI15-F	CTCTTCTCTATATTCATTCTTGAATTGTGAGTATCTACGTTGATCTGTAGTG
#256	TDHuI15-R	GGTCATTGTTGATGTGTGTTTCTGTGTTAGCAATCGAGGTG
#261	TDHuTEFin-F	CTCTTCTCTATATTCATTCTTGAATTgtgagtttcagaggcagcagc
#262	TDHuTEFin-R	GGTCATTGTTGATGTGTGTTTctgcggttagtactgcaaaaagtgc
#242	lacz-F	ATGACCATGATTACGGATTCAC	pGB-pTEF-lacZ, 6851bp	pGB-RPLue-lacZ/pGB-RPLue-I23-lacZ/pGB-RPLue-TEFin-lacZ/pGB-RPLue-I3-lacZ genetic elements.
#243	TEFp-R	aaggagagagagaaaagaagagg
#227	RPLu-F7	cttcttttctctctctccttTTTCTCTTGTTACAGACTACCGACAACAGG	oligo direct fusion, 80bp
#229	RPLu-R	GAATCCGTAATCATGGTCATCTTGAATTCTCCTGTTGTCGGTAGTCTGTA
#230	RPL-F8	cttcttttctctctctccttTTTCTCTTGTTACAGACTACCG	W29 genome, 382bp
#232	RPL-R	GAATCCGTAATCATGGTCATCTGCGTTAGTATAATCGTAGG
#233	PUI9-P1	cttcttttctctctctccttTTTCTCTTGTTACAGACTACCGACAACAGGAGAATTCAAGGTGAG	oligo direct fustion, 154bp
#234	PUI9-P2	GGTGTCGTTTTGGGTCGTTTCGCTTCGCTGCGCTTGTAATGATACTCACCTTGAATTCTCCTGT
#235	PUI9-P3	GAATCCGTAATCATGGTCATCTGGTGTTAGTTTATCCTTCTGTGTGGTGTCGTTTTGGGTCGTTT
#227	RPLu-F7	cttcttttctctctctccttTTTCTCTTGTTACAGACTACCGACAACAGG	oligo direct fustion, 60bp
#237	RPLu-R2	CTTGAATTCTCCTGTTGTCGGTAGTCTGTA
#240	RPLIck-F	CGACAACAGGAGAATTCAAGgtgagtttcagaggcagcagc	W29 genome, 162bp
#241	laczIck-R	GAATCCGTAATCATGGTCATctgcggttagtactgcaaaaagtgc
	strain/plasmid test
#oligo	oligo name	oligo sequence	amplicon information	additional information
#77	ku70kot2-F	GACAAAAGGGCTTTATGAAG	correct 3.2k, wrong no band	Y01 ku70 deletion test
#78	ku70kot2-R	atctttgtagaaaccatcgg
#77	ku70kot2-F	GACAAAAGGGCTTTATGAAG	correct no band, wrong 2.4k
#37	ku70kot-R2	TAATCTTGCGGCGATATGAC
#38	C2GFPt-F	TAACAGCCGAGATCTCAGTC	correct 3k, wrong 800	Y09 hrGFP insertion/following intron insertion test
#39	C2GFPt-R	cagtaccattgccaacttgt
#38	C2GFPt-F	TAACAGCCGAGATCTCAGTC	correct 1.2k, wrong no band
#40	C2GFPt-R2	ctccatggtgaacacgtggt
#9	natRt-F	atcgttgccatcgatgggcc	correct 2166bp, wrong 3107bp	pYL01 assembly test
#10	natRt-R	caccgtcatcaccgaaacgc
#19	YL01s-F	gcgttcgagttctggactct	correct ~500bp, wrong no band	pYL01 gRNA replacement test&sequencing
#20	YL01s-R	aaccggaaacgctcgaatct
#157	G3t-F	ctctccttgtcaactcacaccc	TEF: correct 153, wrong no band. I3, I15, TEFin: correct 153+intron, wrong 150 or no band	pGB-pTEF-(intron)-lacZ test
#184	B2t-R	CTGCAAGGCGATTAAGTTGG
#226	Bupt-F	ACATAAATAGCAAGATCCTTACCCC	correct: 1097bp(+intron), intron: 122/74/229bp	pGB-pTDH-(intron)-lacZ test
#184	B2t-R	CTGCAAGGCGATTAAGTTGG
#269	TEFpt-F	ctgaaaatttttttgctttgtgg	correct: 224bp(+intron), intron: 320/122/74bp	pGB-RPLue-(intron)-lacZ test
#184	B2t-R	CTGCAAGGCGATTAAGTTGG
#188	IntBt-F	CCCATGCATCGAAATTTCCC	correct: 1120bp+insertion fragment size	Y01+lacZ expressing strains test
#191	IntBd-R	CATAAGACGCCTCGTTGCTCG

## Sheet: Table S4
Table S4. Intron annotation and splicing metrics.
intron id	mean SE	intron start	intron end	strand	intron size	EE reads	EI reads	gene	median TPM	chromosome	gene start	gene end	gene ORF size	intron sequence	canonical	intron GC content	#conditions spliced	#conditions unspliced	#conditions splicing status unknown	splicing frequency
30	0.969538	1264237	1264358	-	122	31677.1	979.861	YALI1_C12642g	10276.2	1C	1262857	1264361	1505	GTGAGTTTCAGAGGCAGCAGCAATTGCCACGGGCTTTGAGCACACGGCCGGGTGTGGTCCCATTCCCATCGACACAAGACGCCACGTCATCCGACCAGCACTTTTTGCAGTACTAACCGCAG	TRUE	0.57377	12	0	0	1
286	0.943068	2605131	2605322	-	192	41902.2	2620.72	YALI1_D26051g	10237	1D	2604742	2605332	591	GTGAGTATTCAGATGGAGAGTGAAGCGTGGGTTGGATACCTAGAAACCTCTGAGAGCGTGAGAGCGTGAGAGCGTGAGAGTCATCAACAGACTAGCGTCCTTGGCTCAGGTCCATTCCATCGTCAGACGAGCGATTCGGAGACTGCCACAGACTCCTGTCTGATGTCCACTTTAGACCATCTACTAACCTAG	TRUE	0.515625	12	0	0	1
325	0.968198	4136703	4136979	+	277	17328.1	627.333	YALI1_E41367g	4944.95	1E	4136700	4137225	526	GTGAGTGCTGAAGCTATATGATACGGAGAGCACTAGGAGCAGGAGGGCGATAGGGGGATTTTCCACAGCGATATTGAGAATATTTCTTTCAGAAGAGCTCAGTTTGGAGCTCACAACGACATGAAAAATTTGACGGGAATGGTTAAACGACGTTATCATCACCAAGGATTTGCCACCTCATCGACACGTCATTCGAAGCCCTTTATGGCAGCTTCATCATCTCCTGCTGCTCCATTCCTTCCGACACGACGCTTTTCAGACATTTTTACTAACTCAG	TRUE	0.458484	12	0	0	1
357	0.980802	826318	826463	+	146	32784.7	646.097	YALI1_C08262g	6420.28	1C	826270	827432	1163	GTGAGTACCATAGAAGGTGATGGAAACATGACCCAACAGAAACAGATGACAAGTGTCGTCGACCCACCAGAGCCCAATTGAGCTCATACTAACAGTCGACAACCTGTCGAACCAATTGATGACTCCCCGACAATGTACTAACACAG	TRUE	0.472603	12	0	0	1
390	0.196836	3801364	3801471	-	108	0.638889	2.75	YALI1_F38013g	5985.66	1F	3800562	3801329	768	GTAAGTAGACTCAAACCATAGACCTGTAGTCACCTAAACGAGCTCTTTGTTGCCTATGGGTCTGACGCACAAATTCCGTGTCTCTGCAGTAGCGGGACTCTAACTCAG	TRUE	0.481481	8	0	4	1
855	0.970412	1583204	1584103	-	900	17151.1	394.444	YALI1_C15832g	2866.46	1C	1582389	1584221	1833	GTGAGTAGATTGAACACAGATGGAAATGCGGCACCATTGGTGTCGTTGCGCAGGTTTTGGTTGCGCAGATTTTGGTTACACAGAGGCGATGGTTACACAGACACAGACATGGGGGATTACACAACCGGTTACGCAATCGGATTATTGTTTTTTGGGAATGATGATTCGATCGATCGATACAGACGACACAGACCGGACAGACCGACACCGACGAGGAATCACAGATCGCATGGTCCTTTTTGTTCTTTTTCTCTCACACCTATCTTTTTTTCTCCTACTGTCTATGTCTGTCTGCCTCGAGAAGTCAGTCCACATTTTAACGCCGCACGTCGATGGATGATGGGGCGGATTCGCACAGGAGCATCGTGGGGGAAGACCAGTGTTGGCGGTTCAACTTTT…	TRUE	0.497778	12	0	0	1
863	0.0209513	1583204	1583800	-	597	8.75	405.083	YALI1_C15832g	2866.46	1C	1582389	1584221	1833	GTCAGTCCACATTTTAACGCCGCACGTCGATGGATGATGGGGCGGATTCGCACAGGAGCATCGTGGGGGAAGACCAGTGTTGGCGGTTCAACTTTTTTATTTTCGTTGGAGAATAAAAAAATGACGCCAACAACTGGACTTTACTGGACTGGACCAACTGGTCTGGACTCGTCTTCTGTACGTGCACTAGCCCCGAGTCACGAGTCCGTTTTGTGGTCCAAAGTTGTTGGTTTTGTGGCCCTATTTTTGCCCTCGTGGACTGAGCCTGCCCCGAATGTCAGACTGCCCCCACCCAGCAAGCCAAAAAATAGCAAAGTTGCTAGGACTGCAATTAAGGTTCGCATATTGGTTACGGATTGGGACAAGTACGCCCTGAAAGGGACAAGCACAACATGCATG…	TRUE	0.514238	12	0	0	1
864	0.354441	1337224	1337325	+	102	2797.42	5084.56	YALI1_F13373g	4120.35	1F	1337354	1337806	453	GTGAGTAATAACGACACACCACACGGTGGCGAACGCAGCGAACGCAGTGGAGCGATGCAAAAGCTGAAGAGCAGGACCTCAAGGAGCAACCACTAACAACAG	TRUE	0.539216	12	0	0	1
1430	0.898721	1168901	1169942	-	1042	12855.2	1331.17	YALI1_F11689g	3579.17	1F	1168505	1169966	1462	GTGAGTATCTCCCGAGTTGCTTAACGACGACTTCCCCCACCACAGTGTACAGAGCTCCGGCCCCGACAACGCCCCTGGCGACTTTGTGTCCAGTTGAAGGACCGTTTGCCGAGTCTGCGGCCTTCTGAGACAGCCTCCGGCTGTGAATTCAGCTCCTGGAGTCCCCCTCAGAACCAACCGCTTCTCAGTAATGCGCCTGTCAACTGTGTCACAAACGCTTGCCCAGACTTTTAGCCCCCGATACACATGCACGCCACCGACTGTCCGGGTTCCCGCACAAGCCCCAAACATGTGTTTCTCCTCGTCACAAACCGCCTGAGATTGCCTCATGATATTATCGCCATGGACCCACGCCCGCGGGAATCGGAACGACTCAGCCCATGCACGCGGCTGCTCTCA…	TRUE	0.550864	12	0	0	1
1432	0.0839866	1168901	1169068	-	168	111.194	1397.53	YALI1_F11689g	3579.17	1F	1168505	1169966	1462	GTGAGCGCACTACTGTGGGTCTATTTTTAGATGCGCACCAGACAGAGCTCCATCTGTCTGGAAACGCGTGGAAGCTCCGTGCGCAAGGGTCCTAGTGAGGCCTTTTTCTGCCGTTTTCTGGGAGAGCATCCCAGGACTCGCGCCAAATACGAATGATTACTAACCCAG	TRUE	0.535714	12	0	0	1
1669	0.955391	2993236	2993572	-	337	3099.67	145.472	YALI1_E29930g	2880.98	1E	2992671	2993069	399	GTGAGTAGACAGCATTGGAATGGACCCCGAGCGAGAGGGATTACGATGTGGAGGAGATGAGGACATGACAGAGATTTTATCGACATTTCGGCGTCCATCTTTTGACGTCTTCTGAGATTAGAGACTCCGTGGTATCCACGATCGGAGGTGTTTAATGGGGTGCGAAGCTGAGAGTGTTTGGTGGGCACATTTTGCTACATACCTTACACTGTCCGTTTGTGCTCTCTACACTCTCTCTATAGCTCTTTGGCCTGTCTTGACCCCCTCTTTGCTCTTGTTGTTCCCCCTCTTTTGATGTATTCGCCACCAGCACCACAACACATGTAACTAACTCCAG	TRUE	0.486647	12	0	0	1
1679	0.0614153	3158677	3158756	-	80	0.5	8.06944	YALI1_F31587g	4027.66	1F	3157649	3158704	1056	GTAATGAAACCCAATGCGGGAGTGAGACAAGCACGGATAAATTTGGGCGCTGATGCCTATAAAAGACTTCACTAACCCAG	TRUE	0.4625	10	0	2	1
1690	0.451373	3158677	3159521	-	845	29.5833	10.4167	YALI1_F31587g	4027.66	1F	3157649	3158704	1056	GTGAGTACTCGTACCTTCCCGACACAAACACACGACAAACACAAACAGAACTATGGGCCTATAACCCCTTGTTGGTTTCCGCAGGGTGGTTGTCTTAGTCGTGAGTGACGACAACTCTGTTGGCAGGGGTTTTATTTTTTCGTTTAAGTTCATACACTACCCGAACCTGCGGGTGGTTTGACTGATACAAAAAATGGTCCCCCTTCTGGTCACCAGCCGTTGTCGTCCTGCCGCGATCAGCCATTGTTGTCGCCTCCCTTCCGTCGCCGGCCTTGCTCTTAGCAACGCAAACTCCACTCTGGGTTATCTTATCGCACGCTCCAACTTTCACGTGGCGTCACACACACAGGTTCATGCACATCCCGTTTTCAAAGTTGCATTGCATGCATTTCGTTCCCT…	TRUE	0.508876	12	0	0	1
1749	0.82445	1720630	1720720	-	91	2362.44	536.722	YALI1_E17214g	1713.85	1E	1720717	1721457	741	GTAAGTATACATCACGCATCAGGGAAGCGCACAAAGTGCCTTCCTACTGATCTTTCCCCCATTTGAACTACACGATCACTAACCATTCTAG	TRUE	0.450549	12	0	0	1
1757	0.522164	1720626	1720720	-	95	1689.14	1502.01	YALI1_E17214g	1713.85	1E	1720717	1721457	741	GTAAGTATACATCACGCATCAGGGAAGCGCACAAAGTGCCTTCCTACTGATCTTTCCCCCATTTGAACTACACGATCACTAACCATTCTAGCTAG	TRUE	0.452632	12	0	0	1
1767	0.982489	537073	537379	+	307	13279.9	227.681	YALI1_B05364g	2350.07	1B	536493	538756	2264	GTAAGTACAACCGATTGAGATCGATGTTGATGATGCTGCTGCATGGAGATGATGACGTGTCCGACTTCCACGTGTTGATGAAGAAATTAATTGCGACATTACACAGATATCACGACATGAACTGTGTGTTACGCCAGTTTCTCTCTCGATAATGGACGAGGACACAAACACTCAGAACCCAGGGCGCAGATGCAACAAACAAAACATGAAACAGGAGCAGGAGATCGAGTTATTCTGGGTCCACCTCAACAATGCGATTGCCCGATTTCTTGCTGCTACTTCAAACCAACCAGAATACTAACAACAG	TRUE	0.449511	12	0	0	1
1780	0.988362	536624	537050	+	427	13124.6	147.458	YALI1_B05364g	2350.07	1B	536493	538756	2264	GTATGTTACACGGGCAATGCGATGGGCAATGGTGGATTGCAATGCGAGATGGATTGTTTGCGACATTAATGTGGTGATGGGTCGATTGAGCAGTGTCGACGACACCGGTTGTGCCCCTGTTGAGGCACAAGAATTGAGACGCTTGTGCAGCGACAATGGCTCCAACGAGCTCGGAAATACATTCAGCGAGGGCGATTACGCCGGCGTGTGTTTGCGGATTCGCTCTGCGACCGAAACCACCCCTTCTGTTGGCTACGTTGGGGTTGCTGTACCTCTTGCGTACAGCTGGCACTTTTTTCGCTCGGGGGCTAATAAGCTCTAGAGTTGGGAACAACCGACCAATGACAGCGCAGCACAGCTCACACCTAACCACACACACACACACGCACACAAACAAAA…	TRUE	0.52459	12	0	0	1
1828	0.0222089	2865970	2866056	-	87	1.13889	64.875	YALI1_B28659g	1992.73	1B	2863213	2865963	2751	GTATCCCATAACTCCCAACGTGACACAACATAGTATTAAAACCACCGAGCTCCCCTCCCCATCTCAGTTTCTCTTACTAACATACAG	TRUE	0.448276	12	0	0	1
1883	0.908968	2865970	2866833	-	864	3159.22	105.097	YALI1_B28659g	1992.73	1B	2863213	2865963	2751	GTGAGTATCAGGAGGATATGGATATGGAACGACATTCGACGAGTCTGGCTGATTTCGCCTAGGTTTTTTTTTTTTTTGGTTGGTCAGGTTCAGGTTGTGGATATTATGGCTTGTTTCTTTTCTCCGCGGATAAGCATTTCTCGGTTTTTCGCTTTGCCTTTGTGATTTGCGCTCTCTCTTTTTTTCCCGTCTTTTTTCTGCCCCCTTTTTGGCCTCGCATCGCTCCTGCTATGTTTACCGCATCTCGTGGGAGTTGCCGGGTAACTGGGTGCTGCCATTTCTAAGATTGTTTACTTCCTCCCGAACCTTGTTTTGAAATTCCCTCAAAAGGGGAAAAACTTAGCCCGATTTGGCGAAAGAGTTTATCACATCTTAGAACCTTCAAATACCTCCCGTTCG…	TRUE	0.472222	12	0	0	1
1884	0.292677	2865970	2866402	-	433	35.9722	83.6667	YALI1_B28659g	1992.73	1B	2863213	2865963	2751	GTGAGTGTGAACGGTTGTGGCGGCCGAAGGACAGCAGCAGAGGGCGCATTGAGAGAGACATCACACCGGCTTGGTTGCGCATTTGGATTGCGACCCAGACTACCTTTCTACGAGCACCCGGTGACTCCACCAACGTGACATGAGCTTTGGCGCTCCCCTCGCGGCCACTCAGCTCACAGCCAGAGAGAGTGTTTTGTTTGGTTACTTCCTTCTGCGTTGCGCGAATAACGTGATTGGCTTAAAGTTGCGGTGTTTTTCGGCGGAGCTTAATTTTGTTTCAGCCCGATGTGGACAAGTCCCAACCAGCCATACATATGTATGGATGGTATGGAAAAGAAACTTTAAGGTATCCCATAACTCCCAACGTGACACAACATAGTATTAAAACCACCGAGCTCC…	TRUE	0.505774	12	0	0	1
1901	0.995199	443728	443880	-	153	11174.8	53.5833	YALI1_F04433g	2386.5	1F	441913	443928	2016	GTGAGTATCGACGAATAATGGAGGATTGACACACGACTCTCGTGGAGGGCCCGAACCAAAGTGGTGACCCGACCAACACGACCACGACCCACCTACAGCAGCAATGGCAACAGCAATACCGCCAATGCCTCCAATGACACTAGCTAACCACAG	TRUE	0.542484	12	0	0	1
1905	0.982399	443342	443593	-	252	10190.1	174.625	YALI1_F04433g	2386.5	1F	441913	443928	2016	GTGAGTATTATTACTATTGATTGATTGATGGATGATTGGATGGGTGGATTGCAAGGTCGGAATCACTGGGTTCCACCGTGCCTTTTTCCCGCTGGTTTTTGGGCGATTTGCATACACTTTGATGCATGCAGCTCTCTCATTGGCCGGTTGGGAGCAAACACGTTGCATAGCCAGTGGACAGCAAAACACCATTCAACACGACACAACACACGATAACGACACACACTCTGTGCAATGACAAGACTAACCCAG	TRUE	0.472222	12	0	0	1
1947	0.335106	2609830	2609883	+	54	70.8056	97.9722	YALI1_E26094g	59.7358	1E	2609438	2609950	513	CTCTGCTGCTCCCCAGTCCTCTGCTGCTCCTCAGTCTTCTGCCGCTGCTGAGAC	FALSE	0.62963	12	0	0	1
1948	0.736601	2609994	2610019	+	26	191.5	37.1111	YALI1_E26094g	59.7358	1E	2609438	2609950	513	TCAGTCCAAGCCGCCTCTTCTGCCCC	FALSE	0.653846	11	0	1	1
1962	0.95599	2091454	2091693	-	240	9131.36	403.264	YALI1_F20914g	2285.11	1F	2090549	2091766	1218	GTGAGTATTTGATCCTGACGGGGACGCAATTGACAGATGTTACAATGGTTGGTCATGTCACGACATGGTAATGTGGCGCGCACAGCATTGATAGGCTGGCAGGGCAAGTGGCAATTGACTCAATTGGGTCTGTGTTACCCAGTAACGCATGCCTTTCTCTTTTTCGGATTGCTCTGTCCGCTGCTACCGGTGCCTCCATTGCAGTTGTACGAGTTTGCCTCTGAACACAATCTAACCCAG	TRUE	0.5	12	0	0	1
1967	0.0141653	2091454	2091646	-	193	5.25	441.694	YALI1_F20914g	2285.11	1F	2090549	2091766	1218	GTTGGTCATGTCACGACATGGTAATGTGGCGCGCACAGCATTGATAGGCTGGCAGGGCAAGTGGCAATTGACTCAATTGGGTCTGTGTTACCCAGTAACGCATGCCTTTCTCTTTTTCGGATTGCTCTGTCCGCTGCTACCGGTGCCTCCATTGCAGTTGTACGAGTTTGCCTCTGAACACAATCTAACCCAG	TRUE	0.512953	12	0	0	1
2948	0.0543299	2373822	2374095	-	274	9.52778	232.778	YALI1_C23738g	2425.12	1C	2373252	2374146	895	GTCGGTACAGTACCTGGAATAGTCCCTTGTCTCTGTGTGACCAGACATGACCAAATATGGTACAAATCTATTGGAAGAGCAACTTGATTGACTCACCCGACTCAATTGATTCACGTGGTGCCTAGTCCGTCTGTTAACCGGGTCTCTGTCTAAACTAATCGAGTCCCTAAGTGATTCCCGGGACTCGACGTGTCTAGCCCTGTCAACTATCGGGTCTGCTCTCCCTGGTTTAGATCCCGTCAATCACTCTGCCTCTGCTCTCGTACTAACCTAG	TRUE	0.492701	12	0	0	1
2969	0.974909	2373822	2374343	-	522	8292.06	202.042	YALI1_C23738g	2425.12	1C	2373252	2374146	895	GTGAGTATTGTTGAGGATACAGAACATGGAGGACACGGCCGGACACGGTCAGGGTCAGACATGGTCGGACACGATCAGGGTCAGACCCGACAGACATAGATTTTTCGACGGGCCCTGAAGATAATGACAGATGGACAGACAGTTGCCAATGGGTCAGTCCTCATTGGCTAAAGCAACTACCCCTAGGCAACCGTCTCATGCATGGTCTCAATCAGTCAGCATCAATGCTCCGGTCTAAGTGGATGGAGGTCGGTACAGTACCTGGAATAGTCCCTTGTCTCTGTGTGACCAGACATGACCAAATATGGTACAAATCTATTGGAAGAGCAACTTGATTGACTCACCCGACTCAATTGATTCACGTGGTGCCTAGTCCGTCTGTTAACCGGGTCTCTGTCT…	TRUE	0.505747	12	0	0	1
2974	0.804661	2787695	2787996	+	302	5780.28	1416.26	YALI1_E27880g	2274.57	1E	2787997	2788464	468	GTGAGTTTTTGGAGGAAATCCGTGCGCGCAAGTGGACCGATGAATTTCGACGGTGACATGGGGATTGTGGTCACGACAGGGAGTGTGGTCGCGACAGGGAGTGTTGGCATGGAGATTGTGGTCTCAACATGAGCAAGATGATGGACGACATGGCGGAGATGTGGTGGTTCCATTTGGAGCATTGCGCAATTTTCGACTTGTCTCTGTATGTTCGGTGATCACTTTGGTGGACACTTCCGTGTTACTCTGATGTCGTCGGTTCTCTCTTCAGGTTCTCACCTCCTACGATTATACTAACGCAG	TRUE	0.506623	12	0	0	1
2986	0.898534	1596486	1596564	+	79	6644.22	739.722	YALI1_C15964g	2632.88	1C	1596478	1596868	391	GTGAGTATCTCCACACAACACAACACAACACAAGACGACAGTCAACACAACCACAATCACAAACACTTACTAACGATAG	TRUE	0.417722	12	0	0	1
3030	0.931141	2536781	2536851	-	71	30.3056	2.40278	YALI1_F25382g	21.6864	1F	2536539	2538260	1722	CTCCCGGCTCCCAAGCCCGGAGTCTTCTGCTCCTGCCTCCCGCTCCCCAAGCCCGAGTCTTCTGCTCCTGC	FALSE	0.690141	12	0	0	1
3038	0.310269	2536704	2536740	-	37	2.77778	5.38889	YALI1_F25382g	21.6864	1F	2536539	2538260	1722	CTCCCAAGCCCGAGGAGTCTGCCCCCTGTGCTCCTGC	FALSE	0.702703	10	0	2	1
3047	0.0171227	1711290	1711408	+	119	3.47222	244.139	YALI1_D17108g	1799.24	1D	1710868	1711648	781	GTGAGTTATGAAGAGGTGTCATGTTGCATTGTGTTGCGTGAGACTTTGTTCTATATCTCTGGGTCTGGTTTTGTGTCTCTCGTCTTGTGTCACTTGACTTAATGAACCCGCTAACCCAG	TRUE	0.445378	12	0	0	1
3050	0.963785	1710892	1711408	+	517	8361.33	306.389	YALI1_D17108g	1799.24	1D	1710868	1711648	781	GTGAGTATTGGCGGCTGGAATGAGATATGGGAGAGCAATAAGACGAGAATCGACAAGACGAACGATCAAGAAAACCCCGACCCATAATGACCAGTAACGACTGGTAACGACAAGGCACGCGACTGGAACGACAGAAACGATAAGGCACACGAGACATGGGTTGGATAGATCAGGAATACATGAGGCAAGCGTGATACCAGGGAGTTTTCGGACATGGTGTGATTTTGCAGAGGTTCAGAATGTGCGGAGACGATCTGTTTGTGGTTGTTCCTGTGTCTATGTCTGACTCTGTTGTGTCTGATTCTAAGTATGTCTGTGCCTGTTCTGAGTCTGAGCATGCGCCTGTTTCCGAGCGTGTGTCTGTGTCTTGTGCCGAGTTGTGCCATGTTTGTGCCTGTG…	TRUE	0.479691	12	0	0	1
3053	0.952344	2531755	2532081	+	327	9043.97	458.292	YALI1_E25317g	1804.75	1E	2531736	2532449	714	GTGAGTAGCAGCAATGGACGAACGGCAGCGGAGGATGCGAGGATAACGACAGCGAATTTACTGGTGTTTTGAGACCACACCTTTGAGACCATATCGACAGAGCTACATTCGACAAGTGACACACAAGGAGGTCTAGGATTTGAAGGAGGACACTAAACGACGTGAGACGATATCTTAATACCCTTCAATGTGCAATGGCTCTGTGTCCACCATTTCAGTGTTGCTATTTGGTTCTTATGTGGCAGTTTCAAGTCTTTCAAAACACCTCAAAGTCGTGTTGTACACCCCGGAAGCCGTACAACCTACAACTGAACACAACTAACTCAG	TRUE	0.461774	12	0	0	1
3060	0.958717	82191	82828	+	638	10645	445	YALI1_F00821g	2516.17	1F	82155	83917	1763	GTGAGTATCAGAAGGGCGGCGGGCGACTTTGCGCCTCTGCGATTTGGTCCGGTGGTGTGGGCTGTGGTGGTGGTTTTGTGCAACTAATTTGGTGACACAGTCTGGGTGGTCGGGTGGTGGTTGCGTGCTGAGCATATCGACACTGTACAACTTGTCCGTACAGTGTGCACTCCAGACGCATCTGACGGACCTGATACATCCGACGCACCAGACGCACCAGACGCACTAGACGCACAAGATGCACCAGACGCAACCTGAGTAATACTCAGACCGCAGCCGTCATCTCGCGGGTATTTTTGCATCTGCGCAGCCTTTTTGCATCTGCGCAGCACCCATTACGCTGCACGCTGCATCGCACACCACCAAAGCGCCCACAGCCGACCACAACCGGTGACACGG…	TRUE	0.551724	12	0	0	1
3080	0.135471	82724	82746	+	23	36.2222	232.389	YALI1_F00821g	2516.17	1F	82155	83917	1763	AAACTGTCACAAAAACTGTCACA	FALSE	0.347826	12	0	0	1
3145	0.938178	513128	513472	+	345	5987.47	385.708	YALI1_C05133g	2201.08	1C	513388	513795	408	GTGAGTATTCGACAGCGACACAAAAAGACGACAAGGCGAACGACCAGGATGGAATTGCGTGAACTTGACCACGAAACGACATACGGCATTCACAGATAGATGGGCTCACACGACGACTTTGAAACACACACACGACTACTCGTGATATTGATCCAATGATAGGAGGGCAAGAGGGACTCAGTTGGACGTGATGGAGAATAAGAGTGGATCAACCAAGTCTGTGTGTTTGTGTTTTTTGTTTTTCTGTGTTGCGACGTTCAATGTCATTCGTTCCAAGACGACATTCATTCTTCAGCCGGTGTTCAATAACTCGTGCTACGCTCCTCGTAACTGAGACTAACCCAG	TRUE	0.463768	12	0	0	1
3201	0.0760938	2177466	2177612	-	147	40.1389	392.236	YALI1_A21775g	2409	1A	2177093	2177907	815	GTATGTGTTTTTCTCCCACGACGACACTGAATGTGTCTTTTAGTTGCCTGTGTTCAAGTGCTGTATTCGTCTGACCAATCTGCCACGTACCATCACATTGTGAACGCCGTGCTTTAAGCGATCCCTTTGCATCCATACTAACCATAG	TRUE	0.455782	12	0	0	1
3211	0.978738	2177466	2177842	-	377	17365.8	372.403	YALI1_A21775g	2409	1A	2177093	2177907	815	GTGAGTGATATCGACAAGACGAACAACAATGCGCGACACAAATTCACCATGGGAAAGAAACAGGTGGTTCAGTTGGAAGCGACACAAAGATACAAGGGCAACAAGAGAGTGACACAAGAAACGAAAAGAAGTGTGTCAGTGAGTGGGTGGAAAACGTTCATGGACAAGTTCAAGACACAGGAGTCATCGACAAGCGCCTTTTTCTTCTGTGTCATGGATGATGTGTTTGTGTATGTGTTTTTCTCCCACGACGACACTGAATGTGTCTTTTAGTTGCCTGTGTTCAAGTGCTGTATTCGTCTGACCAATCTGCCACGTACCATCACATTGTGAACGCCGTGCTTTAAGCGATCCCTTTGCATCCATACTAACCATAG	TRUE	0.450928	12	0	0	1
3213	0.924056	1703088	1703395	+	308	6310.39	512.347	YALI1_D17030g	1609.81	1D	1703085	1703797	713	GTGAGTGAGATTCGACAATCAAGGGAGTGAGAGTGGCAGTGTTGTGTGGACCACGTTGATGTTGTGTGGACCATGTTGCTGTTGTGTGGACGACATTGCTTGTGGGGAAACGGGACGACGACATTTGACCCACATTTGAGCATCATGTTGGGATGGGGGAATCGGGTTTAAAAGCAGGGCGGCTTGGTGCTCTCTTCAATCTGACCAGTTTGTTGAGACCAAGCGTTTCCGCGAGATTCCTCTGGACGCTGCAAAAGAACCATCCAACCCTACTCGAGATAGGCCCTGTATAATCGTTGCTAACCCAG	TRUE	0.50974	12	0	0	1
3236	0.108239	3617899	3617947	-	49	203.139	1631.08	YALI1_E36179g	1995.69	1E	3617503	3617898	396	GTAAGGACGAAACAGATACCAGATATCTCTAGACTCGAAACTAACACAG	TRUE	0.408163	12	0	0	1
3237	0.562118	3617899	3618303	-	405	2242.06	1732.22	YALI1_E36179g	1995.69	1E	3617503	3617898	396	GTGGGTATTGACACGACGGTGAATGAACAGTGGACGTAACGGTGATGGCACAGACGACCCGGCAACAACACGAGGATAAGGGAAAAAGTTGATGTCAGAACATGTCTGTGTTTCTGGTGCTCTCATTTTGAGATCCCACAGAGGATTGAGAAATCAGCACACAGAGATAACATGAATTGATGCGATAAGATATTATCGTTGGTTGACCACCTATGTCTCTCTATGTGTTAGGTTGTTTGAGTGATGTTGTGGTTGGTTGATTGGAGCGTGGTTGTTGCATGCAAAAAACTTCATTCTCTTCTCTTCTCTTCTCTTCTCTCCTCAGCGCTACACACGCACCACACCACACGCACACTGTAAGGACGAAACAGATACCAGATATCTCTAGACTCGAAACTA…	TRUE	0.449383	12	0	0	1
3253	0.0217384	717020	717630	-	611	7.41667	361.167	YALI1_C07170g	1519.34	1C	716885	717751	867	GTATGAGAGAGGAGAAGCATGAGGACATTGACAAGGAGGAATAGAAGGAGAGGAAGGAGAGAAGTTGGAAGTTTGCACTGAGTTGGGGCTAGATGTGTGGCTTTGTGGCAATTGATATCATGGGTGGTGTTGCACTGTGCACTGTGGGGTACTATCGTGGCACTGTGGTGGGTGGCGTCAACGAGTGATGTCAATTGGGGTTCAATTGGGGTTCAATTGGGTGATTAATTGGGTGTCAAGCTGGGATCATTATGCTCTATGGTGCTCAATTGGTTGGCGTGGCTTGTTGTCAGATTGATGAATTGCTACTGCTGTGGTCACACGGAACAATTGTCTCCAGTTCTGAAACACCTCAATTGAGATACATGTGTTAGACATGAGCTGTAATGACGCTTGACA…	TRUE	0.482815	12	0	0	1
3254	0.975271	717020	717634	-	615	15722.3	362.125	YALI1_C07170g	1519.34	1C	716885	717751	867	GTGAGTATGAGAGAGGAGAAGCATGAGGACATTGACAAGGAGGAATAGAAGGAGAGGAAGGAGAGAAGTTGGAAGTTTGCACTGAGTTGGGGCTAGATGTGTGGCTTTGTGGCAATTGATATCATGGGTGGTGTTGCACTGTGCACTGTGGGGTACTATCGTGGCACTGTGGTGGGTGGCGTCAACGAGTGATGTCAATTGGGGTTCAATTGGGGTTCAATTGGGTGATTAATTGGGTGTCAAGCTGGGATCATTATGCTCTATGGTGCTCAATTGGTTGGCGTGGCTTGTTGTCAGATTGATGAATTGCTACTGCTGTGGTCACACGGAACAATTGTCTCCAGTTCTGAAACACCTCAATTGAGATACATGTGTTAGACATGAGCTGTAATGACGCTT…	TRUE	0.482927	12	0	0	1
3362	0.859893	4106770	4107011	+	242	3358.56	538.861	YALI1_E41061g	2045.94	1E	4106102	4107288	1187	GTGAGTACTTGGTACAATGGTGTGACGAGGTGACAAAGCGACGATGTGGCATAGGCGACACAGACGATGTGACGACGATAATATCGACAACGACTTTCGACTGAAGACGGCGACTTTCGACTGAAATCTTTGAATTTCGAGGAGGACTCATGAGGACCCGATTTCAAGCCATCATCACCGCAATCACCACGACACACACACAAACATGCCAGCACCAAGCCACCGAACATAACTAACTCCAG	TRUE	0.491736	12	0	0	1
3374	0.0175399	1193613	1193851	+	239	30.5556	1508.26	YALI1_B11934g	1516.56	1B	1193441	1194300	860	GTGAGCACTACGGAGAGGTTGAGAGTGGGTCTATGCATGTGCTGTGCGGTGGCATCTACCGTACTATTACAAGTATGGTACTTGTGTATGGCACAGTTGCGTTGCCCGAACTCCCTCGACATGCCACGTAGAGTGGTGCCAGAATCAAGACCCATCTTGTTTTGGGATTCTATTGATACGGCATCACAGTCGAATTTTGACATTCGGCCTTTTATTTCGTTTTCTTTTTACTAACTCAG	TRUE	0.464435	12	0	0	1
3377	0.886018	1193553	1193851	+	299	11208.5	1484.25	YALI1_B11934g	1516.56	1B	1193441	1194300	860	GTGAGTGCGAGTGAGGACGTGTTATTAATGACATTGTCCAAGCACAGAAATGTGCGGAGCGTGAGCACTACGGAGAGGTTGAGAGTGGGTCTATGCATGTGCTGTGCGGTGGCATCTACCGTACTATTACAAGTATGGTACTTGTGTATGGCACAGTTGCGTTGCCCGAACTCCCTCGACATGCCACGTAGAGTGGTGCCAGAATCAAGACCCATCTTGTTTTGGGATTCTATTGATACGGCATCACAGTCGAATTTTGACATTCGGCCTTTTATTTCGTTTTCTTTTTACTAACTCAG	TRUE	0.468227	12	0	0	1
3397	0.929677	1720687	1721018	-	332	6311.14	481.944	YALI1_D17206g	1877.48	1D	1720201	1721030	830	GTGAGTACCAGAGAGAGAGATATCGAAGGGCATGACGACCACGGCGACGACAACGGCGGATTCGCGGCGACATGAAATGGGCAGTTGAAGGGGTGGTACGGGCTATGTTGATGGATCGAGTTGGGTGGAGAATTTTATGGAAAATTTGACCCTTATCCGATTTGATGATGGACTCGTGATGTCATCTTTGGATCCACCATAAGTGTTCAGTTTTGTTCAAAAGAATCAGCTCCTTTCTGTCCAGTCTGTTCAGTTCACTTCAATCCGTCCACAACCCGTCAGTGTTCAATGTCATATATCGGACCCAATCCTACTGTACCCTGCTAACCCAG	TRUE	0.478916	12	0	0	1
3404	0.0166432	2243648	2244019	-	372	6.80556	494	YALI1_F22436g	2417.13	1F	2242377	2244142	1766	GTACGTGTCATTCAAAGTCAAGTCACGACGCAATTGCGGAGATTGCAAGAGGTGAATTGGCACAGATACAGCGCGCACGACACCGCGGGCGGGCAATTCGACAATTCGTCTTTTGGCTCGCCCAATTCTGTGCCAAGAAGTGCACTTTTTGTTGACCGGTGCTGGGCCCCCCCCTCAAGACCGACGCATCCGCCCGGATAAACTCTGTTGGGGTCCGGAAAAACATTGTCCAATGAAATCGCGCATAGACCCACTCCACACGCATGACATGGCATTGCGTCAGTGCTAGGCCAGTCGGTTGATGCTAAATAAAAAATGGCTGCGTCATAAAGAACAAGGGCAAAGAATAACGCAATCGCAAGACTAACTCAG	TRUE	0.516129	12	0	0	1
3413	0.954369	2243648	2244096	-	449	9223.61	447.444	YALI1_F22436g	2417.13	1F	2242377	2244142	1766	GTGAGTACCACAAACGAACTACAACGCCAATTGCCTGGATTATCGCACAGTCAAACTGTTGATTCCCCACACTTGTTGTACGTGTCATTCAAAGTCAAGTCACGACGCAATTGCGGAGATTGCAAGAGGTGAATTGGCACAGATACAGCGCGCACGACACCGCGGGCGGGCAATTCGACAATTCGTCTTTTGGCTCGCCCAATTCTGTGCCAAGAAGTGCACTTTTTGTTGACCGGTGCTGGGCCCCCCCCTCAAGACCGACGCATCCGCCCGGATAAACTCTGTTGGGGTCCGGAAAAACATTGTCCAATGAAATCGCGCATAGACCCACTCCACACGCATGACATGGCATTGCGTCAGTGCTAGGCCAGTCGGTTGATGCTAAATAAAAAATGGCTG…	TRUE	0.505568	12	0	0	1
3434	0.960798	2470777	2471088	-	312	3007.58	134.708	YALI1_C24707g	786.208	1C	2468872	2471127	2256	GTGAGTATGCGACCGGGAGGATCCCGCGGCGAATTGAGCGATTGATGGAACATACTGAGGGGGGCTTTTTCACCTTGGGCTTACGATCCGGATTTCTGCGGAACACACAAACGACAAGATGGCATGCGACAGACGATGGACACACAGACAATGACAATTGTGCATTTGTGTTGTGCTTGCCCCCGCGACATGCTTGATGTCTTGTCTGCAAATTTTCCCCTATAATGTGCCACCTCAGTGAGCCATGGCTCTCAATCAATCGGTGATCGATCAACACCATCCACCCACACCCTCCGCATCGTACTAACCCAG	TRUE	0.519231	12	0	0	1
3438	0.930197	2395014	2396195	-	1182	1299.19	64.4861	YALI1_C23948g	1540.75	1C	2393445	2394842	1398	GTGAGTATGAGCGATCTGGGAGATTGGCGGACGTTTTGGCGAACGTGGCAGAGGTAAAGAGAGGCGCCAGAGGCGGTGAGAGTGCAGATGGTGCAACGGGGTCGGGTCAGGTCAGGTCACGACAGCAGACACAAGTCTGAAGACGGGACATGTTGTAGCGGGATGGCAGTATCGACACAGACACAAACGGTGGTGACAGCGGTGACAAACGGAATTGGTTGGGCGACACAGATGGCCAGGAGAGATTCTGGATCTCAGAGTCGGGCTTTGTAACTGGGACAGGGCTTCTAGAGCAACTTGGTCACGCGCCGCCGCCAGGGAAAATGCCATCTAGACGGGTTGTTTTACACAGATCGTTTAGACAGATTGTTTGGACACAGCCCCTAGACACATTGCTTA…	TRUE	0.536379	12	0	0	1
3549	0.0460134	1748510	1748731	+	222	24.25	582.75	YALI1_E17484g	2236.05	1E	1748470	1749185	716	GTAAGGACCACACGGATACTGTGACGAGCAGTACCATGCCACATGACCTCAATGGTTCATCATACAAGACCGCAATGGCAGTCACCGGCTACAAGTACCCAGACGGCGAGTTGTACGAGACGACTCAGAGACTGTCCATCGCACAGTGGCCGAGGCAATCAAGACATGTTGACCAGGCAATTTGCACACGACGCCTCCCGCCACACACCGTTACTAACCCAG	TRUE	0.545045	12	0	0	1
3550	0.918913	1748475	1748731	+	257	5538.33	499.306	YALI1_E17484g	2236.05	1E	1748470	1749185	716	GTGAGTAACAACCCGGAGCTATTGGACGCCCAATAGTAAGGACCACACGGATACTGTGACGAGCAGTACCATGCCACATGACCTCAATGGTTCATCATACAAGACCGCAATGGCAGTCACCGGCTACAAGTACCCAGACGGCGAGTTGTACGAGACGACTCAGAGACTGTCCATCGCACAGTGGCCGAGGCAATCAAGACATGTTGACCAGGCAATTTGCACACGACGCCTCCCGCCACACACCGTTACTAACCCAG	TRUE	0.540856	12	0	0	1
3566	0.925919	1699668	1699988	-	321	3381.81	273.097	YALI1_B16996g	1874.06	1B	1699048	1699992	945	GTATGTGAAACAGGATGCTGCTATGGTGGATAGCTGAAGGATTACGACCTGTACCAGACTTGCTACCCGTGAACGAAGGAGAAGAAGAAGTGGAGGGGAATATGTGAAGAGAAGGAAATACGGACCATTCGTCATCAGAGTGGCTTCAATTCGGTGAAAATGCTTTGCAAAGTGTTTTCACATCCCCAAGCCCTTCACGCCTATTCTCTTCTCCGGAATTCATGTATCAAGTGCACAGAGTCGCTTAGACAAATGTTCACTGCGAGTTCTTCACGTTAGCGTGTCGACTCGTTAATCTCGCCCACTCTTTACTAACATCAG	TRUE	0.461059	12	0	0	1
3577	0.938013	1287315	1287506	+	192	12196.6	771.931	YALI1_F12874g	2690.86	1F	1287405	1287929	525	GTGAGTAAGAAGCGAGGGTGAAGGAGTCGACGGCAGGGATTTGTTGTGTGTCAATTGCTGAATTGATCCGATTGAAGTGTCTTGAGATTGATGTCGTGTCAGCGAGATGGACAGATCAACACACCTCCGACACATGACCATGGCGCCAACAATGGTCGACCGCCAAGCTCCCCCAAACAACCACTAACCCAG	TRUE	0.515625	12	0	0	1
3585	0.806154	979813	980206	+	394	4967.42	1180.57	YALI1_A09798g	2004.78	1A	979810	980575	766	GTGGGTATTGCGCAAGGGAACGACAAGCGATGGATGGATGTGATCAGGACAGATATGACTATGCCGGATATTCACCGTGAAGAAATTGCAGTATTTCTGAACCAAAGCAGTCCACTATTGATTTGGTTGCGGTGGGTACTATTGGAAGAATTTTTACGAAAGATCCCTGGAGGTTGGACTCGCCTTGGTGTCTCCTCACGACTACTTTCGGGTTCTCTCAACGTTGGCATCCCATTTTCAACAAACGGCAAAAGTTCTAGGTAACAAGTTCAGTGTGAGGAGTCTCGGTCTGGGCGGACTAAATATCTGCTGGGCGTGCTTCTTTACCTGGAAGATCCAGTCAACAACCATCATATTGAGGACCGGGAAACCAAGCGAGCAATTACTAACATAG	TRUE	0.467005	12	0	0	1
3652	0.172854	92526	92666	+	141	28.8056	147.347	YALI1_E00928g	1811.43	1E	92825	93830	1006	CTGGGTTAGAATATGTTTAGAAAACGCCTTAGGCATTATAGTAACATCAGCGATCTTGGTGATAAAAGATTGTCTTCAGGTGTACAGAAAAGTAGCAGATAGTTATCATCAGAGGAGAGGATTGCTGAAGGAGTTACTCAC	FALSE	0.390071	12	0	0	1
3653	0.193472	92815	92982	+	168	48.6944	200.958	YALI1_E00928g	1811.43	1E	92825	93830	1006	CTTTGTTAGAATGGCTCGTCAAAAATTCACTGACAATGAACGAGGAGTCAGACGAGAAAGAGCATATCAGTTCGGCCATCTGCTTGTAGAAACTAGGCATGTCTCAACAGAATGGCTTCTCAATCGCAAATTATATCATCATGAAATCTTCTTCCAAAAGGAACTCAC	FALSE	0.404762	12	0	0	1
3654	0.910343	93377	93539	+	163	18003.5	1760.96	YALI1_E00928g	1811.43	1E	92825	93830	1006	GTGAGTATTAGAGGAGGAGCATGAAATGCGACACAGCAAGTGTCCAGCCACGGGAGTGTCGGGGCAAGTTCAGTGGAATGCTCACAGCATGCTGAATGCCTTGTTTGCAACATCACCGATGCAACACCCTTATCATGTTGTTTGAAACAAGTACTAACCCCAG	TRUE	0.490798	12	0	0	1
3655	0.0187947	93381	93539	+	159	3.25	280.569	YALI1_E00928g	1811.43	1E	92825	93830	1006	GTATTAGAGGAGGAGCATGAAATGCGACACAGCAAGTGTCCAGCCACGGGAGTGTCGGGGCAAGTTCAGTGGAATGCTCACAGCATGCTGAATGCCTTGTTTGCAACATCACCGATGCAACACCCTTATCATGTTGTTTGAAACAAGTACTAACCCCAG	TRUE	0.490566	12	0	0	1
3692	0.904767	826010	826278	-	269	8241.5	863.611	YALI1_F08260g	2088.9	1F	825535	826289	755	GTAAGTTCTTGCGATTTGAGGGATGAACGGACGGCAGTATGACTGTCAGGGTGAAGTGGGCGTTTGGGAATAGAGCGGACTCGGGAGGCTAGGCGTGGGGGCATTATGGGACGTTGTTTTAGAGAGGCCATGGGATCGAGGAGAAGCCTGTGTTCTTCCGATAATCCAGTGCCCGGAGTGCCTTCTATGTCTCGCGCTCGGCTCAGCTCAGCTCAGCCCAGACAGACAGTCTGTCTGTCAAACCACACCACCGACTCACACTAACTCAG	TRUE	0.553903	12	0	0	1
3702	0.949236	1293093	1293518	-	426	9105.17	485.375	YALI1_D12930g	1629.67	1D	1292721	1293554	834	GTGAGTATTGCAACACAAACAGCGACAGGCGACACACACGAAACAGCGGGTTTGATCGGGGCGACTTTGGAGATAATGACGGACGAACGAACGACACGGACGACGCAGGTTTTTCATGGATTGGGTGGCGACACAGAGAGCCCATAGAGCAGTTGAATCTGTGTATTCAGAAGACGGTGTACGTCAGCAGCTCAGCAGACGGTGTCCAGGCGTTTGTATTGCAGACGATTCTGACAAGTCTTTTTGGGTGTTCCTCTGTGTCCATTTGCAGCCTTGTACGACTGACTGTGAAAACCTTTCCATGTGTGCATTTGTACAGTCCGACTCGCCACTAAGTCGCCATTGATCTCTCCCAATCGCTGCCGAAAGAAACCGTTTGTCCATCGAGGCTCTTTTTAT…	TRUE	0.495305	12	0	0	1
3711	0.788969	3153277	3153436	-	160	477	127.194	YALI1_F31531g	1780.38	1F	3152759	3153199	441	GTGAGTACGGAACGACGACACTGTGAATAATGAGGGTGGAATAATGGAAGCGACATGACCAATGTGATTATCGAGACATGGAGGATGTCATTATAATGGGTTGGATAATGTTGTCTCCGCACGACCAGACAAGGGTATCCTCAATACAATACTAACTCAG	TRUE	0.4375	12	0	0	1
3714	0.0427183	3153277	3153373	-	97	6.11111	125.653	YALI1_F31531g	1780.38	1F	3152759	3153199	441	GTGATTATCGAGACATGGAGGATGTCATTATAATGGGTTGGATAATGTTGTCTCCGCACGACCAGACAAGGGTATCCTCAATACAATACTAACTCAG	TRUE	0.42268	12	0	0	1
3722	0.963921	2717542	2717764	-	223	9232.69	342.556	YALI1_F27175g	1795.23	1F	2717116	2717806	691	GTGAGTTAGGGAATTGTTGACAGGAGGAGCTGTTAATTGCTGAGCAACGAGTGCACTCGACAAGTCACAACAGGTGGTCATTTGGTATTGATTTGAGATCACGCGACAGACATCCAGGGCCGAGATACGGGAGGATATGACCATTTGCGACAAACAGCACGCACTCATAGTAGCATGACAGGCTGTACAGCTATCTATCATCACTCGAACACAACTAACTCAG	TRUE	0.475336	12	0	0	1
3733	0.989795	3088699	3088800	+	102	12339.3	131.472	YALI1_E30886g	1709.27	1E	3088636	3089832	1197	GTGAGTATCCACGACAAGATCAGTGTCGAGACGACGCGTTTTGTGTAATGACACAATCCGAAAGTCGCTAGCAACACACACTCTCTACACAAACTAACCCAG	TRUE	0.470588	12	0	0	1
3739	0.953801	784715	784790	-	76	2653.39	136.083	YALI1_F07847g	1592.64	1F	783974	784793	820	GTGAGTGATTGAGGAGACAATTGGCCGGCGGTCAATTGAGCGACACAAAACCCCGCGCGCGCACGCACTAACACAG	TRUE	0.578947	12	0	0	1
3777	0.858534	1602986	1603149	-	164	4277.22	708.653	YALI1_D16029g	1416.95	1D	1602217	1603163	947	GTGAGTATCCCCCACCCCCCGATCAGATGAGGCACAGACCAGGCTAGCCCATCGCTTTTAGAAGAAGGATAAGGGCTGTTCTGGGTGTGTCAAGAGGAGATGATGACGAGAAGCAAAGAGCTTCGACTCAGTCGCCTCTGCCCCACGAACTAAACTAACGCCAG	TRUE	0.542683	12	0	0	1
3787	0.90185	2787096	2787258	-	163	5452.56	607.903	YALI1_E27871g	1725.45	1E	2786772	2787261	490	GTAAGTTATCCAGCAAACAGATCCAAGATCTTGAGCTGAGATGGGAGTGCTAGTGAATGATTTTCGGTGACGTTGCGTTTGTCCGTCATGACGGTGATCGCAACATCGACCTGTAACTCTTCACCATGCAACCACCGTGTCTACAAGACTCATTCTAACCCAG	TRUE	0.472393	12	0	0	1
3800	0.514367	1498853	1499148	-	296	2097.06	937.056	YALI1_E14988g	561.908	1E	1498401	1499161	761	GTGAGTACGAGAGCAAGGCCCGGAATCGGGCACATTGAGCGGCCAGCGGGTCAATTGAAGGCCGCTCGACCGGTCCACACCCACAGGTTGGCCGCTACGTTGACTTCGACAACCGTCTGGAAGGTGGCGGAACGTTGCGCCGTGTGAGGTGGCAGGTGACTCAGAAGTTGCTCATTGTTTGTTGAGATCAGACCCCACAAGCACAATTGCATTTTAGGAGGGAATTGAGAGCCCTACCTCACGGAATAGTCCATGTCGTTGTTCGCCACTTGCCCACACTGCACATTCTAACCCAG	TRUE	0.560811	12	0	0	1
3804	0.950109	923086	923297	+	212	4249.06	222.875	YALI1_F09230g	1438.94	1F	923083	923723	641	GTGAGTATGACAGAGGGAATCACGAGGCCATCTTGGTGAGGATGTCGAGCGATCCAAATGGAGAAACTATGGGATTTGTCTCATTTATTTGCAAGGAAAAATGAAGCAAATCATTGACATAATCTCTCGAGGTCGCTCAAAAAGCATCCAAATCGTTATCCGAACGAAGTCGAAACAAACGACAATCACTCGCTGCCATCATTCTAACCCAG	TRUE	0.433962	12	0	0	1
3809	0.991066	1507130	1507189	-	60	10206.1	82.5417	YALI1_D15063g	1152.17	1D	1506166	1507564	1399	GTGAGTACCACAATAGGAAAGTCGCCCAGCAACACAAACCACAACAGCTACTAACTACAG	TRUE	0.466667	12	0	0	1
3811	0.973244	1506388	1507071	-	684	9256.42	238.611	YALI1_D15063g	1152.17	1D	1506166	1507564	1399	GTGAGTATTTCTAGATTTCGGATGATGGGCCAAACAGGAGATGGAACCCCAACACCACAGAAGCAAGGAAAAAAAAGCAATAACACGGACTCAAACAGCAGCAGCTGATGAAATCGACAATGTCAGGGCAACAATTGCAACTGCTATTGTCTTTCGGAGGTGTTGTCGTTGTGTTTCACGTTGTGCTTTCTGTGCTGGCCAATGACAGCACAACATTAGTCAGACACGAGGAATACGACAAGGTTTCGACCCACCTACAGTTGCCCAACGGATTAGTGATCTAATCGCGAGTCCCAACTATGAGTTGGCACTGGGCGCGGAAGAAACTACCCGATTGTTACCCAATACACCTAGGCACTCTCAAAGGACCGCTTGGCTTGCATTTTCGATTGCTGCCGA…	TRUE	0.475146	12	0	0	1
3813	0.0399702	1507130	1507173	-	44	2.69444	72.2083	YALI1_D15063g	1152.17	1D	1506166	1507564	1399	GAAAGTCGCCCAGCAACACAAACCACAACAGCTACTAACTACAG	FALSE	0.477273	10	0	2	1
3817	0.0228318	1507130	1507185	-	56	1.38889	77.5694	YALI1_D15063g	1152.17	1D	1506166	1507564	1399	GTACCACAATAGGAAAGTCGCCCAGCAACACAAACCACAACAGCTACTAACTACAG	TRUE	0.464286	11	0	1	1
3818	0.926247	1507338	1507660	-	323	3364.83	275.069	YALI1_D15063g	1152.17	1D	1506166	1507564	1399	GTGCGTATTGGAAACGACTGGGGCGCACCCACCCGGGCTGAAGGGCAGACGACGGCCACTGAACCGAAGCTTCCGACCCAAACAACGTCTCTATGAATGAATCGTCGTCTTTCACGTGATGAATCAACACGACATGGAGGTTGTCCGTTGAGTGGAAGAAGAGAGATTGGGATAGCTCAGAGAGACACAAGTAAGCACGCACTGTTCGAAAGCTGTGCAATCGACTGTTTGGTTGTGTCTTCTGGTGTTTCTGCAATCCATACATGCCACCACCCGCGACTCCCCCAGCCCCCCTACATTCCCACCCTGCAATACTAACACAG	TRUE	0.532508	12	0	0	1
3832	0.837912	1545846	1546033	+	188	2003.61	409.25	YALI1_D15458g	189.548	1D	1545839	1546449	611	GTGAGTGATGGAGAGGAAGGAGGGGACCGAGATGGTACTGTGGTACTGGCACACAATCCGCGATTCGTCATGTGGTGGCAGCTACCAATTCCATTCTCAATCGGCAGTGGATTCGCATACAATCACCGGTTGCTGATACACCGATGCAATGAGTTCAAAAGTTCAAAAGTCGACTTACTAACACCCAG	TRUE	0.494681	12	0	0	1
3840	0.0135619	1471251	1471612	-	362	12.0833	1135.49	YALI1_F14712g	1158.05	1F	1471028	1471847	820	GTGAGTATTAATGGTTATTGGTATTAACACAGAGGTTGTGGTCCTGTTGGAAATGGAACAAAACGGGTTGAATGGTTTTTGCCGAGCTCAAATGGATATGACCATCCGCTACTGCTCGTCAAAGACCTTCTTCAAGTTAACTCCGTTTAACGAAAGTGCAAGTTTTGATGTGTTGTACGTCTCTTTCGTGCAACTCATACTACTCACTTTAGTCAACGCTACAACATGTAGAATCGTGGAAGAACATAGTACTCGTCAAACAGTGTGATTACTGCAGACGACACCATTTGTCTCCACACAGGTAACCAGAACCTCTGATTGGTTGTTTGAGAAATTACACATTTTGAACACTGCTGACAGAG	TRUE	0.414365	12	0	0	1
3841	0.853307	1471249	1471612	-	364	7057.33	1266.03	YALI1_F14712g	1158.05	1F	1471028	1471847	820	GTGAGTATTAATGGTTATTGGTATTAACACAGAGGTTGTGGTCCTGTTGGAAATGGAACAAAACGGGTTGAATGGTTTTTGCCGAGCTCAAATGGATATGACCATCCGCTACTGCTCGTCAAAGACCTTCTTCAAGTTAACTCCGTTTAACGAAAGTGCAAGTTTTGATGTGTTGTACGTCTCTTTCGTGCAACTCATACTACTCACTTTAGTCAACGCTACAACATGTAGAATCGTGGAAGAACATAGTACTCGTCAAACAGTGTGATTACTGCAGACGACACCATTTGTCTCCACACAGGTAACCAGAACCTCTGATTGGTTGTTTGAGAAATTACACATTTTGAACACTGCTGACAGAGAG	TRUE	0.414835	12	0	0	1
3878	0.664087	3817837	3817984	-	148	2014.86	1160.11	YALI1_E38178g	999.11	1E	3817501	3817996	496	GTAAGTATCACCACAACCGCTTTGCTGGGTAGGATGGGCTAAATGATACTCGCTTGACACACTGTTTCTCAAACAAACAGACAGTCTTGCGAGAATCTCAGCTGTCTCCTATAAATCCAGTAGGCTACGAACCCTCACTAACATACAG	TRUE	0.452703	12	0	0	1
3890	0.945969	1611000	1611286	+	287	12258.6	671.708	YALI1_C16108g	1487.71	1C	1610807	1611651	845	GTGAGTAGAGAGCGAGCGGGATTTCGAAATTACACGACCGATATGGAGGACATGACTGACGACTTGTGGATGGATGGGACGACCTTTGATTTGCTGTGAACAGACAGCATACGACGACGCATAATGCAACGACCAATCTGTGGTAAAAGGGAGGAGCGATCAAAGTGAAGGAAGCCCGAATCAGTCACAGTCGCTGTCAGAAACACCCTCCATCAATGAACATGTGGATGGTTCCGTCTTGCAACACTTTTTTGCAATTCAAGCAGAAACAAGTTACTAACCATCAG	TRUE	0.470383	12	0	0	1
3936	0.983925	330056	330366	-	311	8926.17	145.75	YALI1_E03300g	1373.1	1E	328748	330456	1709	GTGAGTATTTCTTTTCTTTCATCAATTGGTTGCTGTGCGACGGATTTCGTTGCGTCAGCCTGATTGCAACAGCCTTAGGCCCCATTTTCGACCTGTTCTTGCCTCGGCAAAAGTTTTTCCGAATGCATGTGACACGTCGAATGTGGTGCTTTCAAGCAGCAGCAGCAGCATAAAATATGGAATGTGTTGTGTGCAGAAGTCGACATTACATAACCCCGCGGCAACCATACGAGATGGCAGTCATAACAATTGCAATTGAGCAATACAAACCACACTGCAACCCACTAAAAAGAAACACGACTAACAAATAG	TRUE	0.446945	12	0	0	1
3961	0.946292	200750	201218	+	469	4454.42	260.889	YALI1_E02007g	1544.17	1E	200743	201466	724	GTGAGTGCTGACGGAATATTGAGATATGGAGAGACCGTGGAGAGCGACAGACGGAATAACGACGACAAAAATTCGACGGGCGACATTCGACATGCGACGGGATACAGGACGGAAGCGTGGCCTCAATCGTTAGACGACATGGAGGTGGTGTAGTCAAGAAGGTGATAATGCGGCAATGTGTGGCAATGTGGCGAGACATTTCTGATGTGGTGTGCTTTGTTTTTGCTCACTGAGCGGATTTAACCAGGCTTCGATCATCATTGGTCATGTTTTTTTTTGAGCCATGGGTCACACGACCACCGCCACATTTGCCACTGCTTATCACTGTTACACCGTGACCCATCCCTTGTCGACTATTAGATCACGTTTCAGCTTGGTCGAGATTGTGTCCGTGGCGTT…	TRUE	0.481876	12	0	0	1
3982	0.979631	2696936	2697336	+	401	9381.64	164.194	YALI1_F26967g	1425.96	1F	2696757	2697958	1202	GTGAGTATTGGAGGGAGGAATTGCCTGCTGTGGAGAGGCGGAAAATGGACTACGTGGCATGTTCAATTGAGGCTGTGGAGCGGAGAATTGGATGTCTCTTGAGAGACTGAAATTTGACATTAGAGTGTGACATGACAGGACGCGGTAATTACCACAGACGTTGTTGTGACGAGGTGACAGGATGGGGAATGAGATCGACGACAATGCGACTGCATGGGATTATGACGACGAACGACAATCGTCGCATAGTGATTCAATGGCGTCAACGACTCGATGCATCTTTTTCCGTCCCCCAATTGCGACATCATCCATATCAACCACCACATCAACACTGTCTTCTTCAATATGGACACCATACAAACACATTTCCAAACCCGTTCAACCGAGACATACTAACCC…	TRUE	0.476309	12	0	0	1
3987	0.981738	2696785	2696886	+	102	6366.33	105.819	YALI1_F26967g	1425.96	1F	2696757	2697958	1202	GTGAGTATCGACGGCGAATGGCGAGAAGGACGCCTGACGACTGAATTTGCAAATTGATTGCGTTTCGACCGGTTTTTGAACACCCTTTGACTAACTCTTTAG	TRUE	0.470588	12	0	0	1
4013	0.0132332	738448	739190	+	743	1.36111	118.597	YALI1_F07384g	1545.33	1F	738420	739493	1074	GTACCATTGATTGAAAGACGGCGATGAGGCCCGGAAGGAATTGTGGTGGGGGATTTTGACGGCGGGTTTTGTGTCATTTGGGCGCACGAGTTGTGTGACGACGTGGTGGTGGGACCGGTGGTTGGGGGGGGGGGTGGGTGTTTGTGCAATTTCGGGCTTGTGCAATTGGACTCGGACAATGGGACCAATTGGGGGGGGGGCAGGAGGAGTAGGAAGAGTTCGGGCAAGTATTGGCTCGGTCATTGAGGTGTTGGTGGTGTTGATTGGCGTGTTTGGGGAGAGTGTGTTTGGATGCTATGGTGACGTGTACATGACACAGACCGCACACAATACCAATCGGATCAATGACCGAGCAGCGACCGACTGTCCGACCGCGACCGGTTGACTTACATCGACCTC…	TRUE	0.524899	12	0	0	1
4015	0.983153	738444	739190	+	747	7778.33	119.208	YALI1_F07384g	1545.33	1F	738420	739493	1074	GTGAGTACCATTGATTGAAAGACGGCGATGAGGCCCGGAAGGAATTGTGGTGGGGGATTTTGACGGCGGGTTTTGTGTCATTTGGGCGCACGAGTTGTGTGACGACGTGGTGGTGGGACCGGTGGTTGGGGGGGGGGGTGGGTGTTTGTGCAATTTCGGGCTTGTGCAATTGGACTCGGACAATGGGACCAATTGGGGGGGGGGCAGGAGGAGTAGGAAGAGTTCGGGCAAGTATTGGCTCGGTCATTGAGGTGTTGGTGGTGTTGATTGGCGTGTTTGGGGAGAGTGTGTTTGGATGCTATGGTGACGTGTACATGACACAGACCGCACACAATACCAATCGGATCAATGACCGAGCAGCGACCGACTGTCCGACCGCGACCGGTTGACTTACATCGA…	TRUE	0.524766	12	0	0	1
4043	0.0091314	649676	649817	-	142	0.444444	35.0278	YALI1_A06530g	11.9972	1A	649669	653097	3429	GCTCTGGCTCAGGCTCAGGATCCGATTCCGGTTCCGGCTCTGGTTCCGGCTCTGGATCTGACTCCGGTTCCGGCTCTGGATCTGGCTCTGGTTCCGACTCCGGCTCTGGATCCCGGCTCAGGCTTCCGATTTCCGGGCTCAG	FALSE	0.640845	6	0	6	1
4047	0.383175	649640	649715	-	76	17.4722	20.3194	YALI1_A06530g	11.9972	1A	649669	653097	3429	GCTCTGGATCCCGGCTCAGGCTTCCGATTTCCGGGCTCAGGCTCTGATTCAGGCTCAGGCTCTGGATCTGGCTCAG	FALSE	0.618421	12	0	0	1
4049	0.154331	649568	649715	-	148	8.25	46.7222	YALI1_A06530g	11.9972	1A	649669	653097	3429	GCTCTGGATCCCGGCTCAGGCTTCCGATTTCCGGGCTCAGGCTCTGATTCAGGCTCAGGCTCTGGATCTGGCTCAGGCTCTGGATCCGGCTCAGGCTCCGATTCCGGCTCAGGCTCTGGATCCGGCTCAGGCTCCGATTCCGGCTCAG	FALSE	0.641892	12	0	0	1
4091	0.0167699	651260	651529	-	270	0.888889	46.5972	YALI1_A06530g	11.9972	1A	649669	653097	3429	CGACACTGGAGCTACTGCCACTGACACTGGTGCTACCGACACCGGTACTGCTACCGACACTGGTGCTACCGACACCGGTACTGCTACCGACACTGGTGCTACTGCTACTGACACTGGAGCTACTGCCACTGACACTGGAGCTACCGACACCGGTACTGCTACCGACACTGGTGCCACCGACACCGGTACTGCTACCGACACTGGTGCTACTGCCACTGACACTGGTGCTACCGACACCGGTACTGCTACCGACACTGGTGCTACTGCCAC	FALSE	0.596296	11	0	1	1
4094	0.0790887	651251	651433	-	183	4.33333	45.0417	YALI1_A06530g	11.9972	1A	649669	653097	3429	TGCTACTGCTACTGACACTGGAGCTACTGCCACTGACACTGGAGCTACCGACACCGGTACTGCTACCGACACTGGTGCCACCGACACCGGTACTGCTACCGACACTGGTGCTACTGCCACTGACACTGGTGCTACCGACACCGGTACTGCTACCGACACTGGTGCTACTGCCACTGACACTGG	FALSE	0.590164	11	0	1	1
4105	0.0407104	651284	651553	-	270	1.69444	44.1528	YALI1_A06530g	11.9972	1A	649669	653097	3429	CACTGACACTGGAGCGACTGCTACCGACACTGGAGCTACTGCCACTGACACTGGTGCTACCGACACCGGTACTGCTACCGACACTGGTGCTACCGACACCGGTACTGCTACCGACACTGGTGCTACTGCTACTGACACTGGAGCTACTGCCACTGACACTGGAGCTACCGACACCGGTACTGCTACCGACACTGGTGCCACCGACACCGGTACTGCTACCGACACTGGTGCTACTGCCACTGACACTGGTGCTACCGACACCGGTACTGC	FALSE	0.596296	12	0	0	1
4121	0.0212702	651320	651493	-	174	0.611111	31.2639	YALI1_A06530g	11.9972	1A	649669	653097	3429	CGACACCGGTACTGCTACCGACACTGGTGCTACCGACACCGGTACTGCTACCGACACTGGTGCTACTGCTACTGACACTGGAGCTACTGCCACTGACACTGGAGCTACCGACACCGGTACTGCTACCGACACTGGTGCCACCGACACCGGTACTGCTACCGACACTGGTGCTAC	FALSE	0.597701	10	0	2	1
4123	0.0224629	651176	651553	-	378	1.80556	72.6389	YALI1_A06530g	11.9972	1A	649669	653097	3429	CACTGACACTGGAGCGACTGCTACCGACACTGGAGCTACTGCCACTGACACTGGTGCTACCGACACCGGTACTGCTACCGACACTGGTGCTACCGACACCGGTACTGCTACCGACACTGGTGCTACTGCTACTGACACTGGAGCTACTGCCACTGACACTGGAGCTACCGACACCGGTACTGCTACCGACACTGGTGCCACCGACACCGGTACTGCTACCGACACTGGTGCTACTGCCACTGACACTGGTGCTACCGACACCGGTACTGCTACCGACACTGGTGCTACTGCCACTGACACTGGAGCTACTGCCACTGACACTGGTGCTACCGACACCGGTACTGCTACTGACACTGGTGCTACCGACACCGGTACTGC	FALSE	0.592593	12	0	0	1
4125	0.0658197	651164	651325	-	162	5.05556	68.5556	YALI1_A06530g	11.9972	1A	649669	653097	3429	TGCTACTGCCACTGACACTGGTGCTACCGACACCGGTACTGCTACCGACACTGGTGCTACTGCCACTGACACTGGAGCTACTGCCACTGACACTGGTGCTACCGACACCGGTACTGCTACTGACACTGGTGCTACCGACACCGGTACTGCTACCGACACTGG	FALSE	0.58642	12	0	0	1
4153	0.0733413	651080	651121	-	42	4.22222	55.2639	YALI1_A06530g	11.9972	1A	649669	653097	3429	TGCTACCGACACCGGCACTGGAGCTACTGCTACCGACACTGG	FALSE	0.619048	12	0	0	1
4316	0.0128309	651480	652068	-	589	0.916667	65.4167	YALI1_A06530g	11.9972	1A	649669	653097	3429	ACACTGCTACCGACACTGGTGCCACTGCCACTGACACTGCTACCGACACCGGTGCTGCTACCGACACTGGTGCAACTGCTACCGACACTGGAGCTACTGCCACTGACACTGCTACTGACACCGGTGCTGCTACCGATACTGGTGCCACTGCCACTGACACCGCTACCGACACTGGTGCCACTGCCACCGACACTGCTACCGACACCGGTGCTGCTACCGACACTGGTGCCACTGCCACCGACACTGCTACCGACAGCCGGTGCTGCCACTGACACTGGTGCTACTGCTACCGACACTGGTGCTACTGACACCGGTACTGCTACTGACACTGGTGCCACCGACACTGGTACTGCCACTGACACTGGAGCGACTGCTACTGACACTGGAGCTACTGCCACT…	FALSE	0.601019	8	0	4	1
4337	0.0182376	651266	651568	-	303	1.11111	55.8056	YALI1_A06530g	11.9972	1A	649669	653097	3429	CGACACCGGTACTGCCACTGACACTGGAGCGACTGCTACCGACACTGGAGCTACTGCCACTGACACTGGTGCTACCGACACCGGTACTGCTACCGACACTGGTGCTACCGACACCGGTACTGCTACCGACACTGGTGCTACTGCTACTGACACTGGAGCTACTGCCACTGACACTGGAGCTACCGACACCGGTACTGCTACCGACACTGGTGCCACCGACACCGGTACTGCTACCGACACTGGTGCTACTGCCACTGACACTGGTGCTACCGACACCGGTACTGCTACCGACACTGGTGCTAC	FALSE	0.59736	11	0	1	1
4363	0.0129851	651251	651271	-	21	0.333333	30.4444	YALI1_A06530g	11.9972	1A	649669	653097	3429	TGCTACTGCCACTGACACTGG	FALSE	0.571429	9	0	3	1
4364	0.0158781	651245	651298	-	54	0.75	39	YALI1_A06530g	11.9972	1A	649669	653097	3429	CGACACCGGTACTGCTACCGACACTGGTGCTACTGCCACTGACACTGGAGCTAC	FALSE	0.592593	9	0	3	1
4365	0.00784118	652767	653081	-	315	0.305556	25.1944	YALI1_A06530g	11.9972	1A	649669	653097	3429	AGCTACTGCCACAGATACCGGAGCTACTGCTACCGACACTGGAGCTACTGACACTGCTACTGACACTGCCACAGACACTGCTACAGACACTGCTGCTACTGACACTGCTACAGACACTGCTACAGACACTGCTGCCACAGACACTGCTACAGACACTGCTACAGACACTGCTGCCACAGACACTGCTACAGACACTGCTGCTACAGACACTGCTACAGACACTGCCACAGACACTGCTACAGACACTGCTACAGACACAGCTACCGACACCGGTGCCACAGCTACCGACACCGGTGCCACTGCTACCGACACCGG	FALSE	0.55873	4	0	8	1
4367	0.00724144	653091	653528	-	438	0.305556	26.4444	YALI1_A06530g	11.9972	1A	649669	653097	3429	TGACACTGCTACCGACACCGGTGCTGCTACTGTAACTGATGTGGTTACAACCATGACATCTTGCGAGCCCGACACTTCGTCTACTACTTGTACCCCGATCGATGACGGACTTACATTGGCGCAGTGCATTTCAATCTGCACAGGAATTGTGAACAACCTTCTTCCCTGCAATATTCTTGGTGGTACTTGTATTTGTGACCGTCTTTTGGCGGGAGCTGTGGCAGCTGGTCAGTGTCTGCAGTGTGTCTCTATCTTCGATCTGTCATCCATTCCTAACCTCCCTGCTATTTTCCTCGACAACCTTGGAGGATGCGGAATGTCCACTACGGCTTCTTCGTCGTGTGTAACAGACACCATTACTGGTTCATGCACCACTATTGTGAGCACTCTGCCCGTCAC…	FALSE	0.5	4	0	8	1
4370	0.0112572	652086	653528	-	1443	0.361111	33.4861	YALI1_A06530g	11.9972	1A	649669	653097	3429	TGACACTGCTACCGACACCGGTGCTGCTACTGTAACTGATGTGGTTACAACCATGACATCTTGCGAGCCCGACACTTCGTCTACTACTTGTACCCCGATCGATGACGGACTTACATTGGCGCAGTGCATTTCAATCTGCACAGGAATTGTGAACAACCTTCTTCCCTGCAATATTCTTGGTGGTACTTGTATTTGTGACCGTCTTTTGGCGGGAGCTGTGGCAGCTGGTCAGTGTCTGCAGTGTGTCTCTATCTTCGATCTGTCATCCATTCCTAACCTCCCTGCTATTTTCCTCGACAACCTTGGAGGATGCGGAATGTCCACTACGGCTTCTTCGTCGTGTGTAACAGACACCATTACTGGTTCATGCACCACTATTGTGAGCACTCTGCCCGTCAC…	FALSE	0.562717	7	0	5	1
4372	0.0158211	651411	651452	-	42	0.388889	21.2361	YALI1_A06530g	11.9972	1A	649669	653097	3429	GTACTGCTACCGACACTGGTGCTACTGCTACTGACACTGGAG	TRUE	0.547619	7	0	5	1
4396	0.0375358	651572	651733	-	162	2.05556	55.3333	YALI1_A06530g	11.9972	1A	649669	653097	3429	CACCGACACTGGTACTGCCACTGACACTGGAGCGACTGCTACTGACACTGGAGCTACTGCCACTGACACTGGTGCTACCGACACCGGTACTGCTACCGACACTGGAGCTACTGCCACTGACACTGGTGCTACCGACACCGGTACTGCTACTGACACTGGTGC	FALSE	0.58642	11	0	1	1
4413	0.0171195	651281	651745	-	465	1.11111	68.75	YALI1_A06530g	11.9972	1A	649669	653097	3429	TGACACTGGTGCCACCGACACTGGTACTGCCACTGACACTGGAGCGACTGCTACTGACACTGGAGCTACTGCCACTGACACTGGTGCTACCGACACCGGTACTGCTACCGACACTGGAGCTACTGCCACTGACACTGGTGCTACCGACACCGGTACTGCTACTGACACTGGTGCTACCGACACCGGTACTGCCACTGACACTGGAGCGACTGCTACCGACACTGGAGCTACTGCCACTGACACTGGTGCTACCGACACCGGTACTGCTACCGACACTGGTGCTACCGACACCGGTACTGCTACCGACACTGGTGCTACTGCTACTGACACTGGAGCTACTGCCACTGACACTGGAGCTACCGACACCGGTACTGCTACCGACACTGGTGCCACCGACAC…	FALSE	0.591398	11	0	1	1
4414	0.0255631	652368	652685	-	318	0.777778	22.0556	YALI1_A06530g	11.9972	1A	649669	653097	3429	CACCGACACTGGAGCTACTGCTACTGACACTGGTGCCACTGACACTGCTACCGACACTGGTGCCACTGACACTGCTACCGACACTGGTGCCACTGACACTGCTACCGACACTGGTGCCACTGACACTGCTACCGACACTGGTGCCACTGACACTGCTACCGACACTGGTGCCACTGCCACTGACACTGCTACCGACACCGGTGCTGCTACCGACACTGGTGCAACTGCTACCGACACTGGAGCTACTGCCACTGACACTGGTGCCACGGACACAGCTACCGACACTGGTGCTACTGCTACCGACACTGGTGCCACTGC	FALSE	0.597484	8	0	4	1
4419	0.0147106	651251	651325	-	75	0.527778	37.2917	YALI1_A06530g	11.9972	1A	649669	653097	3429	TGCTACTGCCACTGACACTGGTGCTACCGACACCGGTACTGCTACCGACACTGGTGCTACTGCCACTGACACTGG	FALSE	0.586667	10	0	2	1
4421	0.516083	653097	653120	-	24	11.3611	11.1528	YALI1_A06530g	11.9972	1A	649669	653097	3429	AGAGTCTGTATCTCAGACCACTGA	FALSE	0.458333	12	0	0	1
4422	0.0431147	651906	652136	-	231	0.972222	22.7361	YALI1_A06530g	11.9972	1A	649669	653097	3429	CACCGACACTGGAGCTACTGCTACTGACACTGGTGCCACTGACACTGCTACAGACACTGGTGCCACTGACACTGCTACCGACACTGGTGCCACTGCCACTGACACTGCTACCGACACCGGTGCTGCTACCGACACTGGTGCAACTGCTACCGACACTGGAGCTACTGCCACTGACACTGCTACTGACACCGGTGCTGCTACCGATACTGGTGCCACTGCCACTGACACCGC	FALSE	0.593074	10	0	2	1
4423	0.0291244	651996	652142	-	147	0.722222	22.5694	YALI1_A06530g	11.9972	1A	649669	653097	3429	CACTGCCACCGACACTGGAGCTACTGCTACTGACACTGGTGCCACTGACACTGCTACAGACACTGGTGCCACTGACACTGCTACCGACACTGGTGCCACTGCCACTGACACTGCTACCGACACCGGTGCTGCTACCGACACTGGTGC	FALSE	0.598639	9	0	3	1
4428	0.0132632	651320	651655	-	336	0.805556	68.8056	YALI1_A06530g	11.9972	1A	649669	653097	3429	CGACACCGGTACTGCTACCGACACTGGAGCTACTGCCACTGACACTGGTGCTACCGACACCGGTACTGCTACTGACACTGGTGCTACCGACACCGGTACTGCCACTGACACTGGAGCGACTGCTACCGACACTGGAGCTACTGCCACTGACACTGGTGCTACCGACACCGGTACTGCTACCGACACTGGTGCTACCGACACCGGTACTGCTACCGACACTGGTGCTACTGCTACTGACACTGGAGCTACTGCCACTGACACTGGAGCTACCGACACCGGTACTGCTACCGACACTGGTGCCACCGACACCGGTACTGCTACCGACACTGGTGCTAC	FALSE	0.595238	11	0	1	1
4429	0.843721	652922	652948	-	27	8.69444	1.66667	YALI1_A06530g	11.9972	1A	649669	653097	3429	GCCACAGACACTGCTACAGACACTGCT	FALSE	0.555556	12	0	0	1
4432	0.0356523	651099	651560	-	462	2.5	70.7639	YALI1_A06530g	11.9972	1A	649669	653097	3429	GTACTGCCACTGACACTGGAGCGACTGCTACCGACACTGGAGCTACTGCCACTGACACTGGTGCTACCGACACCGGTACTGCTACCGACACTGGTGCTACCGACACCGGTACTGCTACCGACACTGGTGCTACTGCTACTGACACTGGAGCTACTGCCACTGACACTGGAGCTACCGACACCGGTACTGCTACCGACACTGGTGCCACCGACACCGGTACTGCTACCGACACTGGTGCTACTGCCACTGACACTGGTGCTACCGACACCGGTACTGCTACCGACACTGGTGCTACTGCCACTGACACTGGAGCTACTGCCACTGACACTGGTGCTACCGACACCGGTACTGCTACTGACACTGGTGCTACCGACACCGGTACTGCTACCGACACTGGAG…	TRUE	0.593074	12	0	0	1
4434	0.0485375	651191	651427	-	237	3.30556	64.625	YALI1_A06530g	11.9972	1A	649669	653097	3429	TGCTACTGACACTGGAGCTACTGCCACTGACACTGGAGCTACCGACACCGGTACTGCTACCGACACTGGTGCCACCGACACCGGTACTGCTACCGACACTGGTGCTACTGCCACTGACACTGGTGCTACCGACACCGGTACTGCTACCGACACTGGTGCTACTGCCACTGACACTGGAGCTACTGCCACTGACACTGGTGCTACCGACACCGGTACTGCTACTGACACTGGTGCTAC	FALSE	0.586498	12	0	0	1
4435	0.0134721	651249	651593	-	345	1.19444	69	YALI1_A06530g	11.9972	1A	649669	653097	3429	GTACTGCTACTGACACTGGTGCTACCGACACCGGTACTGCCACTGACACTGGAGCGACTGCTACCGACACTGGAGCTACTGCCACTGACACTGGTGCTACCGACACCGGTACTGCTACCGACACTGGTGCTACCGACACCGGTACTGCTACCGACACTGGTGCTACTGCTACTGACACTGGAGCTACTGCCACTGACACTGGAGCTACCGACACCGGTACTGCTACCGACACTGGTGCCACCGACACCGGTACTGCTACCGACACTGGTGCTACTGCCACTGACACTGGTGCTACCGACACCGGTACTGCTACCGACACTGGTGCTACTGCCACTGACACTGGAG	TRUE	0.591304	10	0	2	1
4436	0.0605704	651356	651430	-	75	1.33333	20.875	YALI1_A06530g	11.9972	1A	649669	653097	3429	TACTGCTACTGACACTGGAGCTACTGCCACTGACACTGGAGCTACCGACACCGGTACTGCTACCGACACTGGTGC	FALSE	0.573333	12	0	0	1
4437	0.0615385	651356	651463	-	108	1.52778	24.8889	YALI1_A06530g	11.9972	1A	649669	653097	3429	TACCGACACCGGTACTGCTACCGACACTGGTGCTACTGCTACTGACACTGGAGCTACTGCCACTGACACTGGAGCTACCGACACCGGTACTGCTACCGACACTGGTGC	FALSE	0.583333	12	0	0	1
4438	0.0129402	651497	652352	-	856	0.833333	60.9028	YALI1_A06530g	11.9972	1A	649669	653097	3429	CACTGCCACTGACACTGCTACCGACACCGGTGCTGCTACCGACACCGGTGCTGCTACCGACACTGGTGCCACTGCCACCGACACTGGAGCTACTGCTACTGACACTGGTGCCACTGACACTGCTACCGACACTGGTGCTACTGCTACCGACACTGGTGCCACTGCTACCGACACTGCTACCGACACCGGTGCTGCTACCGACACTGGTGCCACTGCCACCGACACTGGAGCTACTGCTACTGACACTGGTGCCACTGACACTGCTACAGACACTGGTGCCACTGACACTGCTACCGACACTGGTGCCACTGCCACTGACACTGCTACCGACACCGGTGCTGCTACCGACACTGGTGCAACTGCTACCGACACTGGAGCTACTGCCACTGACACTGCTAC…	FALSE	0.602804	9	0	3	1
4439	0.0784327	652510	652563	-	54	0.777778	8.73611	YALI1_A06530g	11.9972	1A	649669	653097	3429	ACACTGCTACCGACACTGGTGCCACTGACACTGCTACCGACACTGGTGCCACTG	FALSE	0.592593	10	0	2	1
4440	0.0277513	651501	652176	-	676	1.55556	61.3333	YALI1_A06530g	11.9972	1A	649669	653097	3429	CTACCGACACCGGTGCTGCTACCGACACTGGTGCCACTGCCACCGACACTGGAGCTACTGCTACTGACACTGGTGCCACTGACACTGCTACAGACACTGGTGCCACTGACACTGCTACCGACACTGGTGCCACTGCCACTGACACTGCTACCGACACCGGTGCTGCTACCGACACTGGTGCAACTGCTACCGACACTGGAGCTACTGCCACTGACACTGCTACTGACACCGGTGCTGCTACCGATACTGGTGCCACTGCCACTGACACCGCTACCGACACTGGTGCCACTGCCACCGACACTGCTACCGACACCGGTGCTGCTACCGACACTGGTGCCACTGCCACCGACACTGCTACCGACAGCCGGTGCTGCCACTGACACTGGTGCTACTGCTACC…	FALSE	0.600592	12	0	0	1
4441	0.0942516	651521	651607	-	87	4.75	41.8889	YALI1_A06530g	11.9972	1A	649669	653097	3429	TGCTACCGACACCGGTACTGCTACTGACACTGGTGCTACCGACACCGGTACTGCCACTGACACTGGAGCGACTGCTACCGACACTGG	FALSE	0.597701	12	0	0	1
4442	0.150035	651656	653075	-	1420	11.3056	59.0417	YALI1_A06530g	11.9972	1A	649669	653097	3429	TGCCACAGATACCGGAGCTACTGCTACCGACACTGGAGCTACTGACACTGCTACTGACACTGCCACAGACACTGCTACAGACACTGCTGCTACTGACACTGCTACAGACACTGCTACAGACACTGCTGCCACAGACACTGCTACAGACACTGCTACAGACACTGCTGCCACAGACACTGCTACAGACACTGCTGCTACAGACACTGCTACAGACACTGCCACAGACACTGCTACAGACACTGCTACAGACACAGCTACCGACACCGGTGCCACAGCTACCGACACCGGTGCCACTGCTACCGACACCGGTGCCACTGCTACCGACACTGGTGCCACTGCCACTGACACTGCTACCGACACCGGTGCTGCTACCGACACTGGTGCCACTGCCACCGACAC…	FALSE	0.594366	12	0	0	1
4444	0.0244204	652030	652125	-	96	0.527778	19.4861	YALI1_A06530g	11.9972	1A	649669	653097	3429	GAGCTACTGCTACTGACACTGGTGCCACTGACACTGCTACAGACACTGGTGCCACTGACACTGCTACCGACACTGGTGCCACTGCCACTGACACTG	FALSE	0.572917	8	0	4	1
4445	0.0237697	652158	652277	-	120	0.5	19.5	YALI1_A06530g	11.9972	1A	649669	653097	3429	CACCGACACTGGAGCTACTGCTACTGACACTGGTGCCACTGACACTGCTACCGACACTGGTGCTACTGCTACCGACACTGGTGCCACTGCTACCGACACTGCTACCGACACCGGTGCTGC	FALSE	0.6	8	0	4	1
4460	0.0150959	651519	651593	-	75	0.611111	39.5972	YALI1_A06530g	11.9972	1A	649669	653097	3429	GTACTGCTACTGACACTGGTGCTACCGACACCGGTACTGCCACTGACACTGGAGCGACTGCTACCGACACTGGAG	TRUE	0.586667	10	0	2	1
4461	0.2875	651540	651560	-	21	7.36111	19.0556	YALI1_A06530g	11.9972	1A	649669	653097	3429	GTACTGCCACTGACACTGGAG	TRUE	0.571429	12	0	0	1
4491	0.0150936	651320	651601	-	282	0.972222	61.0556	YALI1_A06530g	11.9972	1A	649669	653097	3429	CGACACCGGTACTGCTACTGACACTGGTGCTACCGACACCGGTACTGCCACTGACACTGGAGCGACTGCTACCGACACTGGAGCTACTGCCACTGACACTGGTGCTACCGACACCGGTACTGCTACCGACACTGGTGCTACCGACACCGGTACTGCTACCGACACTGGTGCTACTGCTACTGACACTGGAGCTACTGCCACTGACACTGGAGCTACCGACACCGGTACTGCTACCGACACTGGTGCCACCGACACCGGTACTGCTACCGACACTGGTGCTAC	FALSE	0.595745	10	0	2	1
4492	0.0476685	651338	651553	-	216	1.97222	39.2222	YALI1_A06530g	11.9972	1A	649669	653097	3429	CACTGACACTGGAGCGACTGCTACCGACACTGGAGCTACTGCCACTGACACTGGTGCTACCGACACCGGTACTGCTACCGACACTGGTGCTACCGACACCGGTACTGCTACCGACACTGGTGCTACTGCTACTGACACTGGAGCTACTGCCACTGACACTGGAGCTACCGACACCGGTACTGCTACCGACACTGGTGCCACCGACACCGGTACTGC	FALSE	0.597222	12	0	0	1
4541	0.960984	1696953	1697327	+	375	10059.7	415.847	YALI1_B16968g	1035.41	1B	1696836	1697549	714	GTGAGTGAAGGATTTTGAGGTGGATTTTGAGGTGGAATTTACGACATGAATTTGAGACGCAACGACAAAAATGAGTGGAAAGGTGGAGCTCCTTTACGACGGATTTGGAGCTCGATCTGTGGTTATTTGGGCATTGATCTGCTGTGGGTTGTGTTGGTTGTGTTTTAAGACGTGGTTCTGGTATGAAGGGTGATCTCTTATACAAGACTTCTGATATGACATGACATAACACGATGCACAGCTGAGAGATTAACTGAAGAACTGCGTAACTACTTCGATAACCACAAAGGCATCACACCTGCTGTCCAATGTCATGAGTACCGTCTCTAGGATGTTTCTGGTAACACCATTCCCCCGAACAACTACTAACCCCAG	TRUE	0.442667	12	0	0	1
4549	0.977631	1198498	1198851	+	354	1779.22	45.875	YALI1_D11984g	639.938	1D	1198468	1201161	2694	GTGAGTATCGATGGTGAAGAAAGACACCGACAATCGCCACGTTGTGCCACAGACACAGACGCGTTTCTACACACACACACACAAGAGTCGACGTGTGGTTTAGCCGAGGTATTTCGACAGGGAGGAAAAACGACAACGAAAGGACCGACAGATACCAAAGCAACCCAATCACCACCTCAATCAATGATCCCCGCCCGCGGGAATGCGGAAAAGGCTTCTGCGACATTACAACAAAGCCAACTCTGTTGATTTGTTGTTTGCGACATTGGCTTTGTGCCGGTCCCAAAATTACCTCGACCAACCACACGGCGGCAATTGAAGACAATGCAAATTAAATAGCACATACTAACCCAG	TRUE	0.488701	12	0	0	1
4564	0.977473	485355	485888	-	534	3793.53	85.4306	YALI1_B04853g	942.866	1B	484779	486044	1266	GTGAGTATGACCGACGGGGCAGCTAGAAGTGCTGCATTTGGGAGGAGACGAAGAAGCGGAAACAAAGGGCTTCTGATACCCATTGAGCAGGTGGCCAATGCTACACGACTCTCGTGATGCTATAACTACCCCGCACATTGGTTGTGAGAAGCAACATGGACAGAACTTGTGATACTGGGGCGCAATGGATACCGAGAATTGGGGGTACGGAGGAGCGCAGCAACTGGAATGGAGCTCAAACAGCCCAATCCCCTCCACTTTCTGCGTGCTACTCTGGTACCACCCGCTACCCTTGCAGTAGCACGGAAGCACACAGTAGCTCGATATTACTGAACCCCCACTCCTCCAGCAGCAAAAATGCCCCCACTCACAGGTTTTTCCAGTAGCACTCCCGCCTAC…	TRUE	0.529963	12	0	0	1
4569	0.970555	2444323	2444447	+	125	12979.3	396.667	YALI1_E24442g	1570.98	1E	2444223	2444701	479	GTGAGTGAAAATGGGCGCGACGAGATATGAGAATGGCAGCACTTAAGATACCCAATTACGTAACTGGAAATGACGACAGTTCCAGGACCGGGAACCTCTCTCCAAACGATGAAATACTAACACAG	TRUE	0.464	12	0	0	1
4578	0.932896	843169	843337	-	169	5523.83	393.111	YALI1_F08431g	1280.73	1F	842433	843369	937	GTGAGTATTACAGCGGGCATGACGAGAATCGATTCGATTGGGGTAGATGTCGAGAGATGTGGACATAGGGTAGATGTCGAGTGATGGCGACTGGACAACTCGGACGACGTGGACATTGACTTAAGACCCACTACCAACTTCCAACCTCCAACCTCCAGTACTAACGCAG	TRUE	0.508876	12	0	0	1
4610	0.957322	1700843	1701354	+	512	5269.92	237.083	YALI1_B17008g	1546.34	1B	1700825	1701762	938	GTGGGTAGAGAGGGATACTGTGGGAGGATTCACACCAGGATGCGAGAGACGGTTTGGTGAATGTTGGAGGGCGAGATGGCGTGCTATTCGAGATGGAGGAGGTGATTTGATTGGGCGAAATTAGACGACTTTTGATGTGCAGTTTGAGAGTGTGGAGACGTGACATTTCAAATGTCCTGGACACAGCCTTGTTATTGTCATTTTCAATCGTCGTTCATTTCGTCATCAATTTGGCGTCCTTTATCATGAAGTCGCATTTTTGACTGCTCAGATTGTTTGAAACTCATCTCCAAAAATTGTGCAGTGTTTGGTGTGGTTCAGAGTGTGTTGTACTGTGAACTGCTGTGTTCGATTCTGCAATGCAGCGCTGTGTGCATGTCGGTCGACACATGGGCGACG…	TRUE	0.457031	12	0	0	1
4667	0.74826	1939614	1939829	+	216	2581.06	854.028	YALI1_C19395g	1110.68	1C	1939542	1939961	420	GTGAGTATTGAGGTGGTATAGATGGACGTGTTGGAGGTGATTAGATGGACCAGGTTTGGAGACGTAGTGGGTTTAGCTGCTTTTCCCGCTTCTCTTCTGTGCGCGCCCTGTGCCCGCTCTGCTATTCCCGCGGTCTGTTCCCGCGGTCTGTTCCCGCGCTCTGCGCCGCCCTCCACTTACTGTCCCGCACCGTCCCCCACTGCTCTACTAACACAG	TRUE	0.587963	12	0	0	1
4670	0.971466	2915095	2915288	+	194	10669.9	323.778	YALI1_E29150g	1780.12	1E	2915032	2915576	545	GTGAGTATTGAGCACAGGATCGGAAGCAGCACCATGGGTTGTGAGGGTAATGTGGAGTGTGCGAGAATGCAAAATTTTTGACCTCACACGACCTCATAGAATCCACAGAATCCTTACAACATGACCCGCCCCATTGTGTGGGTAATGGTACCTTCAACACAACCAATGTCACCACCACCATATACTAACCCCAG	TRUE	0.479381	12	0	0	1
4686	0.96702	1844116	1844189	-	74	3193.42	132.597	YALI1_E18441g	1139.84	1E	1841581	1844360	2780	GTGAGTATCATTACAAGCGCAGCGAAGCGAAACGACCCAAAACGACACCACACAGAAGGATAAACTAACACCAG	TRUE	0.472973	12	0	0	1
4695	0.320543	2681309	2681361	+	53	300.194	649.139	YALI1_B26808g	1360.6	1B	2680822	2681785	964	GTGCGTTCACACGATACACCTCAACGATTCTTCTTTTTCAGTACTAACAACAG	TRUE	0.415094	12	0	0	1
4696	0.845183	2681223	2681361	+	139	4482.94	847.222	YALI1_B26808g	1360.6	1B	2680822	2681785	964	GTGAGTGGAAATATGGGGATTTTGGACTTCACGCAAGTGATTTAAAGACAGTGAGTTGTTTCAGCTTCAATCTGGAACTGTCTCTGGTGCGTTCACACGATACACCTCAACGATTCTTCTTTTTCAGTACTAACAACAG	TRUE	0.417266	12	0	0	1
4699	0.185171	2681273	2681361	+	89	205.722	758.708	YALI1_B26808g	1360.6	1B	2680822	2681785	964	GTGAGTTGTTTCAGCTTCAATCTGGAACTGTCTCTGGTGCGTTCACACGATACACCTCAACGATTCTTCTTTTTCAGTACTAACAACAG	TRUE	0.426966	12	0	0	1
4710	0.155794	3204330	3204571	-	242	366.833	1989.67	YALI1_F32043g	1265.45	1F	3203547	3204338	792	GTAAGGACCAAAGAGAAGAGCTGTGAACAGCTCTGGCTCCGATGATGATGAAAAGAATGTGAGCAGATATCTCTGCAGCTCTGTCTGCTAGAGGAGGATTACAATGTTACTCCATTACCGAAGTGACGTTACTGATGCTCCCCTAGGGGACCAGGCTGAGTCTCTTATGAGACTGTAGAGTGTTATATGTGAGCAGTTCGCAAATTTTTTAAGAACTAAATCCTAACCACTCAATGACACAG	TRUE	0.442149	12	0	0	1
4718	0.304771	1472977	1473329	-	353	107.972	259.181	YALI1_F14729g	992.384	1F	1472886	1473621	736	GTATGTTTGTGCATTGAGTCAACGTGGAGACACCGTGATGTTTACTGTGGTCGCCACCGTGGAGCCGTGCGCGTCAATTGAGGCGTGTCCATTGAGGCGTGTCCATTGAGGGCGTGATGAGGCTCGGGTGCTATAGAAGGTGGTGATGTCTGTGGAACGACGGAGGAGATATTCGCACTTCGTGATTCGCTGTCCACGTTGCCTCTTCTCCGATTGATGTCGTCGCTGTTATGGTACCGTGCAAGCCACATGTCCCAAAAACCATCCACCATCACAGCAAATGTTGGAATTGATTGTCCTCCCTTTTCCTGTTGTCCACTTGGACCTACGCCCTAGCTTTCATACTAACCCAG	TRUE	0.521246	12	0	0	1
4719	0.0312098	1472977	1473047	-	71	4.88889	167.458	YALI1_F14729g	992.384	1F	1472886	1473621	736	GTTGGAATTGATTGTCCTCCCTTTTCCTGTTGTCCACTTGGACCTACGCCCTAGCTTTCATACTAACCCAG	TRUE	0.478873	12	0	0	1
4726	0.0134181	1472787	1472847	-	61	10.1389	672.569	YALI1_F14729g	992.384	1F	1472886	1473621	736	GTACGTATTAATGACATACTTCTTTGACCTCGACAACGTAGCTCCCCCCAAGCTAACCAAG	TRUE	0.459016	12	0	0	1
4740	0.972173	1472977	1473439	-	463	12583.7	321.069	YALI1_F14729g	992.384	1F	1472886	1473621	736	GTGAGTACCAACGAGAGGCGCAAAGTCCAAGGCTTTGTGTTATTCATGGCGAAGAGGTGTTGTGAGGACACGCGTCCACACGGGTCACGAGCCCATGAGGGGAATTCTGTGTATGTTTGTGCATTGAGTCAACGTGGAGACACCGTGATGTTTACTGTGGTCGCCACCGTGGAGCCGTGCGCGTCAATTGAGGCGTGTCCATTGAGGCGTGTCCATTGAGGGCGTGATGAGGCTCGGGTGCTATAGAAGGTGGTGATGTCTGTGGAACGACGGAGGAGATATTCGCACTTCGTGATTCGCTGTCCACGTTGCCTCTTCTCCGATTGATGTCGTCGCTGTTATGGTACCGTGCAAGCCACATGTCCCAAAAACCATCCACCATCACAGCAAATGTTGGAA…	TRUE	0.526998	12	0	0	1
4752	0.965737	1855751	1856475	+	725	8972.31	310.306	YALI1_A18557g	1138.54	1A	1855664	1857201	1538	GTGAGTAATCCGTGGTAGCCAACAAGCGATGGATTTTGAGAGATGGACCAATCAACGAGGCCGAAACAGAGAGACGGAAACGAGAGACGGGGATACCTGAGGCGATGGCGATAGCGATGATGACGATGACGACGACAGCGACAACATGGGTGGTTTGGTTTGATGGAATGATAGCTGGTTTTAGATTCGTTGGATTGATGGGCTGGATAGTTGAATGTGACATGACATGACAAGTGTACTGCCATCAAACGACATGACGAGAGCAATGAGCAGTGATTTGTTCAGTTCGCGGCCATCTCCATCATCTCCATCAGCATAAGCCTGCCACTCTAGTGCCTCTGAAGACGCTGTTTCGTCGTTTTTACGTTGTTTTTATCTCGTTGGTCGTTTTGTGTCACT…	TRUE	0.491034	12	0	0	1
4757	0.0137338	601589	601916	-	328	2.36111	172.444	YALI1_E06015g	663.439	1E	600515	602132	1618	GTATGTCGCAACTCCGGCGCCGATTGCTCCACAGTCTCCTACTTTGGTCCTGTCCACGTCACCACCACCCCCGGAACATCTATGCGTGTATTTATTTTCCCTCCACTATTTTTTTTCCTGCATGTGCTACGGAGAAAAATAGTAGCGGGCAGTAGCACACTGTGTGGGGACAGGGGAATGGAGAACAATTGAGGCGATGCGGATACGAAGACACCTGTTTACGTTGTTGTCGCACGCCGCTGCTGTTGCTGGTGTGTTTTGTGTTAATTGCCGCACACCACAATAACTATCATCGACACCAAAACATTAGGATAACATACTAACCCAG	TRUE	0.490854	11	0	1	1
4758	0.952627	601589	602105	-	517	4017.69	152.764	YALI1_E06015g	663.439	1E	600515	602132	1618	GTGAGTACTCCGGGCGAGTCAATGGAGGTGACTCAAGGTGCAATGGAAGCACCGCTCCATGGCACAGCGATGCGCGCTACATGACCGACGACATCTGTGTACAACCCATAACATTTTCTCGGAAACAACAACAGCATCACAGACAGAGACTCGGGGCAGGGGAAGACGCCATTGAGACCAATGGCTAGTGTATGTCGCAACTCCGGCGCCGATTGCTCCACAGTCTCCTACTTTGGTCCTGTCCACGTCACCACCACCCCCGGAACATCTATGCGTGTATTTATTTTCCCTCCACTATTTTTTTTCCTGCATGTGCTACGGAGAAAAATAGTAGCGGGCAGTAGCACACTGTGTGGGGACAGGGGAATGGAGAACAATTGAGGCGATGCGGATACGAAG…	TRUE	0.508704	12	0	0	1
4766	0.973563	923050	923491	-	442	7330.58	185.917	YALI1_C09230g	2012.04	1C	922591	923506	916	GTGAGTATCAGACGCTGGATTTCGGGGCTGAAAATGCTCTGGATTGAATGGCAAAGCCATTGGACGCCTGTTTTCGATGGATGGGTCCGGTCGAGTGATTGATTCAGTCAGTTTTAGGAAGGAGGATTTGTGGACATGGCTGAGAGTGCTATGTGACATTGACGTTGTCATGAGTGCACTAGGCCACCTCGAAAGGCAACCTGAGCGTCGCAGTCGTACTGTGTGCTTTGCGTTGCTTTGAGTCGACTATTCTCTTTCCATCTGCCGTTTGTGTTTGTGTCTCTATCGTGTGTTGGCCTTTTTGTGTATGTGGTCTTGTGATCAGTTACACATGCGTGAAAGGACATTAGACGGGGGGGGGTTTTGACAATCGCACTGGCCACATCATTCGATCACTGC…	TRUE	0.49095	12	0	0	1
4772	0.572288	1624776	1625291	+	516	1797.58	1279.03	YALI1_D16249g	1161.34	1D	1624922	1625959	1038	GTGAGTACGGACGATATTTGAAGCTATGTGTGGCGAGAAAACGATGAGCGGATGAGCAGGACGTCTGGAGAGCAACACGACTTTTGTGATGGGCACAACATTGGCAAAGTGATGGACAACTTGTGTGACTGGCGCGACAAAAACTCATGTGGTGGGGACGACAAGACCCATGTGATGGGCAAGACATTGGCACTGTGATGGGCACAAGACCCATGTTGTGGGAGCGACAAAACTCTTCATGTGATGGTCCCCTGCTAGCGGTTGCGCTCGTCTTTATTACCTCCTTGCGCTCCTCTATCTTTTCTGCCGCCGTGTGTGATCTTTTCACTCTTTTTGTCAACTCTAAAAAGCCATTTGTCAGCATGTCATACCTGCAGCACGCCACAGATTTAAAGCACT…	TRUE	0.482558	12	0	0	1
4788	0.054536	1059876	1059927	+	52	0.305556	4.5	YALI1_D10600g	1767.39	1D	1060038	1061544	1507	GTGAGTGCTGTGTGGTGTGCTGGACAGTGCGACATAACTAACCCTAACCCAG	TRUE	0.538462	5	0	7	1
4794	0.975693	1060045	1060423	+	379	7934.33	192.875	YALI1_D10600g	1767.39	1D	1060038	1061544	1507	GTGAGTACTACCAATGCCATCGATGGCACAGCGGGCTTTGCCATCATCGATTGTCTGGATTGATGGCGAGTCGGTCCCTGGATTGGACACAAAACCACAAATGGCGCTTTCTCCCCAGCGACAAGTCATCACCACCAACATGGCGACCAAAGCCACGGGCCAGCAAGCGAATCAATCCATCATCGAACGGATGGAGCTGCGAGAGCGCTTGCGAGCCCAGAGCGTCCGTCTTGCCGTTGGGCACCTTCGCGCTTTGCGATGACGTGTCACCACACTGATAATGTCGCATGCTGCCGCGCATGACCCAACCAGCCCCCGGAAAAGCGCAATCCATCAGCAATCAATCAATCCATCAAATAACCACACCATACTAACCTAG	TRUE	0.548813	12	0	0	1
4856	0.0138737	2995185	2995337	-	153	36.25	2611.96	YALI1_E29959g	1390.38	1E	2995176	2995937	762	CCTGAGGAGCAGGAGAAGCCTGAGGACAAGTCTGAGGACAAGGTTGAGGAGGAGTCCGATTCCGATTCCGACTCTGACTCCGACTCCGACTCCGACTCTGACTCTGACTCTGACGATGAGGAGGAGACCGTCCAGGTCGCCCCTGTTCCTCAG	FALSE	0.588235	12	0	0	1
4873	0.830435	1925384	1925506	+	123	5106.78	1028.72	YALI1_F19249g	1663.59	1F	1924927	1925920	994	GTGAGTGTGAAAAGGTGGCAGTGTGACGGGCACAATCACGACTGACAAACGACAAGTGAATCTATCTGCGACGACAAGATGAGAAGGATTCCGTGGTGATTTCCAGGCCGTTACTAACCCCAG	TRUE	0.504065	12	0	0	1
4882	0.920358	564694	565016	+	323	5269.22	434.069	YALI1_B05646g	1227	1B	564690	565333	644	GTGAGTGACGATATTGGAGTGAAGGGCGGGTTTTTGGCGACAAAAGGACAACTGGCGACAGGCGACTTGGGTGGATTTCGAGCAACGAGCGATATTTCCAGCGAAATTTCAGTGACATTTCAGCGACAATTTTGGACATTTGATCTGATGCGATAATGTGGTGGCAACGACATGAGCAGTGCGACCTACAACTTGGCAAGTGTGACCCACGGCATGGTCTCTGTCGCCCGCAACTTGACAAGTTATCCACGACAGTTCATCCACGACAGTCTCTGTCACCAACAGTTCCTCTACACGTACCCTCATACCTCATACTAACCCAG	TRUE	0.498452	12	0	0	1
4886	0.948557	2377116	2377582	+	467	5422.92	329.778	YALI1_B23771g	787.478	1B	2377073	2377761	689	GTGAGTAGGATTGGAGGTGGTGGAGTTGGTAGTGGTGGAGTTGGTAGTAGTGGAGTTGGTAGTGGTGGAGTTGGTAGTGGTGGAAGTTAGCAGTTGATGACGACGACGATGACGAAGAAGCTCTCAAAAGATGGAGATGGGTCATGGTATGAAGTTCGGTGATAATGTCCATGTCATAATGCTGTTATCAGTCCTGTTTTTGCTCAATGAGTGTTAAGACAGATCAGGAATCATGATGCTCGACCACCGAATCAACCGAAAACTTCGGGATCAATGCTGTTCATGTCCATGAATCTATTCCCTGTGGATTTGATTACGTGGTTGCACTTCATCACGGCTCATGACCACGCCCTTAATGCTGTTTTCAAAAAAGTTCTGGTACTGGTGATTGATCTTACT…	TRUE	0.456103	12	0	0	1
4909	0.966547	1322233	1322422	+	190	8983.67	302.139	YALI1_F13220g	1351.37	1F	1322013	1323005	993	GTAAGTACTACACACCTTGCACGCACAATCAACCTGCTGCTGTTTCCAAGCATTACATGATGATTCCCATGGTCCGTGTTATTGAGGCGGAAGTAAGACCCCGCTGCATGATAACAAACCCATATTTTCACTTTTCCTGATCCCAGTTTGCAAACACGTTTGTGTTCTTCAAAACATGTACTAACCATAG	TRUE	0.431579	12	0	0	1
4913	0.950254	1322044	1322183	+	140	5259.39	268.139	YALI1_F13220g	1351.37	1F	1322013	1323005	993	GTGAGTATCAATTGCACGACACGGACGGCACTCTCATTCAATTGACGGTCTGCGCTCAACTACCACCGCTTGACCCTAGTCATATTCAAGCTGGTGCCCATGACAGATGATGAAATGTCACAAGCAATTACTAACTCCAG	TRUE	0.478571	12	0	0	1
4917	0.874346	863586	863919	-	334	3945.06	578.347	YALI1_F08635g	1256.4	1F	863170	863913	744	GTACGTATGGACGATAAACGAGACCGGCGTATGGAGGACATGTCGAATTACGGTTGGTGCGACACGGCGCCCAGAGACATTGCGGTGGCATGACAGGGAGGATTGCACGGCGTGGCCCACGGCGTGGCTCCGTATGGGCGGTGTCACCTGCAACGGGAGCTGTGTGATGATGTGGCATGATAATTGTCATCCGCGACGTGGCATGAGGAATCTCAGCCGCGATACGACCTCTGTGATACACGACATAGCTATGTCACTCGCAATATGACCTCTGTGATCCACATGATCTGAAATGACACGCTTACGCCCAATTCCCCTGTTCCAACTAACACAG	TRUE	0.547904	12	0	0	1
4925	0.0234732	863586	863867	-	282	22.8056	726.347	YALI1_F08635g	1256.4	1F	863170	863913	744	GTTGGTGCGACACGGCGCCCAGAGACATTGCGGTGGCATGACAGGGAGGATTGCACGGCGTGGCCCACGGCGTGGCTCCGTATGGGCGGTGTCACCTGCAACGGGAGCTGTGTGATGATGTGGCATGATAATTGTCATCCGCGACGTGGCATGAGGAATCTCAGCCGCGATACGACCTCTGTGATACACGACATAGCTATGTCACTCGCAATATGACCTCTGTGATCCACATGATCTGAAATGACACGCTTACGCCCAATTCCCCTGTTCCAACTAACACAG	TRUE	0.556738	12	0	0	1
4927	0.909082	659788	660256	-	469	3465.64	340.528	YALI1_C06597g	1266.49	1C	659581	660259	679	GTGAGTTATTGTGTGGCGACACAAGAAGTGGTGGAGGAGTTGCGGGCGACGATTCTGGACGCTACGGACGACATGTGGCGGGTATTTTGGACCGCTGAACGTGCACAGATGGAGAGAGAAATTTGATATGCGACACAAGCGACACAAGCGCACAAAAGCGACACTGAAAAGGCGCAAACGGAGGGGACCAAGGTCGAGAGACCGGTGAAGTGGCAGAGACCTAGATTCGATTTTCCGACTTTGCCACTTGTTTTTGTGTATTCGACGTGAGTCGTTTGGTCCATGCTAGGCGACATGTCCATATGACTGGATTCATGAGCCAGGACAGCAAAGACCACCCAGGACCCCCTAACATCTCGCCTGCATCAACCACACCATCTACATGACTCCTCGCTAGCA…	TRUE	0.520256	12	0	0	1
4941	0.870952	1989766	1989886	+	121	2518.83	383.653	YALI1_B19897g	1277.62	1B	1989763	1990402	640	GTGAGTGAAGGAAATTATTGTCATGAGAAGAGACGTCATGGACAAACGACAACGGCGGATGATGGTGCTCGTTTGCGTCTGTTGAACTCGTTGTCTTCATCTCGAACCACAACTAACATAG	TRUE	0.454545	12	0	0	1
4959	0.0140248	1279312	1279417	+	106	5.86111	372.639	YALI1_C12788g	1315.24	1C	1278872	1279986	1115	GTCAGTATATCGAAAATATGTTGAACCAACGGCTTCAACGTCTCCAGCGCTTCAACGAACAAAATCAGCGCTTTTCCTGCTTCCGTTTATTCCAATACTAACCCAG	TRUE	0.433962	12	0	0	1
4964	0.937764	1278906	1279417	+	512	6202.5	407.722	YALI1_C12788g	1315.24	1C	1278872	1279986	1115	GTGAGTAGCGACCGGGCTCCATGGAGAGATCCCAGCATGCGTTGCAACATATTTGTGATATTGTGACGACGATGGTGGCGACATTGGCGCTGAAGGATACAAGAGGGCGCTGGAAGGCACAGAGAGGACACTGAAGGATCTCCTCTTTCAACGACACGGCGACCAGAGGAGCATGGACCGGCGACAGGCGGTGACTAGCGATGGTTGTCGTGGTTTGGTTCGTTTCTCGGGATGTTGGAAGAGAAAAAAAGATGAAAACATTTTTCCACCAGACTGAACGATGAACGGAGCTTACCGTATGGTGTTGTGTGTTTGTGTTTGCCAGCGTCTGTCTGTGTTTGTGTTTGCGTCTGTGTTGTCAGTGTCAGTGACGGTTTGAGTCAGCGTTATGACGTTAGT…	TRUE	0.494141	12	0	0	1
4973	0.954596	793751	794090	+	340	6506.78	306.611	YALI1_B07937g	1723.92	1B	793717	794473	757	GTATGTTTGAAAGGGATATTTGAAGCCAGCGAGCCTGGATATTGCGATGGAAACGGAGGAGTTGCGTTTGAGTCGCCAGGAGGACGTTCTGAACGTCGGGGTTATCGGTTGGGTAGACACAAAGACAGTCTTCACAGACACATCAGGGTCACAGGACACGGTTCGAAGATACATACAGCCTGCCAGCAGGTCATTGTGTGTTCCAGCTTTCGTCCTCTGTCCTGCTCTGTGTTTTTTTGTTTGCGTCTGTTCCTTAACCAGACTTTCCCCTCTGCTTTGGATCTCAGGACCTCAGAAACAGACGACGCTCTCTCAAATCATTTGAATCCCACTAACTCAG	TRUE	0.491176	12	0	0	1
4984	0.0212199	735999	736190	+	192	3.02778	86.0694	YALI1_C07360g	22.0265	1C	736049	737578	1530	GTACGTGTCCCTGGCTTGGATCATGTGGGGTTATCAACCCGTATGTCTCCATGGGTCTGAGCCACCTGACTTGTCTGGAACAACAGGTGGTTGCAACACCGACATATGGACTGCGTTTGTGTGTCACAGAACCAGTTGAGCCCATGCTGTTGCCAAAAGCTGATGACTACCCCACCTCGATTGCTAACACAG	TRUE	0.520833	7	0	5	1
4987	0.862	735962	736190	+	229	2172.31	92.375	YALI1_C07360g	22.0265	1C	736049	737578	1530	GTGAGTATCTACGTTGATCTGTAGTGACAGGCGACTAGTACGTGTCCCTGGCTTGGATCATGTGGGGTTATCAACCCGTATGTCTCCATGGGTCTGAGCCACCTGACTTGTCTGGAACAACAGGTGGTTGCAACACCGACATATGGACTGCGTTTGTGTGTCACAGAACCAGTTGAGCCCATGCTGTTGCCAAAAGCTGATGACTACCCCACCTCGATTGCTAACACAG	TRUE	0.510917	12	0	0	1
4998	0.950303	40673	41057	+	385	1835.78	96.3194	YALI1_A00406g	1086.85	1A	40669	43582	2914	GTGAGTACGAGCGGCAGCGGGAAGAAGAGGGCAGCGATGACAAGCGAGTGGTCGCGACGACGACCGGCAATGGCCCGATTGATCATTGATCTGGTTTTGTGTCGGACACAAGGTGCCGGAGAAAAGGTGTCGAAGACAAGGTGAATCGACACAGTCCCGACACGACAGAGACACTTGTAGACAAGCCGACAACAGAGCAACGAGTAACAAGATGGCAATCGATTCAGCAGTGAATGAGGCGACGAAAATCTATGGCCGTTGTATGTCAGTTGGATAGTTGGTTCTACCACGTTGTCATGGTTGTGATTTGTCACGAGCACGTGTCCTTTGGCACACACGCCACCTCACCTACATCAAACACACTCGAACATAAAAACTAACCCAG	TRUE	0.511688	12	0	0	1
5024	0.973248	2614641	2614990	+	350	8416.92	230.486	YALI1_D26146g	1220.81	1D	2614594	2615402	809	GTATGTACAGACAGCACAGAGAGAACAGGGAGAGAATTTATTACACGATTATTGAAGCTCGATATGGTGGTTTGTGATGGAGATACAGAAGGCACAGAAGGTCAATGATGAGTAAAGACGGGTCATGCGACATGGAAAGGACCAAGCAGACTGAACATGTTTGAGCATTTGTTCTGCGTGTTTACACTATGTGTTCTTACCTGTTTGCGTACATTTGTCTGACTGTCAACTTCTGCCTACCACTTCGTTTTTATGATGCTTGAGATTTGATGGATCGTGATCAGTCTCATCAAGGGCCACTAATCGGTGATCACTCCCTTCAGCCACTAGAAAGTATTTTGCTAACTCAG	TRUE	0.428571	12	0	0	1
5033	0.98392	774384	774726	-	343	3565.83	60.2917	YALI1_E07744g	1239.78	1E	772359	774786	2428	GTGAGTATGAAAACTGAGAAGGAGTGCGAATGTTGCGGTGGCTACCCGTGATCAATTGAGCAATTGCTTCTGCCCTGATTTAGCACACAATTGTTGCGCGGAAGTTGATCATGACCCGGAAGCTGTAACCTATGCACAAACCCCACAGCGTCTCCTAAGGAGCATGCATCACGGGCAATTGTGCCATTGATTTGGACGTGCACCACAGCCAATTACATTGACTGGTCTGGTGTTTGTCCTGCATGAATCTGCACACTGCAGTGCAATTCATGCTTTTTGACGCCAAGGGCTGAGTCATAGCATGTGATGATATGTCTCGATTTTTGAATATCGCTAACTCTAG	TRUE	0.472303	12	0	0	1
5040	0.0329924	3596347	3596404	-	58	12.0833	379.194	YALI1_E35963g	1605.57	1E	3596060	3596702	643	GTCAGTGTCTACGAGCACATTGTTGACGAGACAACCACAAAATCAAAACTAACATAAG	TRUE	0.396552	12	0	0	1
5044	0.945769	3596347	3596686	-	340	6122.47	350.708	YALI1_E35963g	1605.57	1E	3596060	3596702	643	GTAAGTTATGACAGACGACGATGGGAGACGGAGCGAGCAGCATTGACGGATGGACGAGAACGTGATTTGACGAACAGGATGTCGACGAGAGAACATATTTGGTGATTGCAAAGGTCATGTGAGGACCACTCACTCAGAGTGGCGACACAACAACTGTCAGTACCACCAAGATGTTTGAAGGAAGATATGTCGCGGCTTTCTGGATGATGGATTGGCATTTGTTGTTGGTTCGTTGCCCACTCTGTTCGTCCACACTGGTTAGTCACTCAGTAATTCATCCAGGTCAGTGTCTACGAGCACATTGTTGACGAGACAACCACAAAATCAAAACTAACATAAG	TRUE	0.467647	12	0	0	1
5067	0.962366	651136	651652	-	517	8192.78	322.264	YALI1_C06511g	1458.12	1C	650840	651689	850	GTATGTATGAGGAGCGAGGACGAGCCGTGAGCGGCGGAGAGCGACTGATTCTGATTTGATCCGATTTACGACCTTCCAGGCAGACGACTGTGGCCCAGGCACAGAGGGACATGTTACACAGAAGGAGCTGGCATACACAAGAGACACTGCAAAATTTGTGCTGTGTATGATATGTGCTGATAGAAGGGGGGAAGAAGGATGATGTGGTCAAGATGGGGGGTTGTTTTAATGTCGGTATCTGTGGTTCTGCGTCACAAGTCAGTTTAGCCAAGGCGGAATTATGACAAGACGAGACAAAAAACAACTCAGTCTGAACACGTACACTACGACAGCACATAAGTCGTAAATCGGTGGTACAGAGATCAGTCAGAAAGACATTTTGGAGCGTGCGAGAGATTC…	TRUE	0.481625	12	0	0	1
5068	0.972747	1867359	1868244	-	886	5406.86	148.611	YALI1_D18673g	1000.4	1D	1866959	1868288	1330	GTGAGTATCAGTATTTCGGACGTTTGGTTATTTTAGCCGCTGTTTTCGGGTCGTTTTTGTGGCACATTTCGACGTGACACAGACTTGTCCACCCAAATTCCAAAGGTTGGAGCGACGAGAAGGGCAAAAAGGATGCTTAGATATGGATATGAGGCTGGAAAGAGTCGCAACTGTAGTGTTGATGCTAGGACATTCTGGCGACACACGATATGTTTCTGTCGAACGATGGATGCACTTTTGTCGTTGTACAGTGAAGTGGCGAATCGTGGGGTGACAAAGGGGATGTTGAGTGGGAACTAGTACTCAGAAACAACGGACAGGGTCGATAGACAACCCGTTTGCTAGTGTAGTTCACACTTAACTACTCTAGTTGCCAGGAAAGCCGTTGCCGTTTGTTTA…	TRUE	0.467269	12	0	0	1
5073	0.0186385	1867359	1868139	-	781	3.38889	181.708	YALI1_D18673g	1000.4	1D	1866959	1868288	1330	GTTGGAGCGACGAGAAGGGCAAAAAGGATGCTTAGATATGGATATGAGGCTGGAAAGAGTCGCAACTGTAGTGTTGATGCTAGGACATTCTGGCGACACACGATATGTTTCTGTCGAACGATGGATGCACTTTTGTCGTTGTACAGTGAAGTGGCGAATCGTGGGGTGACAAAGGGGATGTTGAGTGGGAACTAGTACTCAGAAACAACGGACAGGGTCGATAGACAACCCGTTTGCTAGTGTAGTTCACACTTAACTACTCTAGTTGCCAGGAAAGCCGTTGCCGTTTGTTTATCACATAACGGGAGTTCTCATGAAACCATGGTAGGCTCTGGTAAGGAGTGACTTGTGGATCAAGGATATCAAATCAGTTCACACATCGATGGACTAGCGATCGAA…	TRUE	0.46991	12	0	0	1
5095	0.582593	2625334	2626235	+	902	1194.81	708.153	YALI1_D26263g	928.434	1D	2626318	2627580	1263	GTGAGTATCGCCTCGAAGTAACCGGCCGTGGATGGGGCCGTGAAGGAGCCAATGGACGACTGACAATGAGACGTGCGGCGCAAAACGTTCAATCTTGGGTATTGTGAGCGACCACAAATGGTGACAGTTTACACACCACCACACCATTGTATTGCGTTTGCAACAACAGCAGCAGCAGCAGCAACAACAACAACAACAACCACAACTGCCCGTGTGTGGTGACGAGATCGCCTCAGGCGATTTTTATTACCACCTGTGACCCGTTTGTGTGGACTATTGTGCCGAATAACCTCCAGAGTGCATATCTCAGGTGGAGTTGTTTAGGCCACATACCAAAGACGAACCCTTGCCCTTCACGCGTGAAAAAAAGAAAGGAGGTTTGAGATATGCAGAACAGGG…	TRUE	0.495565	12	0	0	1
5096	0.73999	1633734	1634636	-	903	2398.33	828.819	YALI1_C16347g	80.6524	1C	1634142	1634717	576	GTAAGCTCCCAACATGCGGCCCAACATACCGCGCACCACAGAGCGGTGAGGATACACCGAGGCACAGACACGACGGGGGACCACTCGGATACAACGGACGGAAGAGACAGACACGCTGGCAACTTGCACACACGCCTTTTCCAACCGCCACAGACAACAGGGCCGTGCACCACCACCCACAGTGTACGGTGTGTGGTGGAACACAGTCACGTCTGTTTGTGGCGCGGGAACGTGTTGCGACGGTTGCAAACGTGTTCACGGGATCTTTTCGACCCGCCTCTGGCCATTTCACGCTGCGGTGGCGCCCTGTCGAGTCGTTGTCGACTTGTCGTCGAGGTTTGCGACTCATACCATACAAGTCCCACAGTGATATGGGGTGTGGAAACACATGGCCATCGT…	TRUE	0.557032	12	0	0	1
5097	0.0107182	1633734	1634591	-	858	9.55556	871.903	YALI1_C16347g	80.6524	1C	1634142	1634717	576	GTGAGGATACACCGAGGCACAGACACGACGGGGGACCACTCGGATACAACGGACGGAAGAGACAGACACGCTGGCAACTTGCACACACGCCTTTTCCAACCGCCACAGACAACAGGGCCGTGCACCACCACCCACAGTGTACGGTGTGTGGTGGAACACAGTCACGTCTGTTTGTGGCGCGGGAACGTGTTGCGACGGTTGCAAACGTGTTCACGGGATCTTTTCGACCCGCCTCTGGCCATTTCACGCTGCGGTGGCGCCCTGTCGAGTCGTTGTCGACTTGTCGTCGAGGTTTGCGACTCATACCATACAAGTCCCACAGTGATATGGGGTGTGGAAACACATGGCCATCGTGGTGAGCAATTGAGCCTGCCACATGTCCATGCTGTTGCCATCTAC…	TRUE	0.553613	12	0	0	1
5105	0.936723	1633341	1633672	-	332	7601.44	494.528	YALI1_C16333g	1477.13	1C	1633090	1633733	644	GTGAGTATCCTCGATGCAGCCACTGCATCACCCACTTCAACAGCTTCTGTTGCTTGCCTCACATGACATTAATGGTGTTGTGGTTGGCTGTCGACAGTTTGTTTGGTCAATGCCACACTTTTTTGTCTCGACAACAACAGACCATGCAGATGTGTTGATGACCACGGCAACAACGTCACCACAACACCACTGTTGATCCGTGTGTCTAGTCGCGTGTGATGTGCTCGCGTGCCGTTGAGCACGGTCATTCGCGTCGTTGACCCGTTACGACACCAATGTCCCGCTCAATGCTTCACGATGCGGCTTCCCACCCACTTGCATTACTAACATAG	TRUE	0.512048	12	0	0	1
5147	0.979423	3442984	3443146	+	163	7447.06	156.125	YALI1_F34429g	1700.03	1F	3442919	3444272	1354	GTGAGTATCACATCACCTTTGTGGAGGTCTTCTGTCTGGTTCTTTAACGCCGAACCCCACATGGGTGGCGAAAGTTGAGATGACAGACCAAAACGATGAGATGCACAAAACCGGGAAAAACAGTCGAGGAATGAGCATTGAAAAGAACGCAAACTAACCGCAG	TRUE	0.472393	12	0	0	1
5192	0.959353	2755705	2756029	+	325	6692.14	242.069	YALI1_F27556g	973.485	1F	2755615	2757124	1510	GTGAGTATTTTTTTCGCCCATTGCGTTGGGGTGTCGTGGATTTGGGTTACAGGGAGTTTTTCCGAAACATACGCCTCACGAAACACGACGAAACGGACGACACAGACATGCCATCGACGCGGGACCCCTCGGAAATGATTCTACGGATGCCATTACCCCTGGCGGTGGCGTCTCGTTGACGCTGCTGAGATTGTTAATGAGAAACGGGCCTAGAGAAAATCGAACCTCTAGGAACGCATGCACCCGGAAAAATTATTCCTCACCCACCAGCAATCCATCACAAAACGTGGCAAAACAGCTTCAATCGACCGTATACTAACCCCAG	TRUE	0.507692	12	0	0	1
5208	0.97328	2782601	2783170	-	570	11409.6	287.278	YALI1_D27826g	1063.79	1D	2782238	2783296	1059	GTGAGTAATGTGGTGATGTGCTAACGACATGGAGGACGGGATGACACAGGCGACTGAGAACGTCCAGCGACACTGAGGAACCGAGACAATTGGTAGAAAATGACGACACAATTGAGGCTGCAATGCGAATTGACTGGGACAGAGGACATATAGTAGCGTGGTTTATTCGGTGTACCGAGTTATACAGACCGGTCAAGTCTGTGTGATGCGGTGGTGGTGGGAGGGAAGGAACGTGACTTGGCATGGCATGGCGTGGCGTGGCGCGTGGACTCTGCATGGTGGTGGAATTGGGTCGCAGGCAGCCGACTGGTCAATTGACCTTGTTTGTGCTCATGATCCACGCCACTGCCGGAAGCACAAGGAAACGCGGGAGACATCACCTCACATCACGACACCGTA…	TRUE	0.529825	12	0	0	1
5216	0.902081	738007	738349	+	343	6475.64	718.306	YALI1_D07379g	1398.44	1D	737991	738768	778	GTATGCAGGAGATGTGATAATTTGATTGCTAGGAGCTGGGTGACAGCTAATCCGCAAGGACCGCCTGACGGAGATAGATTTGCTACCTTCGTCGGTGGCTTTGAGGAGAGCGACGGATGTGATGGACAAGGTGGGGTGAACTCGACATGATCTGTGTTGGCCCATCACGGAGGTTATGGTGCCCATGACATGAGCAGTGTTGTCCGCGACACGAGCAATGTTGTCCGTGAAACGAGAATGTCATCCCACAACACCACCAGTCACATCTCAGTCACCTAAACTCGCAGCGGTCAATGGCAGTCGGACTTTGTCCTCGTGCCTTGCCGGTTCACTACTAACTCAG	TRUE	0.527697	12	0	0	1
5221	0.922605	828466	828754	-	289	2718.81	225.556	YALI1_F08284g	1143.19	1F	827894	828761	868	GTAAGTACACTCTTATGACGAACTGCTGTCACTGTCATTATAACTGACTGGGGTTGGTTATTTGTTACATGGTTGTTCAGCTGGGCGAGTTGTATCGGTCGATATCGGTCGGTACAATCTCTCCAGCCAGAGTGATTATGAGCATCGTTTGCTGCTGCTACTACTACTACCCCGACGTTTGACAGTGATACCAAATCGAAATACCTGGTGAAGGGTCACGTGTGAGAACCACCACTATGGTGGGTCCGCTCGGCGACCTACAGCCTCCTACGCTCAGTACTAACAACAG	TRUE	0.487889	12	0	0	1
5230	0.82509	2046308	2046450	+	143	234.083	54.5833	YALI1_B20462g	1423.15	1B	2046285	2048486	2202	GTGAGTATTGCCGCACACAATTGCAATCACCGCCGGGCTCTACCTCCTCAGCTCTCGACGTCAATGGGCCAGCAGCCGCCATTTGACCCCAATTACACTGGTTGTGTAAAACCCTCAACCACAATCGCTTATGCTCACCACAG	TRUE	0.538462	12	0	0	1
5231	0.961501	2046308	2046535	+	228	5465.86	219.181	YALI1_B20462g	1423.15	1B	2046285	2048486	2202	GTGAGTATTGCCGCACACAATTGCAATCACCGCCGGGCTCTACCTCCTCAGCTCTCGACGTCAATGGGCCAGCAGCCGCCATTTGACCCCAATTACACTGGTTGTGTAAAACCCTCAACCACAATCGCTTATGCTCACCACAGACTACGACTTAACCAAGTCATGTCACAGGTCAAAGTAAAGTCAGCGCAACACCCCCTCAATCTCAACACACTTTTGCTAACTCAG	TRUE	0.504386	12	0	0	1
5238	0.962657	2046894	2047182	+	289	6444.39	244.542	YALI1_B20462g	1423.15	1B	2046285	2048486	2202	GTGAGTATCCGTCCAGCTATGCTGTTTACAGCCATTGACCCCACCTTCCCCCACAATTGCTACGTCACCATTAAAAAACAAAATTACCGGTATCGGCAAGCTAGACTTTCATGCAACCTACGCAGGGTAACAAGTTGAGTTTCAGCCGTGCACCTTACAGGAAAACCAGTCATACGCCGAGGCAGTGTGAAAGCGAAAGCACACAGCCTACGGTGATTGATTGCATTTTTTTGACATAGGAGGGAAACACGTGACATGGCAAGTGCCCAACACGAATACTAACAAACAG	TRUE	0.470588	12	0	0	1
5241	0.977681	2046610	2046824	+	215	9651.69	213.333	YALI1_B20462g	1423.15	1B	2046285	2048486	2202	GTAAGTATCAATTGACTCAAGACGCACCAGCAAGATACAGAGCATACCCAGCAATCGCTCCTCTGATAATCGCCATTGTAACACTACGTTGGTTAGATTGATCTAAGGTCGTTGCTGGTTCCATGCACTTCCACTTGCTCATATGAAGGGAGTCAAACTCTATTTTGATAGTGTCCTCTCCCATCCCCGAAATGTCGCATTGTTGCTAACAATAG	TRUE	0.44186	12	0	0	1
5242	0.811386	2046490	2046535	+	46	338.25	79.6528	YALI1_B20462g	1423.15	1B	2046285	2048486	2202	GTCAGCGCAACACCCCCTCAATCTCAACACACTTTTGCTAACTCAG	TRUE	0.5	12	0	0	1
5332	0.368311	699548	699600	+	53	226.639	284.125	YALI1_E06946g	598.739	1E	694605	699801	5197	GGCTCTTCGGCTCTGGGCTCTGGCTCTGGTTCCGGCTCCTGGCTCTGGTTCCG	FALSE	0.679245	11	0	1	1
5368	0.0251975	699382	699429	+	48	18.9167	1069.62	YALI1_E06946g	598.739	1E	694605	699801	5197	TCCGGCTCTGAGGGCTCCGGCTCTGGCTCTGGTTCCGGCTCTGAGGGC	FALSE	0.708333	11	0	1	1
5432	0.0204281	699169	699495	+	327	29.5	2042.39	YALI1_E06946g	598.739	1E	694605	699801	5197	CTTCTGGTTCCGGCTCCGGCTCTGGTTTCAGGCTCTGAGGGGCTCTGGCTCTGGCCTCTGGCTCTGGCTTCCGGCTCTGTGGCTCTGAAGGCTCCCGGATCTGGTTCTGGCTCTGGCTCTGGCTCTGGGCTCCGGCTCTGGCTTCTGGCTCTGAGGGCTTCCGGATCTTGTGTTCTGGCTCTTGGCTCTGAGGGCTCCGGTTCTGGCTCTGGTTCCGGCTCTGAGGGCTCCGGCTCTGGCTCTGGTTCCGGCTCTGAGGGCTCCGGCTCTGGCTCTGGTTCCGGCTCTGAGGGCTCTGGCTCTGGCTCTGGTTCCGGCTCTGAGGGC	FALSE	0.657492	11	1	0	0.916667
5463	0.179945	699412	699459	+	48	227.556	1065.46	YALI1_E06946g	598.739	1E	694605	699801	5197	GGTTCCGGCTCTGAGGGCTCCGGCTCTGGCTCTGGTTCCGGCTCTGAG	FALSE	0.6875	12	0	0	1
5471	0.815473	699282	699350	+	69	275.333	34.9167	YALI1_E06946g	598.739	1E	694605	699801	5197	TGGCTCTGGCTCTGGGCTCCGGCTCTGGCTTCTGGCTCTGAGGGCTTCCGGATCTTGTGTTCTGGCTCT	FALSE	0.623188	12	0	0	1
5476	0.0512835	699224	699396	+	173	46	729.417	YALI1_E06946g	598.739	1E	694605	699801	5197	CTCTGGCTCTGGCTTCCGGCTCTGTGGCTCTGAAGGCTCCCGGATCTGGTTCTGGCTCTGGCTCTGGCTCTGGGCTCCGGCTCTGGCTTCTGGCTCTGAGGGCTTCCGGATCTTGTGTTCTGGCTCTTGGCTCTGAGGGCTCCGGTTCTGGCTCTGGTTCCGGCTCTGAGGGC	FALSE	0.641618	10	0	2	1
5483	0.0486139	699169	699660	+	492	152.306	2924.43	YALI1_E06946g	598.739	1E	694605	699801	5197	CTTCTGGTTCCGGCTCCGGCTCTGGTTTCAGGCTCTGAGGGGCTCTGGCTCTGGCCTCTGGCTCTGGCTTCCGGCTCTGTGGCTCTGAAGGCTCCCGGATCTGGTTCTGGCTCTGGCTCTGGCTCTGGGCTCCGGCTCTGGCTTCTGGCTCTGAGGGCTTCCGGATCTTGTGTTCTGGCTCTTGGCTCTGAGGGCTCCGGTTCTGGCTCTGGTTCCGGCTCTGAGGGCTCCGGCTCTGGCTCTGGTTCCGGCTCTGAGGGCTCCGGCTCTGGCTCTGGTTCCGGCTCTGAGGGCTCTGGCTCTGGCTCTGGTTCCGGCTCTGAGGGCTCTGGCTCCGGCTCTGGTTCCGGCTCTGGCTCTGGCTCTGGGCTCCGGCTCTGGCTCTTCGGCTCTGGGCTC…	FALSE	0.668699	12	0	0	1
5522	0.808357	694770	695019	+	250	1214.67	33.9444	YALI1_E06946g	598.739	1E	694605	699801	5197	GTGAGTATCCACCCCCCGTTTTGAAAAACTGTCTCACTATGATGTTTCACGAGGGCAGCCATATGGTGATCTTTCTACTCGTTTAGGCGGGGTGTCAAAAGCTTAAAGGCTTAGACGTGAACGCACCAGAAGTGCTTTTGTGCACCCCTCCCAACTCTATTTTGACACCACCGTGTTGTTGTGATGCTTGAGCGGTAAACTCAACCTCACAACCTCACAAACACCACACAATCACAGAAACTAACAATAG	TRUE	0.464	12	0	0	1
5523	0.601722	694308	694601	+	294	86.3056	21.1111	YALI1_E06946g	598.739	1E	694605	699801	5197	GTGAGTACGAGGATCCCCTGCAACTGTGGGGACCCCCTGTTGGGAGAGCACCTGTCACTGATACGCGACTGGCACTGAACGGGAATATCCAGGGTTAATCAGTGGCGGCCATTCCCTCTCATTCGGGGTGGTGTGTTGGATACTTTTCGCTGTAAGGTGCAGGCCCACCACAGGCAGGGTCTTAGCGTGGCACTAAAATGCTGCTTTACTGGGCAGACAGCAGGCTGCCACGCTACCAATTGCAAGCCAATGTCAATGCCCACAAAATTTTCTGCAACAATGTACTAACAACAG	TRUE	0.534014	11	0	1	1
5524	0.860654	694156	694601	+	446	874.694	45.1389	YALI1_E06946g	598.739	1E	694605	699801	5197	GTGAGTATCTACCCCTCCACACAACGTCTCTGACTGATCGCTGCTCATCATCGCCAATCTCCCGAGTGCAAATCCGACTATCACGCTGATCAGTGCTAACATAGTACAAGTGTCTGGTGCATAAGATTCAAACTTACCCAGTACTTGGCTCTGTGAGTACGAGGATCCCCTGCAACTGTGGGGACCCCCTGTTGGGAGAGCACCTGTCACTGATACGCGACTGGCACTGAACGGGAATATCCAGGGTTAATCAGTGGCGGCCATTCCCTCTCATTCGGGGTGGTGTGTTGGATACTTTTCGCTGTAAGGTGCAGGCCCACCACAGGCAGGGTCTTAGCGTGGCACTAAAATGCTGCTTTACTGGGCAGACAGCAGGCTGCCACGCTACCAATTGCAAGC…	TRUE	0.515695	12	0	0	1
5610	0.0295842	694459	694601	+	143	0.5	14.7917	YALI1_E06946g	598.739	1E	694605	699801	5197	GTAAGGTGCAGGCCCACCACAGGCAGGGTCTTAGCGTGGCACTAAAATGCTGCTTTACTGGGCAGACAGCAGGCTGCCACGCTACCAATTGCAAGCCAATGTCAATGCCCACAAAATTTTCTGCAACAATGTACTAACAACAG	TRUE	0.503497	7	0	5	1
5623	0.0355307	699613	699639	+	27	85.2778	1412.75	YALI1_E06946g	598.739	1E	694605	699801	5197	GGCTCTGGCTCTGGATCCGAGGGCTCC	FALSE	0.703704	10	0	2	1
5629	0.90334	699123	699149	+	27	3028.92	317.181	YALI1_E06946g	598.739	1E	694605	699801	5197	GTTCTGGCTCCGGCTTCCGGCTCTGGC	FALSE	0.703704	12	0	0	1
5631	0.188486	699451	699600	+	150	383.278	1285.96	YALI1_E06946g	598.739	1E	694605	699801	5197	GGCTCTGAGGGCTCTGGCTCTGGCTCTGGTTCCGGCTCTGAGGGCTCTGGCTCCGGCTCTGGTTCCGGCTCTGGCTCTGGCTCTGGGCTCCGGCTCTGGCTCTTCGGCTCTGGGCTCTGGCTCTGGTTCCGGCTCCTGGCTCTGGTTCCG	FALSE	0.686667	11	0	1	1
5656	0.0917619	699481	699636	+	156	245.25	1945.21	YALI1_E06946g	598.739	1E	694605	699801	5197	TCCGGCTCTGAGGGCTCTGGCTCCGGCTCTGGTTCCGGCTCTGGCTCTGGCTCTGGGCTCCGGCTCTGGCTCTTCGGCTCTGGGCTCTGGCTCTGGTTCCGGCTCCTGGCTCTGGTTCCGGGCTCTGGCTCTGGCTCTGGCTCTGGATCCGAGGGC	FALSE	0.692308	12	0	0	1
5669	0.0610487	699108	699638	+	531	361.722	4848.86	YALI1_E06946g	598.739	1E	694605	699801	5197	CGGCTCTGGCTCTGGGTTCTGGCTCCGGCTTCCGGCTCTGGCTTCTGGCTCCGGCTCCGGCCTTCTGGTTCCGGCTCCGGCTCTGGTTTCAGGCTCTGAGGGGCTCTGGCTCTGGCCTCTGGCTCTGGCTTCCGGCTCTGTGGCTCTGAAGGCTCCCGGATCTGGTTCTGGCTCTGGCTCTGGCTCTGGGCTCCGGCTCTGGCTTCTGGCTCTGAGGGCTTCCGGATCTTGTGTTCTGGCTCTTGGCTCTGAGGGCTCCGGTTCTGGCTCTGGTTCCGGCTCTGAGGGCTCCGGCTCTGGCTCTGGTTCCGGCTCTGAGGGCTCCGGCTCTGGCTCTGGTTCCGGCTCTGAGGGCTCTGGCTCTGGCTCTGGTTCCGGCTCTGAGGGCTCTGGCTCCGG…	FALSE	0.672316	12	0	0	1
5693	0.0094208	697558	697629	+	72	19.8611	1608.26	YALI1_E06946g	598.739	1E	694605	699801	5197	TCCTCTACTACTTTCTTTTCTGTTTAGTCTGGCGGTGCTGGTGAGTCCTCTACTACTGGCGGTGCTGGCGAG	FALSE	0.527778	9	0	3	1
5814	0.0174769	694312	694601	+	290	0.361111	21.2083	YALI1_E06946g	598.739	1E	694605	699801	5197	GTACGAGGATCCCCTGCAACTGTGGGGACCCCCTGTTGGGAGAGCACCTGTCACTGATACGCGACTGGCACTGAACGGGAATATCCAGGGTTAATCAGTGGCGGCCATTCCCTCTCATTCGGGGTGGTGTGTTGGATACTTTTCGCTGTAAGGTGCAGGCCCACCACAGGCAGGGTCTTAGCGTGGCACTAAAATGCTGCTTTACTGGGCAGACAGCAGGCTGCCACGCTACCAATTGCAAGCCAATGTCAATGCCCACAAAATTTTCTGCAACAATGTACTAACAACAG	TRUE	0.534483	5	0	7	1
6034	0.239464	3978335	3979633	+	1299	1006.92	1836.51	YALI1_E39796g	1081.2	1E	3979636	3980880	1245	GTGAGTATACACACTACACGGCTGATGAAGCGTGTATTTGTTGGACGCTGGATTTTGATTGAAATTGAGAGGGAAGGAAAATCGACAGCTGTTTTTCCGACTACGACGCGTTCCACGACGAGCCCCTACGTTTTCTCCAGTGAAATCGGCCAGTTTCTTTGCTGTTATTATGAGGACGCTATTCTTGGAACTCCCTGCGTGATGTGTGTTGGTTTCGTGTTGGGACATGGGCTGTGTGGAATGAGCACAGAACCACCCAAAAGAGCAGAGTGTCATGGAGGCTTGCAAAACAGACGACAGAAAAACAAAACGGACACCAGTGAGCTCGACGTGATATCATTACTTCCGTGACCAAATGGAAGAAGGTCCGAATGTTCCACCGAGTGGCGATTTAACTCA…	TRUE	0.481909	12	0	0	1
6054	0.969988	411082	411700	+	619	5369	153.778	YALI1_F04110g	1087.47	1F	411026	412526	1501	GTGAGTAGGAAAAAATAATGGTGCTGATTGCGTTGGATAATGAAACGGGTGCCTGGACCCCACGACATTGGACATGATACCCTCGGGCTCAGAAAGAAAGACAATTGGACGACTCAATCGACAAGGAGACTGCGGCGGGCGATTGCGGACACGTTAAAGTGGAGTTGTCTTCCATGACCGCGATTAATTGCGCCTAGTTGACCGCTCATAACACGCTCGGGTGGTGTGACGTGGACATCCGAGAAATAGCCGTTATGAGGGCAATGGATGGTTTTGTATGGGTTGTGTGTGGTTGTGGGTGCTATGCGGAGCGGCAATGGCTGTGGCAATGGTGTTGGCCGTTTGTTTGGTGCGATTGGGGTAATATTCGTTGACTTTGTGTTACCTCTAAGGTATCAC…	TRUE	0.495961	12	0	0	1
6105	0.949046	3905171	3905331	-	161	3455.44	201.389	YALI1_F39051g	1209.05	1F	3904866	3905350	485	GTGAGTATTATTGACGGAATGGGCTGCAAATGCGCCCAAAAGACGAACTACGAGTTGTTGCGTTGTTTTTGGTGTTTCCGGGGACATGCGATTGGCCTTTGGAGATGCTCTAGTTGAACAACGCGGCGCAAACATGTTCAATGTGCAAAAACTAACCCAAG	TRUE	0.47205	12	0	0	1
6117	0.972379	888536	889174	-	639	5489.97	136	YALI1_B08885g	1153.03	1B	888023	889192	1170	GTGAGTACCGACGAAAAGGGAGATGAAGAAGGATGAGGTTGTCATGATGGGCCGAATTGGGGGCTCCAGAAAAAAACGAGACCCGGGAAAATATGACTTGGTCAGTGTGATGAGCCCAAAATCTCGGAGCAAGAGTAAAATGTGTGGACACAAACACTACAAGAACAACACAACAACAGCGGAGTTGTCGACAAGAGGACAATCGGCAATGAGAAGTGGGATGGATTGAGTTGCCAATTGGCATTGAGCGATTGTTGACGTTTTCACCAGTCTGTGTCGATGATGACGTGTCAGTGTGGGGATAGAGATGTAATGGTGATGGGGTTAAGAGAGGTGGATACAACGAGTTGCGATAGACACAAAAACAGACACAGACACAGATTGGAACACAAAACCAGT…	TRUE	0.460094	12	0	0	1
6184	0.0252056	808788	808896	+	109	5.16667	186.458	YALI1_D08082g	586.941	1D	808217	809958	1742	GTGAGTTGTTTGTGAAGTCGTTTGGAAGAAGGTTCCCAATGTCACAAACCATACCAACTCGTTACAGCCAGCTTGTAATCCCCCACCTCTTCAATACATACTAACGCAG	TRUE	0.449541	12	0	0	1
6194	0.946309	808265	808896	+	632	4848.61	207.583	YALI1_D08082g	586.941	1D	808217	809958	1742	GTGAGTATCTCGGAGCCCGGGACGGCTACCAACACACAAGCAAGATGCAACAGAAACCGGACTTTTTAAATGCGGATTGCGGAAAATTTGCATGGCGGCAACGACTCGGAGAAGGAGCGGGACAATTGCAATGGCAGGATGCCATTGACGAACTGAGGGTGATGAGAGACCGGGCCTCCGATGACGTGGTGGTGACGACAGCCCGGCTGGTGTTGCCGGGACTGTCTCTGAAAAGCAATTTCTCTATCTCCGGTCTCAACAGACTCCCCTTCTCTAGCTCAATTGGCATTGTCTTCAGAAGGTGTCTTAGTGGTATCCCCATTGTTATCTTCTTTTCCCCAATGTCAATGTCAATGTCAATGGCTCCGACCTCTTTCACATTAACACGGCGCAAACACA…	TRUE	0.487342	12	0	0	1
6209	0.725637	140266	140689	-	424	2282.06	669.542	YALI1_F01405g	465.172	1F	139046	140500	1455	GTGAGTATGAGAAGAGAAGAGAAGAGGAGAGTGAATGGACGGAGCGGTTGAGATGAAGCTGAATAGTATGAAGACCACACACAGACTTGTGATCAGAGTCTTATCATATCAAGGATCAGAAGCGAAGCGAAACTGTGGTGATGTTGAGTGGGAGGGATTGGCAATGTGACAATGTGACAATGTGGCAGTATGAATATGAACACAGTGCAATCTGAGGATGGTTCTGTGTTTGTGTACATGACTGGCTGTTCATCTGGATTTGTCACACTGGTTAGTAGCAATGTTGCGGCTCTCTCATTACCATCCTGCGATTGCCATGACCAAACCACACAACCTGGTATTACCAGACACGCTACGTGCTCCCACATCTCTCCTGTCTCTCGCTCAGTCGTGCCACGC…	TRUE	0.476415	12	0	0	1
6254	0.947065	2361053	2361247	-	195	6599.17	370.097	YALI1_E23610g	905.85	1E	2360786	2361343	558	GTGAGTATCACAGGTCTTTGTAGCCAAGCTGCGAATGAGAAGAGTGCAGGATGAAGAAGAAATGAAGAGCACAGTGATTGGTGAACAGTGACAAACTGATGACTGATGACTGATTAATAAGCACTGCATTCTTCACTGCTTGCTGCTCACAAAACACTTGTGTGTGTTTTATCCACGTTTATCCACTAACCCCAG	TRUE	0.430769	12	0	0	1
6259	0.255584	2361344	2361635	-	292	282.139	854.528	YALI1_E23610g	905.85	1E	2360786	2361343	558	GTATGTTAAACGAGAGGACAGAAAGCGACGAGAGACGAGAGGACAACATGACTGCCACCCAGTGATTGCGACAGGCGATAGGCGGCGGATTGATGATCCGGAGGCGACATGGCGGATGTGGTGGTGGCATGGGTGATGTGGTGATCACATGGATCGTGTTGTGGGCACCACATTGGCGATGTTGTGGGTTATACACGGTCCATGTTGCGGGTTATACGGTCCCTGTTGCGGGTTACGCGGACTCAGTCTCCGTCATTTGCCACAATGCGACATTCGAACACTACTAACTCAG	TRUE	0.541096	12	0	0	1
6270	0.897325	2500180	2500323	-	144	1823.86	212.903	YALI1_F25001g	975.177	1F	2499457	2500329	873	GTGAGTGACGGTGGATATTGGTGTGACTAAGGCGACACGGGAGAACGACAGAGACGGTATTGAGGGGAGAAATTACCAAGTCCCGTTTGTCGAATTATGTTGGATCACATTTGGATCATATCTCTGACAAATTTCTAACACCAG	TRUE	0.451389	12	0	0	1
6287	0.876123	915084	915603	-	520	8536.11	1063.79	YALI1_C09150g	1182.5	1C	915007	916289	1283	GTGAGTATTAATTGAACGGAAATAGCGCATCTTCCAGCAGGAAAGAACTCCGGTTCTCGTCCTGTTATCCAGCTATACAGCACTACATGTCATCGATACAAACAGTGCACCACACAACACCACACTCCGCAGTCGACACAACGCACCATACTACAACATGGCATAAAACACGCTACTCGGCAGATGGATGAAACCGAACAGGGATTGGCAAACGACACGGAACCGCGATGAACGGGCGATTGTGGGAATTGTGGATGGGCGGCTTTCTATGAGCGATTGTTATGGACGCTGTTGTCGGCTGTCATCTCTCACCCATTGTCGGTCTCTGTCCAATTTCCTTTGTCATGTTCGTCATGCTCTCTATTGTGTTAGTGCCTGTATCAACGTATCCACGTGGTC…	TRUE	0.486538	12	0	0	1
6298	0.760628	915701	916217	-	517	353.333	108.333	YALI1_C09150g	1182.5	1C	915007	916289	1283	GTGAGTACAGTTTCTGGAGGGTAACGGCGCCAAGGGAGGGGAGCCAAGCGTCTGGTCGGGTCCATTTTGTCATTTTCCGTCGGAGGAAGCGCCTCTGCCTTTTTTTTTATTTTATTTGCCGTCGGTGCTGTGAGTGTGGTTGCCATGTTACACACGCTGAACCCTAAGCCCGCCCATTGCATCGGATTTTGATTGGCCCAATACAGTGCCTAGTCGCTTGTCCTAAAATGGAGGTTATTTGGACAAAACGGTATATTGAGTTATTAAGTCCGGGAAATGGGGTGGAGATTAGGGGCTGATGGGGGCGAGATATGGCCTTGGAAAGTCGATGGGCGTGGTCAGCCGCCCAGGAGACCTCCACTCCCGAATTTACAGCCTGCTAGCTCCCGCCTTTCCCGC…	TRUE	0.502901	12	0	0	1
6302	0.773703	3696432	3696630	+	199	1711.72	464.722	YALI1_F36966g	605.914	1F	3696684	3697925	1242	GTGAGTATGAATTGAACGCATTGACTGCTGAAGTGACCTGCCAAATCGACGATATTACGCACCAGCCAAGCCACCAACTTCACAACCAGTGAGCGCCTTGTGGAAACAGACCTTTGCGCATTTGCGCTCTTGAGTCGTCGTGCACAAACAGAAAAACACGATTTCGCTCGACCTCGCACCCCAACAACAACTAACACAG	TRUE	0.497487	12	0	0	1
6304	0.380925	3696520	3696630	+	111	127.722	333.958	YALI1_F36966g	605.914	1F	3696684	3697925	1242	GTGAGCGCCTTGTGGAAACAGACCTTTGCGCATTTGCGCTCTTGAGTCGTCGTGCACAAACAGAAAAACACGATTTCGCTCGACCTCGCACCCCAACAACAACTAACACAG	TRUE	0.513514	12	0	0	1
6319	0.821847	2212473	2212926	-	454	930.75	171.222	YALI1_D22124g	802.008	1D	2210396	2212471	2076	GTGAGTATCGCTGAGGGTGACAATGGGTGTGTGGCGAGAGCCCGGGGTCGAGAGCGTGCGCGGGAGCGACGGCTACCTCACAGTCAACGTCCTCCTGCACGACACTACTCAACAGTTGTTAGACACAGACTTTAGCAACGTCGGACGGATCGCGAGGAGTGGGATTTGTGGGCGACGAGCAATGTGTTTGCGGTGCTCGTGTGCAGTGTGGGTGACGACAATGACGTGTCCTGGAGAGATGAGGGGTATAATTTGGGCGGCAGGTAATCAGAATTAGCTTGCTAATAACGAGCAGTCTGTTGCCACTTTGTCCCAGTCCTGCCACCTTATCTCTTTATGCCTCACTGGGTTGCATGACGCAAATACGCAAATACATTCTCTCAATTTTAAAGCAACCCA…	TRUE	0.513216	12	0	0	1
6331	0.946134	3203367	3203447	+	81	4163.97	236.514	YALI1_E32033g	1232.58	1E	3203352	3203936	585	GTGAGTATCGAACAATCGCATCACACGCGTGGTGCAATTGGCCACAGAGGCCGCCCATTGCGAGCCCCAAACTAACCGCAG	TRUE	0.580247	12	0	0	1
6340	0.204404	1680049	1680077	-	29	356.75	1281.38	YALI1_B16808g	470.845	1B	1679914	1680813	900	TGATGACTGTCGCAACTACTGACCAGCAG	FALSE	0.517241	12	0	0	1
6355	0.873409	619747	620892	-	1146	1747.81	228.042	YALI1_F06197g	977.944	1F	618464	619759	1296	GTGAGTATGAATGCACAGCGACAGCGCAGCTGGAGCTGTGAGTGGATGAGAAGGGACTGTTTGTATCATGTTATTTGAATGCGATTCGAGTTCAATTTTACCCATGACAAGAAACACTGTTGTGGAGTGACATAGGATAGGCAATGTTGTGGGGTGACACGAGTCGTGTGATGGGCACGACAGGGACAAAGTGGTGCGATTTGGCCTACATGATGGGCACGACTTTGGCAGTGTAATGGGCACGACTTTGTTATGTGATGGGCACGACTTTGGCAGCGTGATGGGCACAACATTCGCAATGTCGTTACTTGGACAATTTCCGACCGAATTTTGGCGAAAAAACGATATTTGCCGATGAAATTGGCCTACTGCGCCCCATTTTCTTGATTATTTCTTCGC…	TRUE	0.517452	12	0	0	1
6362	0.972967	2728138	2728222	-	85	5272.75	126.347	YALI1_E27279g	1213.46	1E	2727720	2728249	530	GTGAGTAGCAGGCGCCATTGAGCGATCGACCAAGTCGCACAGACACAAAGGCGCAATTGCTCCAAAAACCAAGTTACTAACTCAG	TRUE	0.505882	12	0	0	1
6363	0.0204475	2728138	2728218	-	81	1.63889	125.528	YALI1_E27279g	1213.46	1E	2727720	2728249	530	GTAGCAGGCGCCATTGAGCGATCGACCAAGTCGCACAGACACAAAGGCGCAATTGCTCCAAAAACCAAGTTACTAACTCAG	TRUE	0.506173	12	0	0	1
6365	0.979565	2727900	2728083	-	184	8688	164.319	YALI1_E27279g	1213.46	1E	2727720	2728249	530	GTGAGTATTGAGAGAAGATGAGAGCATACCCGGAGGGTCTGTTCGTGTCTCATTAACAAGGGCACATGTATTGATTGAATTGACGACACATGTTCGCATCAGAACCAGGGTGCCACGGGCTATCCAGGGTGCAACACAGCCCATATCGATCATCAGTCCGGCCCGTTTTCCCCTACTAACACAG	TRUE	0.505435	12	0	0	1
6366	0.0335246	2728002	2728083	-	82	2.36111	103.792	YALI1_E27279g	1213.46	1E	2727720	2728249	530	GTGAGTATTGAGAGAAGATGAGAGCATACCCGGAGGGTCTGTTCGTGTCTCATTAACAAGGGCACATGTATTGATTGAATTG	FALSE	0.439024	12	0	0	1
6400	0.951249	2392148	2392440	-	293	5984.67	293.806	YALI1_E23912g	1068.4	1E	2390812	2392483	1672	GTGAGTGCTACTGAAGGAGGGAACACAACGACGGAACAATTCGACTCTGAAGGAATGATTGATTGGGGACTGGATGAATCAACGACAGAATCGACTGCTGGCACTGAAGGAGGACAAATACGGGCGACAATGAACGGCTTTGATCTGTAAAGACAAGGCATTTTGAATGGTTGAGAGCCATGATTGCTTCGAAAACACTTCTTTTTTCAGTCACTGTCAACTTGTTTGATTCGTGTTATTCACATACGTGGCCAGGCTTGGCGCAAACCTCCCCCGAAACTCCACTAACATAG	TRUE	0.460751	12	0	0	1
6403	0.956202	2391232	2391635	-	404	7740.08	340.792	YALI1_E23912g	1068.4	1E	2390812	2392483	1672	GTGAGTATCAGACGACAAATACTAACAAGCAGAGCAGAGCAAAGCATAGCGCACATGTTGTGTAACCAAGGCTTTGCAACTTCACAAGTGATACCATTTTGGGCGTTCTGCCCCCAAACAGCATGATGATTTAACGGAAAAACATGAATATTTGCTACTTCAGAGCCCGAAAGGCTATGAGACAAAAATCCATATTATCTGATTTGTTTGGACCTTTGTGGAGTTGAAATGTGTGCCACAACATATGCTGTGCTGAACAAGTTGGGCTTGGTCTCTGGATGTTTTTGAGACTGTCTTCGACATCTTGATCATATCCTCAGGTCACTTTTGACAATCCCACGCTCTGGTACTGCTTGCATCCAGCTAGCTCATCGCTAGTGATACAATTGCACATACTAA…	TRUE	0.430693	12	0	0	1
6434	0.93954	4045918	4046230	-	313	2128.47	128.847	YALI1_E40467g	1133.77	1E	4046210	4046680	471	GTGAGTTCTACTATTACATGATGTCGGGATAATTCTGGCTCATTCTCGCGCGCACGTGGGACCCTAAGGCGCTCACCCGTGCGCAGCGGGCCCTTCTTTGCTACCGGCTGTGTCCGTTTTTCCCTGCTGCTTGTTGTTTACACAGCCCGTGTGGTGCACATTTTGAGCGCGTTTCTGCACTGGCTGAGTCAATATTGTTATCAGTGGAAAAACGGTCCTGTAGCGCTACACGCGAGCTAATTATTTGTGTGCGTGTGTTACAGAGCAAAGGATCCGCCGTATCGCCTTTAATTGCACTTCCATACTAACCCAG	TRUE	0.514377	12	0	0	1
6440	0.218104	4046669	4046900	-	232	362.583	1305.25	YALI1_E40467g	1133.77	1E	4046210	4046680	471	GTAAGTACGATGACGACGAGAAAAAGCAGGGGTAACCCTTACGTGATAATATTCTGCACTCGGAAGTGAGGGCCTGCTTTTATTGTGCCACGTGCTAGTGCGGGTCTCTCCCAAGAAACACCCTCTGACACGTGGCATACAAGCATCCCTTAAAAAGACGAGACAATCCGGTTGCGTCACGTTCATTCCCTCGATCGAAAATACCCTCGACCGAACCGCAATGCTAACCAAG	TRUE	0.5	12	0	0	1
6493	0.341735	1627368	1627411	+	44	640.861	1231.68	YALI1_C16275g	1249.31	1C	1627510	1627776	267	GTGAGTATCACCCCTAATACGTCTCGTTCCAAGCGCTAACACAG	TRUE	0.5	12	0	0	1
6495	0.971362	445929	446434	+	506	3524.86	97.4306	YALI1_F04455g	1034.32	1F	445567	446507	941	GTGAGTAGCGCAAAGAGCGAAGCTGTTTGCACCCCGATCACGGACAGCTAAGCTGACTGTGGTTGGGAAGACGACAGTGTTACGTTGACTGACAGCCTTAGCTGTTGTTTGTCTGTAACACACACAAGGACGTATTGAGAGAGCGTTCAGACGCCTGGGGATGACCAAAGTGATGCCTGACGGAAGGACGGGGCGAGATCCAGAGCAGGTTCACCTTTGGTGGAGGCGTGAGAGATGGACATTGGCACGTACGGCATGTGACGCGTGTATTGGAGCGATCTGATTGGTTGACATTTCGAGACTTGAAGACTTGGTCTGAGAGTCCCATGGGAGTCTTCCGTATATGACTGTACCGCGTTTCGTGACGTGTCGCGCTGCTGTTCGTCTCGTTTGGCCCGA…	TRUE	0.527668	12	0	0	1
6504	0.913827	3792571	3793009	+	439	2419.03	232.403	YALI1_E37930g	985.639	1E	3792991	3793314	324	GTGAGTAACGACAAACTGCTGACCGGACGATTTGCGGGCGCTGGTTTCGACGGAAAATTTGCGGCGTTGTACTTGATTTGGGGAGGATTTGACGGCGGACCTGACAGACGACTTTTGAGACATGTGGAAGGCTTCCAGCGACTCCGGGGGCTCTTGAACGACCTTTGAACAACTGGATTTTTGCGATTTGACGATTTACGAACTGGAGGAGAAGTAATGGCTTTTCAGGAGGTCACTTTTGATATTTCAGAGTTGATTTTGGGGACCGTTATACGGAAGAGTGCATTGAGGTTCAAATCAGTCATGTCAAAGTCATCCCACAGTCAAGCCATCAAACGGGTACAATGAAGCGGAGAGAAGGAGAACTCCGTGAATCAGATACAGACGCGTTTCTACGTT…	TRUE	0.46697	12	0	0	1
6513	0.721273	1542436	1542912	-	477	871.139	345.667	YALI1_D15424g	903.516	1D	1541181	1543092	1912	GTGAGTACCCACGAAACGCAGCCAATTGGTTCCAATTGAGTCCTAGGGAGGTGACACAAACACACAGCGACACAGAGACGGACACACAGGGCTCCGTCTGTGGTGAGAGATACACTAGTAACCACTACTGGGGCGCCCAATGCCGTGAGCGAGAGTGTCAGCAAAGTAGTATATGGAGCTATGCACAAATGCTAAGGCAAATTGGGATGCACGGTGTGTCAATGGGATAACGCAAGTTGTGTTGCTACGCCACTGGTGACTCTCTTGTCTGGTGATGTTGTCTTGGTGCAGTGTTGGGGTTGAGCTCTTGTGCTGTTGGGTCCGTCTGTGTGGATGATTTGACCTATTTCTGTGTCAAGTCCACATACAAACAGGATCTATCAATGCCACGGACCAGTC…	TRUE	0.509434	12	0	0	1
6525	0.473048	1892449	1892773	+	325	13.8333	25.5556	YALI1_E18927g	493.012	1E	1892689	1894416	1728	GTGAGTATTATTGTGGGGTAAACCAGGTGGCAGGTGGCAGGTGGCAGGTGGCAGGTGTGGCAGGTGGTGGCACGATGGGGGCTGGTGGTGGTACGAAGGTGGCAGCTAAGTCACACCGAGCCCTCACGCCTCCTCAAACCAACCACCCATGTGACTCAACAGCCTCTGACATGGCCCACACACCAGCCAGCGCTACTCAGAACCGCGAGCGGGATCCAACGTCCACTCCTCTCTTCGACAATGGGGCCTGGTCTGCCGGATAGCGCTTCCGTTGTACCTGCACAAGAGATGCAAAAAAACTGCACACTCCATACTAACCATTTAG	TRUE	0.575385	12	0	0	1
6530	0.904537	2766228	2766631	+	404	2973.61	320.028	YALI1_B27662g	813.11	1B	2766203	2766930	728	GTGAGTGCTAACGAACTGCGGAACCGACGGATTTTGATTTTGAGAGTGCGATTTGCCGACTACGATTTTTACGACCACAGAAGAATTTTGACCGATTTTGACCGATTATGATGACGACCGGAATGAGCGACCTATTACTATAATGTGATGTGATATCCGACGAAGTGCAATCTAGCGAAAAGGACAACTGACGGATCTGTGATATCTGGGTGTGTTTCGTTGGAATGCACAGCTGACGGATCTGTGATATCTGGATGTTTTTTTTTCTCGATGGATCAGGTCATGTGTGATGAATCACTTTCGATAATTTAGGTCCTTTTCGTTGTCCGGCAAGAGTCAATCTCAAAATCAAATCAGAATTATTCGAATCATGCGAATCAATCCTTGAATACTTACTAA…	TRUE	0.410891	12	0	0	1
6552	0.947455	2361936	2362632	+	697	10031.4	529.556	YALI1_D23622g	1330.59	1D	2362162	2362845	684	GTGAGTATGATTGAGAAGCAGAAGCGCGCGTTACACACAACAGGGGAGTGGTGATGACCCAAACACAGACCCAAACCGAAGTGGGAATGGGATTGGCGAGGGAGGAGAGAGATGGGAAAGGTGACAAGCAGAGGGTGATAGGCGGAGTGGAGATTTCGTTTGTGTATCGCCGACCGATAAAGCAACGAGTGCAATTTCCGCGGTGACAGTGGTTGTGTCTGTGTTCATGTTCACAGACTCCAGTAGGGTTCTCCGATCGCCGCACAACCTACAGGTCGACAAGCTTTGCCCAAATTGGAAGGTCATGTCGTGGGTCAGTGGAGCGGTTGGCCAATGGGAGAGACCCAGTTGGGTGTCGCTATTGGCTCAGGTGGGTGTCATGTCGACTGAGATGGGAAC…	TRUE	0.546628	12	0	0	1
6575	0.959405	1955762	1956114	-	353	3053.03	124.292	YALI1_E19557g	826.217	1E	1954382	1956150	1769	GTGAGTAACAGCGATGAGGAATTGTCTGTGCACAAGAGACACACAACCGCAGAATCGCCCCGCAACAGAACCGGTGTTATGTGTAACCTCACCAATTTTGATGACACCGTGACACGGACACGTCGTAACAGTGCAAATCCAGACGGTACACAACAATTGCAATTGCAATTGTGTTTTGTGACCAATTGGTTGATGCTATGAAGGTGCCTGTAGAGGTGCGATAATGTCTGGTAACGTCTGTGTTCCGGCTGTGGGGCGTTTCTTAAATATACACTCACGCCATATCCTCAACACACACACAGTGTAATGACTGGACAAGTGCGACGCACGCTCAATGACCCATACTAACCCAG	TRUE	0.478754	12	0	0	1
6576	0.0326304	1955762	1956091	-	330	2.63889	133.917	YALI1_E19557g	826.217	1E	1954382	1956150	1769	GTCTGTGCACAAGAGACACACAACCGCAGAATCGCCCCGCAACAGAACCGGTGTTATGTGTAACCTCACCAATTTTGATGACACCGTGACACGGACACGTCGTAACAGTGCAAATCCAGACGGTACACAACAATTGCAATTGCAATTGTGTTTTGTGACCAATTGGTTGATGCTATGAAGGTGCCTGTAGAGGTGCGATAATGTCTGGTAACGTCTGTGTTCCGGCTGTGGGGCGTTTCTTAAATATACACTCACGCCATATCCTCAACACACACACAGTGTAATGACTGGACAAGTGCGACGCACGCTCAATGACCCATACTAACCCAG	TRUE	0.481818	12	0	0	1
6592	0.0500521	1042640	1043223	-	584	6.33333	124.556	YALI1_D10424g	722.287	1D	1041990	1043237	1248	GTGAGTTTTCTGGCAAGGCTGGGACAGCTTTGAATGACAAGCACGGATGCGGGTGCGACAAACAGCTCTATTTATACCCCACGACTTGCGGCTTGTGGCTTTGTTTATTTATCTTGTGCTGTTTACCGCGCAACCGGAGTTACGTGTTTTGTGAAGGCATGGTTGGGCAACGCAGCTGATAAGTGCCAGCGAGGAGCGACTGGAGAGGCCTATTTTTGTATGTTGGTGGACAGTGTGATGTTGTGGTTGCTGTTCCGAAGTTGAAACAAGTACTAACCATTAGAGTAGAAAAAAGGACCTGCGACATGTTGGGTTGTGTGGTGGGGTGGAATCACACATTGAGACGACAACCACTCGGATGTGATTTGGAAGACACCAGCAATGTTGATGGATGGCAAC…	TRUE	0.47089	12	0	0	1
6593	0.948935	1042640	1043226	-	587	2579.06	127.819	YALI1_D10424g	722.287	1D	1041990	1043237	1248	GTGGTGAGTTTTCTGGCAAGGCTGGGACAGCTTTGAATGACAAGCACGGATGCGGGTGCGACAAACAGCTCTATTTATACCCCACGACTTGCGGCTTGTGGCTTTGTTTATTTATCTTGTGCTGTTTACCGCGCAACCGGAGTTACGTGTTTTGTGAAGGCATGGTTGGGCAACGCAGCTGATAAGTGCCAGCGAGGAGCGACTGGAGAGGCCTATTTTTGTATGTTGGTGGACAGTGTGATGTTGTGGTTGCTGTTCCGAAGTTGAAACAAGTACTAACCATTAGAGTAGAAAAAAGGACCTGCGACATGTTGGGTTGTGTGGTGGGGTGGAATCACACATTGAGACGACAACCACTCGGATGTGATTTGGAAGACACCAGCAATGTTGATGGATGGC…	TRUE	0.471891	12	0	0	1
6594	0.158891	1042941	1043006	-	66	4.16667	25.0972	YALI1_D10424g	722.287	1D	1041990	1043237	1248	GTATGTTGGTGGACAGTGTGATGTTGTGGTTGCTGTTCCGAAGTTGAAACAAGTACTAACCATTAG	TRUE	0.424242	12	0	0	1
6595	0.67232	1042941	1043223	-	283	61.8611	31.3194	YALI1_D10424g	722.287	1D	1041990	1043237	1248	GTGAGTTTTCTGGCAAGGCTGGGACAGCTTTGAATGACAAGCACGGATGCGGGTGCGACAAACAGCTCTATTTATACCCCACGACTTGCGGCTTGTGGCTTTGTTTATTTATCTTGTGCTGTTTACCGCGCAACCGGAGTTACGTGTTTTGTGAAGGCATGGTTGGGCAACGCAGCTGATAAGTGCCAGCGAGGAGCGACTGGAGAGGCCTATTTTTGTATGTTGGTGGACAGTGTGATGTTGTGGTTGCTGTTCCGAAGTTGAAACAAGTACTAACCATTAG	TRUE	0.487633	12	0	0	1
6597	0.986653	1042416	1042467	-	52	4622.86	55.5278	YALI1_D10424g	722.287	1D	1041990	1043237	1248	GTGAGTATATCTACTTTCGATAATGTGACCAAGAGACCGAATACTAACCCAG	TRUE	0.403846	12	0	0	1
6634	0.0100333	1438221	1438882	-	662	14.5556	1157.92	YALI1_B14382g	332.516	1B	1437414	1438974	1561	GTGAGTACTTAAATGAACATCATAGACACAGATGGTGGGAGGCAACATACTCGCTACAAGGCCGGAGTCACAAATACCGGCTTTGCGAAGGCCGCCGCTTTTCGTGGCATTGTTGGAATGCCGGCTTTGTGTGTGTTAACACCCCCCATCGAGCACAATGCGTCTGTCTTGGCATCGCAAGGTGTTTGTCGCGCTCTTTGCTCTTGTAGCTCAGGACGACGGGAGATGCACGCGCCCAGTAGTGGCATGGGAGGACCCACACTCGCGAGCATTGACGCTAGTGCGCTTCAACTTGCCCCAACCCCGCTATTCACATTTACTAACTCTAGGGTCACTACTTTAGGACAGCCTCTTGAGGTGGTCAAGGTGAGTATTACTACTATCGACACACAGAACCAA…	TRUE	0.531722	11	1	0	0.916667
6635	0.947924	1438554	1438882	-	329	2192.58	114.417	YALI1_B14382g	332.516	1B	1437414	1438974	1561	GTGAGTACTTAAATGAACATCATAGACACAGATGGTGGGAGGCAACATACTCGCTACAAGGCCGGAGTCACAAATACCGGCTTTGCGAAGGCCGCCGCTTTTCGTGGCATTGTTGGAATGCCGGCTTTGTGTGTGTTAACACCCCCCATCGAGCACAATGCGTCTGTCTTGGCATCGCAAGGTGTTTGTCGCGCTCTTTGCTCTTGTAGCTCAGGACGACGGGAGATGCACGCGCCCAGTAGTGGCATGGGAGGACCCACACTCGCGAGCATTGACGCTAGTGCGCTTCAACTTGCCCCAACCCCGCTATTCACATTTACTAACTCTAG	TRUE	0.537994	12	0	0	1
6636	0.913599	1438221	1438516	-	296	2496.28	211.875	YALI1_B14382g	332.516	1B	1437414	1438974	1561	GTGAGTATTACTACTATCGACACACAGAACCAACGGAGCAAACACACACCCTCTGACTCATGCCGAGGTAATTTGCTGCTGCACCACGATAATAATACCCCAGCTTTCGAGTGCGTCATCGCACACCCCCGAAGATGGGCTCTGCAGGAAGCATGCAAGCTGTCGGCCGAAATCGGCCGTCCCGGTGTTCAACTCATGCACACGAAACCGAACAATGGCCGATGATCGTCAAGAACTCGGGTCTGCGAACACCCGAAAACCGAGGTTCAATCCCACGTCAATGATTGCTAACACAG	TRUE	0.527027	12	0	0	1
6640	0.972088	275874	276184	-	311	7323.81	198.597	YALI1_F02758g	933.482	1F	275653	276245	593	GTGAGTACAAGAAGACAGGATGAGGCCTTGCGTTATTTATTGGACGCTATTCGACACGCGATGAGGGCTTCAGGACAACAATGGTGCGTGATGATCAGGCGGTGACCTACGTGGACAACATACCACATCAAGAGTGTGTTAGAGGTGATCAATGATATTGGTACAACCAGTCCACTACTACAACCGACCCAGGGCCAACTTGGTCCCTTTGTGGTCGAATTGAGGGTCTAGTAAAAAGTCACGCGCAAGATAGACAAACCATCACCACACACCAGTCAATCGTCACTCCTTCCCCAATCATACTAACTCAG	TRUE	0.482315	12	0	0	1
6642	0.0218387	275874	276101	-	228	4.05556	205.153	YALI1_F02758g	933.482	1F	275653	276245	593	GTGCGTGATGATCAGGCGGTGACCTACGTGGACAACATACCACATCAAGAGTGTGTTAGAGGTGATCAATGATATTGGTACAACCAGTCCACTACTACAACCGACCCAGGGCCAACTTGGTCCCTTTGTGGTCGAATTGAGGGTCTAGTAAAAAGTCACGCGCAAGATAGACAAACCATCACCACACACCAGTCAATCGTCACTCCTTCCCCAATCATACTAACTCAG	TRUE	0.482456	12	0	0	1
6651	0.959481	994965	995246	+	282	9994.03	410.083	YALI1_C09950g	1061.79	1C	995042	995545	504	GTGAGTATTTATGCGGTTTGCTCGGCGACAAGCGTGTGATACGGGCGTTGACATTGTTGTGACTCTGACAACACGAGATGGCACAGAAACGGTGGTGGCACAGACAAAGTGGGCCGACCAACGACACAGACACACACGTGTGTCGGAGGATGCAACATAATCGCAGCACTGCTCCGTTCCCCCTCCATCTCTATGTATTCGCTCATGGATCATGCGGCTGTGCCCCCAACGGGTGGCTCCAAACTCCTACTTCCCTTTTCTTCCCTTGCCCTTCTAACACAG	TRUE	0.539007	12	0	0	1
6718	0.95704	734469	734697	-	229	5547.83	243.486	YALI1_F07344g	1062.28	1F	733884	734757	874	GTGAGTTGTGAAGGCGAGATCGAGGAGCAATCGGGAGACGCTCCGGCCAAGTGGTGGGGCCGACTTTGGCGAGGTTGTGAGGGAGACTTTGGATGGGTGTACACGCCGATTGAAGCACACTCCTCACAAGACGACTGATGTCCATCGCCGCCCTGATGCCAGGTGTCAGTTGAACACATTTTGGTTCTTGTTTTTTTTGTTTTTTTTCCACTTCTTTTGACTAACACAG	TRUE	0.510917	12	0	0	1
6724	0.940783	340718	341256	-	539	3849.94	227.847	YALI1_F03407g	1261.34	1F	340172	340717	546	GTGAGTATCTCTCGACGATGGATGGGCCCCTGGAGCTCCTCCATTAATCATTTCCCAGCACCTAGGGGTGTGAGCCCCGAAACACATGACAAGATACGATGAACAGAGGTGTCCCCAACGCCATCGACCAGCAATCAACATGATCAAACAGCCGCCATCCATTCCGACACCGAGGCATACACTTGTGCCATTTTTATTTGCCGACCTCCCACAACGCCACCGTGACAAAACGACACGTTTATCTTATGGCTATGCACATGCGTATCATCATGTATGATAGGGCACAACAACAGGGGGGGGGTTCGGGGCAATCAAAGGCAAGCGAGGATGGATGGAAGCCAAGCAGTACACGGATGGCGTCGTGTTTGACACTTCATACTCTCCACGCCTGTGCTGTCG…	TRUE	0.502783	12	0	0	1
6794	0.941125	1899556	1899670	+	115	4466.17	207.625	YALI1_E18990g	568.784	1E	1899064	1899785	722	GTGAGTATGACATGATGCGGATGTGGTGTGGGAGTGAGGAGGGAGTGAAGATATGTGTGTGTTGGATGTGATATGATGTGATGTTGTGTTATACACTAAGTGTGGACTAACACAG	TRUE	0.443478	12	0	0	1
6795	0.488597	1899332	1899470	+	139	1073.92	1060.28	YALI1_E18990g	568.784	1E	1899064	1899785	722	GTGAGTACTCCTTTTGATGATTTCCTTTTGATGATTTCCTTTGATGATTTCCTTGGATGGTTTTCTTTTTCTTCTTTTCGTCATGTTCCTTTGGACAATACTTATACAGACTGTGATCTGGAACCGATTATTAATCCAG	TRUE	0.352518	12	0	0	1
6798	0.780326	1899332	1899440	+	109	1290.08	326.319	YALI1_E18990g	568.784	1E	1899064	1899785	722	GTGAGTACTCCTTTTGATGATTTCCTTTTGATGATTTCCTTTGATGATTTCCTTGGATGGTTTTCTTTTTCTTCTTTTCGTCATGTTCCTTTGGACAATACTTATACAG	TRUE	0.33945	12	0	0	1
6818	0.241817	2352889	2353026	+	138	66.1389	129.278	YALI1_B23522g	8.38216	1B	2352220	2352969	750	GTCTCTTCCACTGACGGTGCCCCTGCCTCCCCACTGATGGTGCTTGCTTCTACCCCGTGGCGGGTGCTGCCTCTCCACTGATGGTGCCCCTTGCCTCTACCCGATGGGTGGTGCTGGCTTCTACCACTGATGCCCCCG	FALSE	0.644928	12	0	0	1
6823	0.592163	2352919	2353032	+	114	85.3056	104.847	YALI1_B23522g	8.38216	1B	2352220	2352969	750	CCACTGATGGTGCTTGCTTCTACCCCGTGGCGGGTGCTGCCTCTCCACTGATGGTGCCCCTTGCCTCTACCCGATGGGTGGTGCTGGCTTCTACCACTGATGCCCCCGGTCTCT	FALSE	0.631579	12	0	0	1
6830	0.0365608	2353117	2353437	+	321	3.47222	137.444	YALI1_B23522g	8.38216	1B	2352220	2352969	750	GATGCTTCCTCCACTGATGTGGTTGCTTTCTACCACTGATGGCGGTTGCTGCCTCTACCACTGATGCCCCCGTCTTCCACTGGTGGTGCTGCTTCTACCACTGATTGACGGAGCTGCTTCTACCACTGATGGCGGTGCTGCCTCTACCACTGGTGGAGCTGATGCTTCCTCCACTGATGGTTGCTGCCTCTACCACTGATGGGGTGCTGCCTCTACCACTGATGGTGCCCCTGCCCTTTCCACTGGTGGGAGCTGATGCTTCCTCCACTGACGGAGCTGCCTCTACCACTGATGGGGGTGCTGCCTCACCACTGGTGGAGC	FALSE	0.588785	9	0	3	1
6831	0.00564754	2353098	2353168	+	71	0.305556	12.3333	YALI1_B23522g	8.38216	1B	2352220	2352969	750	CTCTACCACTGGTGGAGCTGATGCTTCCTCCACTGATGTGGTTGCTTTCTACCACTGATGGCGGTTGCTGC	FALSE	0.549296	2	0	10	1
6834	0.715771	2353062	2353221	+	160	256.028	71.9583	YALI1_B23522g	8.38216	1B	2352220	2352969	750	TGACGGGCTGCTTTCTACCACTGATGGCGGTGCTGCCTCTACCACTGGTGGAGCTGATGCTTCCTCCACTGATGTGGTTGCTTTCTACCACTGATGGCGGTTGCTGCCTCTACCACTGATGCCCCCGTCTTCCACTGGTGGTGCTGCTTCTACCACTGAT	FALSE	0.56875	12	0	0	1
6835	0.0177312	2353058	2353217	+	160	2.19444	153.111	YALI1_B23522g	8.38216	1B	2352220	2352969	750	CTGATGACGGGCTGCTTTCTACCACTGATGGCGGTGCTGCCTCTACCACTGGTGGAGCTGATGCTTCCTCCACTGATGTGGTTGCTTTCTACCACTGATGGCGGTTGCTGCCTCTACCACTGATGCCCCCGTCTTCCACTGGTGGTGCTGCTTCTACCAC	FALSE	0.575	8	0	4	1
6836	0.0369826	2353058	2353152	+	95	1.75	139.222	YALI1_B23522g	8.38216	1B	2352220	2352969	750	CTGATGACGGGCTGCTTTCTACCACTGATGGCGGTGCTGCCTCTACCACTGGTGGAGCTGATGCTTCCTCCACTGATGTGGTTGCTTTCTACCAC	FALSE	0.557895	8	0	4	1
6847	0.972774	1573498	1574033	-	536	8304.08	220.139	YALI1_D15734g	945.03	1D	1572985	1574165	1181	GTGGGTATAATTGTGTTTTTTGGAAGGATGGAGGGGACGGTTTTCCCGGAGGAAACGGTGCAATTGGAAACGACGACAGCGAGGAATTGACAAGAACTGAATTGGCCTGATGGGTCGTGTTGCAGATGCAATTCGACTGGAATGATACCCTTGACACGTGGATGGATGCAATCATGGTGGTACTGTAGTAGAGGCCAGCACAACACTACTCAACATAATGCAGGAAGGGAGAGGAGGAGAGGAAGGATCAATGGGAGGCAACATGCAGCTGGCTGATTTAACGACGAATTGAGCAGCTCTCAGAGCTCGATATCGTGTTTTGTCAACCTTTTTGTTGCGTGTAACCTCGTGTAACCTCGTCACTGTAGGTTAATTGCTCAATGTTGGGGTAACACACAC…	TRUE	0.472015	12	0	0	1
6891	0.577422	251041	251066	+	26	1734.86	1279.58	YALI1_E02481g	344.823	1E	248173	251421	3249	CTCTCAGGGCCAGGACTGGCCAGCAC	FALSE	0.692308	12	0	0	1
6894	0.0870887	250988	251014	+	27	147.306	1523.61	YALI1_E02481g	344.823	1E	248173	251421	3249	ACTCTCAGGGCCAGAGACCGGCCAGTT	FALSE	0.62963	12	0	0	1
6906	0.890138	765505	765719	+	215	2263.67	302.583	YALI1_B07652g	271.365	1B	765241	765873	633	GTGAGTATCAATTGCATGGGAAATTATAGACGCCGTTGTTATTATGGCAAGGTCATGGTGGACCCAGTGGCGACTTCAGGACAATGCATTGGTAACACACAATGCTCTGTGATTGCAATGCCTTCATCTAGAAGTCCACTCGCTGATCCATACGATTACATTAAGACACGAGGCGGAACGTCTCAGATCATCCAGATCAACTTTACTAACAACAG	TRUE	0.446512	12	0	0	1
6922	0.967266	1233329	1233803	+	475	816	36.5972	YALI1_C12333g	279.896	1C	1233314	1235516	2203	GTGAGTATTGAAAGGGAAATGCGACACTGGATGAGAATGCGACCCAGAAGAGAAGGTGACACAATTGGGGTGATTTGGACCTGATTCGGTGGGTTTTTGAGTGACTTTGACACAGTCACGAGGCCATGATCTAGCTGTCCCTATAATCAATGGTTTTACAGAACTGTTGACTGTGGGACACTGTGGTGCAATGATGATTGTACGGTGGTGACGTGGTGATGGTAATGGTCCAAAGACCGTTCAATGATGGCAAACGTGACAATTGGTGTTGGATTGTCTTGACATATTTTTGAGATGGACACGGAGTACTAGAACTCCCTTCTTATGACACTCCAACCATGTCGCTTTGATTGCTATCAATGGGTCCCACTACCCCCATTGCCCGTCACAGTTTCAAAC…	TRUE	0.475789	12	0	0	1
6930	0.0532171	1233417	1233803	+	387	2.05556	64.3194	YALI1_C12333g	279.896	1C	1233314	1235516	2203	GTGGGTTTTTGAGTGACTTTGACACAGTCACGAGGCCATGATCTAGCTGTCCCTATAATCAATGGTTTTACAGAACTGTTGACTGTGGGACACTGTGGTGCAATGATGATTGTACGGTGGTGACGTGGTGATGGTAATGGTCCAAAGACCGTTCAATGATGGCAAACGTGACAATTGGTGTTGGATTGTCTTGACATATTTTTGAGATGGACACGGAGTACTAGAACTCCCTTCTTATGACACTCCAACCATGTCGCTTTGATTGCTATCAATGGGTCCCACTACCCCCATTGCCCGTCACAGTTTCAAACTCACATCTGACTGTGTCTGCTTCTGCCGTTATTCGCGGACCCCCAGCTTTCTCCCCCTGGCTCCATACTAACACAG	TRUE	0.475452	11	0	1	1
6932	0.0157951	1233316	1233803	+	488	7.69444	419.139	YALI1_C12333g	279.896	1C	1233314	1235516	2203	GTCTGCTGACGAAGTGAGTATTGAAAGGGAAATGCGACACTGGATGAGAATGCGACCCAGAAGAGAAGGTGACACAATTGGGGTGATTTGGACCTGATTCGGTGGGTTTTTGAGTGACTTTGACACAGTCACGAGGCCATGATCTAGCTGTCCCTATAATCAATGGTTTTACAGAACTGTTGACTGTGGGACACTGTGGTGCAATGATGATTGTACGGTGGTGACGTGGTGATGGTAATGGTCCAAAGACCGTTCAATGATGGCAAACGTGACAATTGGTGTTGGATTGTCTTGACATATTTTTGAGATGGACACGGAGTACTAGAACTCCCTTCTTATGACACTCCAACCATGTCGCTTTGATTGCTATCAATGGGTCCCACTACCCCCATTGCCCGT…	TRUE	0.477459	12	0	0	1
6953	0.891476	2748580	2748918	+	339	4434.17	546.611	YALI1_B27485g	924.769	1B	2748531	2749319	789	GTAAGTATTGAGAAACGAAACTAGTGCGAATGGTGTGGCGATATCGACTGGCATAATTAAAGCAGTTGATATCAAATATCCTGCTGGGTACAGAGGTTGGAGGAGGAGGAAAGAGACTGATTGTCGGGAAGGGATGTACAAACATTCTTTTTGGACAAGAAGGTCTGAGATGCAGAGCGAGCGTCATGGCTATCATAACTCGTTATTTATGCACACATTTATCAGCATCAGACGGATTGTATGACTCCATCCAACCACCTGTACTTGGCAGGAAACCACATCCTTCAAGCACTTTTGCAGATACCCTTTTGCGCAGAGAAACACATTACTAACATACAG	TRUE	0.433628	12	0	0	1
6964	0.950273	2362615	2363482	+	868	2061.81	96.4583	YALI1_E23635g	909.052	1E	2363483	2363971	489	GTGGGTATTGAGATGATAAGGCGGATATTGTGGGGTGGACGAGAGAGGGGAGGATGTGACTCGGGCAATGTCACCTGTGAACAGACACGAGTCTTGTGTTTTTTGAGCAAATATCGACAAGCTACAGATGAGCAAATGAGATGACAGGGAGAGACCCAGGAAGAGGTGGAGATGACGAAAACAAAGACGATTGCGGGATGGATGGCACGACAGTTGTGGTGACGACGTGGAGAGTGTCGTGGATTGACTTGGAAAGTGTCATGGGGAGACATCGGGAGTGTCGTAGGGAGACGCGGGCAATGTGATGACTACATGCAGCGTATAACGAAGGAGAAATCGAGACCGGGGATGTCGCTATGTCGCTGAACTTGACTATTCGACCATTCGACTATTCGACAT…	TRUE	0.490783	12	0	0	1
7003	0.725026	1648454	1648581	+	128	2828.08	931.861	YALI1_F16478g	892.061	1F	1647818	1648627	810	GTGAGTTACTAACTGCTTTGCCCAATCTCCCCCCTCGCGTGGAGAATCGCGCTGGCCTTGTGATAGTCTTACTAACCAAAGGTCGAGTCGTACTCTGAGAAACAACCCCGTGCTAACAAATTCTTTAG	TRUE	0.492188	12	0	0	1
7004	0.690035	1648454	1648534	+	81	670.917	314.833	YALI1_F16478g	892.061	1F	1647818	1648627	810	GTGAGTTACTAACTGCTTTGCCCAATCTCCCCCCTCGCGTGGAGAATCGCGCTGGCCTTGTGATAGTCTTACTAACCAAAG	TRUE	0.518519	12	0	0	1
7044	0.972373	926700	926766	+	67	4934.58	133.931	YALI1_B09266g	933.786	1B	926687	927134	448	GTGAGCAGCTAACGGCACGCTGAGCGGGCGCAATTCGCTTCCCCCCCCCACAGCAACACTAACACAG	TRUE	0.626866	12	0	0	1
7079	0.942112	1907982	1908227	-	246	4164.47	269.667	YALI1_B19079g	995.549	1B	1906862	1908268	1407	GTAAGTACCAATCTTGTAGTCGCGTTTGGACTCGTTCAATTGTGTCTTATGGCACGTGGCTGGTCGATGACGGCGACGATAACGACGAAACATGAGATTTGAGACTTCTTCATCATGTCACCACTTGTGCTTGTCAGTTTTCTACAATGCGTGTCGCACTGCCCGTGACAGGCTTACATGTCGATGTTGCAGCACGGCGTGTGTGAAACAATTCGGCCACGTTATCAAAACTCAATACTAACTCAG	TRUE	0.471545	12	0	0	1
7082	0.0589274	1907982	1908095	-	114	10.5	262.444	YALI1_B19079g	995.549	1B	1906862	1908268	1407	GTCAGTTTTCTACAATGCGTGTCGCACTGCCCGTGACAGGCTTACATGTCGATGTTGCAGCACGGCGTGTGTGAAACAATTCGGCCACGTTATCAAAACTCAATACTAACTCAG	TRUE	0.482456	12	0	0	1
7088	0.0637446	1420009	1420455	+	447	3.19444	57.0556	YALI1_D14199g	736.659	1D	1419967	1421549	1583	GTGAGTAGTCTTGAAGGTGCAACTGAAGGGATGAGAAGGCGAGGTCCGGGTCACGGCAAGGAGCGCGAGAGCTGGGTCAATTGAGCGCTGGGTCAATTGAGAGACGAGAGCAGCTGTGGTGGGTGTGTCTGGCCGTGACAGCAGTCCTGTGTTGTTGGGTAGCAGGTTTGGCTGCAACTCACTGTCACTGTACCAGTGGTGTTAGGTGACTTGTCTGTGTAGCTGACTGTCAATTGAGCAGCGACACGGCAGAGCAGCGATATGACGGAGCAGTGACTCTACTGACCCGATAGTATTGTCCACGGTAACCAGATCTTATAGGTGCATGCTAATACTGCACGCTAGCAGTGGGTAATGCTTGTGGTTGGTGGAAACAGAGAAAACCGGATGTGAGGGATA…	TRUE	0.525727	12	0	0	1
7089	0.0426341	1420009	1420449	+	441	2.08333	55.9167	YALI1_D14199g	736.659	1D	1419967	1421549	1583	GTGAGTAGTCTTGAAGGTGCAACTGAAGGGATGAGAAGGCGAGGTCCGGGTCACGGCAAGGAGCGCGAGAGCTGGGTCAATTGAGCGCTGGGTCAATTGAGAGACGAGAGCAGCTGTGGTGGGTGTGTCTGGCCGTGACAGCAGTCCTGTGTTGTTGGGTAGCAGGTTTGGCTGCAACTCACTGTCACTGTACCAGTGGTGTTAGGTGACTTGTCTGTGTAGCTGACTGTCAATTGAGCAGCGACACGGCAGAGCAGCGATATGACGGAGCAGTGACTCTACTGACCCGATAGTATTGTCCACGGTAACCAGATCTTATAGGTGCATGCTAATACTGCACGCTAGCAGTGGGTAATGCTTGTGGTTGGTGGAAACAGAGAAAACCGGATGTGAGGGATA…	TRUE	0.526077	12	0	0	1
7091	0.0109352	1420009	1420461	+	453	0.666667	59.0139	YALI1_D14199g	736.659	1D	1419967	1421549	1583	GTGAGTAGTCTTGAAGGTGCAACTGAAGGGATGAGAAGGCGAGGTCCGGGTCACGGCAAGGAGCGCGAGAGCTGGGTCAATTGAGCGCTGGGTCAATTGAGAGACGAGAGCAGCTGTGGTGGGTGTGTCTGGCCGTGACAGCAGTCCTGTGTTGTTGGGTAGCAGGTTTGGCTGCAACTCACTGTCACTGTACCAGTGGTGTTAGGTGACTTGTCTGTGTAGCTGACTGTCAATTGAGCAGCGACACGGCAGAGCAGCGATATGACGGAGCAGTGACTCTACTGACCCGATAGTATTGTCCACGGTAACCAGATCTTATAGGTGCATGCTAATACTGCACGCTAGCAGTGGGTAATGCTTGTGGTTGGTGGAAACAGAGAAAACCGGATGTGAGGGATA…	TRUE	0.525386	10	0	2	1
7092	0.860102	1420009	1420682	+	674	1387.22	214.264	YALI1_D14199g	736.659	1D	1419967	1421549	1583	GTGAGTAGTCTTGAAGGTGCAACTGAAGGGATGAGAAGGCGAGGTCCGGGTCACGGCAAGGAGCGCGAGAGCTGGGTCAATTGAGCGCTGGGTCAATTGAGAGACGAGAGCAGCTGTGGTGGGTGTGTCTGGCCGTGACAGCAGTCCTGTGTTGTTGGGTAGCAGGTTTGGCTGCAACTCACTGTCACTGTACCAGTGGTGTTAGGTGACTTGTCTGTGTAGCTGACTGTCAATTGAGCAGCGACACGGCAGAGCAGCGATATGACGGAGCAGTGACTCTACTGACCCGATAGTATTGTCCACGGTAACCAGATCTTATAGGTGCATGCTAATACTGCACGCTAGCAGTGGGTAATGCTTGTGGTTGGTGGAAACAGAGAAAACCGGATGTGAGGGATA…	TRUE	0.535608	12	0	0	1
7134	0.0268279	1893603	1893747	+	145	7.94444	320.083	YALI1_B18930g	1110.62	1B	1893085	1894566	1482	GTGTGTGACGACGACTGCAACAACCCAGCGAGAAAAGAAGCGGTCACGACGAGCCGATGAGAAACGCAGATGATAACGTTTTGGTGATGAATCCATCATATATCGTGTGAGTACACCCCTCATCAACACAGATACTAACCATTAG	TRUE	0.468966	12	0	0	1
7135	0.0344932	1893218	1893747	+	530	12.8889	386.083	YALI1_B18930g	1110.62	1B	1893085	1894566	1482	GTCTGTGACATTGCTGCGCCCCTCACACGCGACAAATCGAAGGTCAATCTCGCCCAATCGCACATCCATCACACATCCAAGGTCTCCGCCGTCATCCATTCTCCAGGTGCCCTTTAATTCCCCTCTCGCCGCCACCTGCCACGCTGTTTTTTGCATGTGCCTCCCTATTCTGCCCAGTTTTGGGCTGTCGTGTTCATTGCGTTTGTGTTTGCATATGTGTGCCCCATGTGTTTTGCCACGACATCACAACCGCAGAACCGCAAACGGATGATGCGGATGATGTGATGGATTGATTCAATTGCGATGGCCGTTTGCAACCAGCATTGTGTGGTGGGTTTATTCCCCCACACCGAGTAGCTACGAAGATGACTAGATGATGATGATGGTGTGTGACGACGA…	TRUE	0.50566	12	0	0	1
7155	0.933175	1893097	1893747	+	651	4616.67	316.208	YALI1_B18930g	1110.62	1B	1893085	1894566	1482	GTAAATATTGAGCGATTGCCACGGCAAACCACGACTGGAAACCACCAAATCCATCTCTGCGATGCGCCATCTGCCCTCGTGGCCTCTTTTCTCCCGCTTCAACTCCCCAAACACACCACACGTCTGTGACATTGCTGCGCCCCTCACACGCGACAAATCGAAGGTCAATCTCGCCCAATCGCACATCCATCACACATCCAAGGTCTCCGCCGTCATCCATTCTCCAGGTGCCCTTTAATTCCCCTCTCGCCGCCACCTGCCACGCTGTTTTTTGCATGTGCCTCCCTATTCTGCCCAGTTTTGGGCTGTCGTGTTCATTGCGTTTGTGTTTGCATATGTGTGCCCCATGTGTTTTGCCACGACATCACAACCGCAGAACCGCAAACGGATGATGCGGAT…	TRUE	0.511521	12	0	0	1
7209	0.955682	623650	624082	-	433	4420.81	190.181	YALI1_F06236g	774.865	1F	623588	624245	658	GTGAGTACTACATCCAGCCGGCACCGCAGGTGTCGGAGATGCGTGAGACGGCGACATAGCTGCGTTGCGCCGCTTCAACGGTCTCTGGACGACAATTCTAGATGATTTCGTGCCAAATTGAAAACCCAATGTGGTCACCACATGGCCAATGTCGTACCCACGACGAGGTGTATGTGATGACCACACGGGGCCCGCGACGAGATGCATGTGCCCACCACACCGAGTTTTTGTGCCCACGACGAGACGGATGGGGCCACCACTATTCGGAAGGTAATGCCCACGACATTCATTTTCCCAGTCATGATCTGGATGGTGAATGTAAAGAGCATGACATGGTCCAAGTAACCCACGAAATGGCTGGTGTGATACCCCATGGCCGTGCACAGTCCGATATATCAG…	TRUE	0.535797	12	0	0	1
7236	0.99483	2576259	2576499	-	241	5619.19	29.5833	YALI1_B25762g	826.623	1B	2575786	2576596	811	GTGAGTATTGCAATCAATGCGATCTTTGTGATCGGATTGGAACGTGTTAGCAGTGTTACATGTTACACAGACAGCTGCGATGAGCAGCTGATAACCGACAGGAGTGCACAGAAACAATTCAGATAATTTCCCATTACTCCCCAAAACTGCTGTTATGCAAAGACAGGTGCAACTGTCAATAGTGCCTGTGATTAGTTTCATGTGATCACCACAGTGCCTCCCCAACCACAACTAACAATAG	TRUE	0.439834	12	0	0	1
7275	0.98158	3315390	3315658	+	269	3348.78	69.9306	YALI1_C33152g	884.744	1C	3315257	3319101	3845	GTGAGTACAAACGAGTGAGATAGTGTGTGTGTGTGTCACCTGTCGACCTGTTGAGATGACGACACGCACCCTCAATTGCTCTCAAAAGTGAAGCGAAACCAACAACACGAAGATGGGAAAAATTGGCACTACCACACTACTGGTGTGGGGGTCACATGCAACTGCGAATGTCACCATGCACGTTGCTCGGTACTCTGCATAAGGTGACACCACGACACAGAGGATGCTTCCGCCACCCAGAGTGCTCCCAAAGAACAACCCTAACACAG	TRUE	0.509294	12	0	0	1
7280	0.962358	3194771	3195239	-	469	4248.89	148.236	YALI1_E31947g	615.999	1E	3193778	3195401	1624	GTGAGTATTTTTTGTGTGAACGACACGATATATACACGACGGCCGTGCGCTTGCGGCTTCGCGATGCGCCCTGAATGGGGCAACTCGAGCGTTGTGTAACGGGTGTTCATCAACAGCAAACAGTGCTTTTCGGACTTAAGACATGGCAGAAGAAGCAAACACGGTTATAGCGAGAGAGATCACAATGGAGTGACGAGCTTTCAGTGATATTTGCCACCAGTCAAATTTTCAGCAACTCCTGAAACGCACCCATTTTATCATCATTGTGACGCGGACATTCAGCCTCATGCTGTAACTGCACTCCGTGTCTGGAGCTGCCGGAGTTATCAAAGCTGTAGGTGCCAATTGTGAAATAGCGATTCGGCGATTCAGCCGTTGATTGCGTTCCTGCTATGTCGC…	TRUE	0.47548	12	0	0	1
7287	0.0352803	1359077	1359151	-	75	8.88889	237.958	YALI1_A13591g	70.0722	1A	1358902	1359234	333	GTGAGAGTTGGATTGTCTTGGGTGTGGAGTGGGCTTAGATAGGAGATGAGTCGGTGTTCAGGGGGAGTTGGTGAG	TRUE	0.533333	12	0	0	1
7334	0.643724	2773198	2773868	-	671	916.611	508.653	YALI1_F27731g	910.503	1F	2772769	2773554	786	GTGAGTAAACAACGTGGAGTCAACCCGGATTTCGACCTGCGGGCAATGCAATTGGGCGAATTGGGCACTTGAGAGATCTGGTTGGAGTCTACAGAATGATCCTTGTGTCATAACGACGACATCGACGACTTGGAATTTAATGGCGCTTGGGGTTTGGGGTTCGGGACTCATGGCATCATGGGGGTGTGATAAGACGAGCATCGACAATTTGAACGATCCGAGAAAGACAGTCATGACACCACCAAACTACATGGCAACTGCAAGAATGATGACCCCCTTCTGGTGATGTCACTTTGTCTGCGTTTACAAGATTGATGTTTCAACCATGTTGCTCGAAAAGCACAATGGTGTGTCGTATGTCTCATCGGCTGTCACGGTGATACCCAAGCGTATGACCAT…	TRUE	0.481371	12	0	0	1
7337	0.591792	2773198	2773521	-	324	490.667	336.222	YALI1_F27731g	910.503	1F	2772769	2773554	786	GTGTGTCGTATGTCTCATCGGCTGTCACGGTGATACCCAAGCGTATGACCATCCAGCCACGTCTTTGCCGCCTCGCGCCTATTGTACCTTCTTTCGTCTGATTCTTGTTGGTTCGGCATATGACCCTCTCGATATGCGGCTTCTGCCACAAAGGCCCCAGTATTGCCCTTTAACTTTTGAAGCACGAGAACAATGGGGTGATGGAAAACATGCTCGCCGTTGTAGCATGCGATGAAGCAGGTCGATATGGAAGGGGAATATTCAGAGCAAGTGGAGATTTATATATGTGATGGAACACAACGTTGTCATACATAGCTAACTCAG	TRUE	0.484568	12	0	0	1
7374	0.934006	1573359	1573883	-	525	4651.33	316.403	YALI1_B15733g	765.333	1B	1573194	1573931	738	GTGAGTGTTTGAGGGGTGTTTACGAGGGCATTGCCCTGGCAAAGAATTGTCCTGGTGTTCATCGTCAGGTTTACTAAGAGGAGGATGTGATGAGGACATTAGACAACATGACGGAGGAAATTGAGGAAACTAGAGCTATGGAGGGATGATGTTTTTGCTATAAGAACACAGGGATGATGTTTGGGAAGACAATTGACAAGGATGCTCTCGTGGATAGAGGTTTTGTGTGGTGCTCGGGTCACATCGTGGCCATCTGATTGAGAGCAAGGTGAGGGAAGTAACATGAGAAGCAAGGCATATGTTAATTGCGGAATGGATGCGATTGCTGTATCCTTGTGGATACTTCGTTTTGGCCTTGTCTGATTGTCTTGGTTCTGCTCAAGCTATCCTGTGTGACGT…	TRUE	0.453333	12	0	0	1
7410	0.974581	1290080	1291033	-	954	3764.33	96.2639	YALI1_C12900g	896.314	1C	1289285	1291048	1764	GTGAGTATTTGAAGACAAGAGGGGTTGGGGGGGCCGTGAAAGCGGGACCCGGCGGCCACGCCCCAGCGGCCAAACACCGAGGATCATCCAACCCCACATGTGGGTCATGTGTGACTGACATGGGTGGAGGTGTCCCGTGGGGCACGTGGCAGAGATGTGGGATGTGGTGTCGCAGGTGTGACGGAGGAGAAGCTGATGATGGATGGCGTCAAGGGGTTTGTTGATTACGGGGTCGATTGTGTTTTTGGCTGCTTGGCTTGTGTTGGTGCTGTTTGGGTCGGTGGAGATGCACATTTGGTGTTGTCAGATCATTGCACCCAACGGCCCCATGTCCACCTAGTGGTGTGGGCAATGTGGAGACGTGGCCTCAAGGGCAGCGTCGATGATATCGCAACCAAC…	TRUE	0.587002	12	0	0	1
7419	0.86633	3487153	3487239	+	87	2430.61	330.931	YALI1_E34870g	483.011	1E	3486976	3487311	336	GTAAGTATCCATCCACAAGAGTTTTTCGTGACACTGTTCACTAGGATCAAGTGATTCCGCCCCTTCTAGACACGTTACTAATATCAG	TRUE	0.425287	12	0	0	1
7497	0.979126	248766	248897	-	132	2797.33	54.4722	YALI1_B02487g	376.381	1B	248697	249448	752	GTGAGTATTAACGAGATACAAGGGCACAGCCCGAGTACCGAATGAAAGAGGACGAGGCCACTGCTGTTGTTTTTTGACGACATTCGCAGTTTTGCTATAACAACCGCGTCTTTTCGGACAGCACTAACTCAG	TRUE	0.477273	12	0	0	1
7498	0.859949	249036	249445	-	410	699.972	102.347	YALI1_B02487g	376.381	1B	248697	249448	752	GTGAGTCGAGAAAACCGGCCAGGGGGACGTGAAAAAGCAGGGCGACGATAGGGCGAGGTGTTGGAGCAGGCACATGGGCAGATCACGTGGATTGGGCCTGATTGATCGCGACATTGGTGGTGGACACTAGAGCACAACAGACGCATCACGACATGAACAGGAGGAACGAACGAGGTGACAGAGAAGAGAAAGCAAGCGACAGAGGGAAGCAACGGAGATAGGCGACAGAGACGGACGATAGAGACAGACGACGGACGACGGAAATGTGGTTTATGACAGCCAACGACGTATCTGTTAGCTCGCCATATGTCAGTCGATCCATTATCTTGCTCAACTGTACAAACCACCCCAAACCACCTCAAACCACCCCAAAGTACCCAATCAACGCTTCTATCAACA…	TRUE	0.521951	12	0	0	1
7537	0.95157	1284254	1284577	-	324	3222.97	155.875	YALI1_F12842g	595.695	1F	1282866	1284961	2096	GTGAGTAACCATAATGCGACAGCAGTGTGCGCCGTGACCCGATTCGCGGTGGCCACGTCTATCTGTCCCTTCTTTCGTTACCCCAATTGGCACCGTCGCCTTATTTTTTGGCTTTGGTTTCCCGGGTTTGTCCAATACACGGCTCATGCGCATGCACATTTTTTCCGGTCGGATAAACCCAACGAACTCTAAGTGACAAACATGAAATGAAAACGACGCAAGTGGTAAGGGCGCTAATGGTGACGTTCATGACGTTGCCAGTCTGGTGCCCTTATCGATGACGTATGGACCCATGTGTCTATCATGCCGCAATACTAACCACAG	TRUE	0.503086	12	0	0	1
7541	0.984713	1284623	1284846	-	224	4589.28	71.8056	YALI1_F12842g	595.695	1F	1282866	1284961	2096	GTGAGTATACTTATCCACAGACCAGACGCCGATTGCGCGGTTTGGTGCACAATTCGACGAGCCCACAAGAGGTAGGCGTCACAGGATAACGGACCCGCTCATGTGAACATGTGGCGAGCCCATTGTACCCGTGTCGCCTGCCCCCAAGTCGATTCGCCGAATGCGCTCAAACGCTGGCTCGGTCTCCGCCTCAGGCCTCAGTAAAAACGGCAAACTAACAGCAG	TRUE	0.571429	12	0	0	1
7571	0.969749	3013084	3013555	+	472	3055.42	87.4167	YALI1_C30130g	659.19	1C	3013065	3014109	1045	GTGAGTATGGATGGAATACAGGGGCACTGATTGGTCGCTTGTGTTTGTGTACTTGTTACACAGACGCGGAGGCTAGCGGAAAAAAAGAAATCAGATCAAGTGGCGATACACGATACACGACAAGCTCTACAGCGACACGGGGGCTTCGTGACTTGAAATCCCGGAGGTGAAAACACAGTTAACAGAGACTGGCGACTTAGGGCTGTTCCAGAGACTCAAAAACAGGTACCGATGCCGTTTTTTGCCCCTGTTGCATTCATCAAGTTGCGGTTTGATGCCGTTCAGGGTTGCTCAACCCCCTGAAGATACACGGTTGCTCTGCTGTTATACCCTAAACAGTCATACGGTGGTATTCAACACAAGCAAACTCTCTGTGCCGTTATTGTACTGCTTAAACAG…	TRUE	0.480932	12	0	0	1
7588	0.76562	3330140	3330230	-	91	3074.22	910.292	YALI1_F33301g	744.428	1F	3328777	3330162	1386	GTAAGTTGCACAGACAGGAACAGGAAAATCGCAGTTCCTACCACAGCAGTCCAAACACTGCACCTCACATGAACACAACTGACGGTTCTAG	TRUE	0.483516	12	0	0	1
7617	0.148331	1654433	1654499	-	67	4.33333	43.8611	YALI1_B16544g	669.459	1B	1653426	1654924	1499	GTACCTGACATTTACTCTCATTGCAACCCGCATTGATCCATACCATACAATTATACTAACCGCATAG	TRUE	0.402985	11	0	1	1
7619	0.97972	1654433	1654599	-	167	3437.19	69.0833	YALI1_B16544g	669.459	1B	1653426	1654924	1499	GTGAGTATTTCCCCCAAACAACAACCCCTCCCTTGCAAAATGATGAAACATTTTTTTTAAACAGTTATCCCTGTCTAAATAACTTTCGTGTTGAGAAATGGTACCTGACATTTACTCTCATTGCAACCCGCATTGATCCATACCATACAATTATACTAACCGCATAG	TRUE	0.377246	12	0	0	1
7621	0.931592	1654769	1654894	-	126	2131.17	148.431	YALI1_B16544g	669.459	1B	1653426	1654924	1499	GTGAGTCAATTGTCTCCTTGATTGAGTATATTCCTTTGGTTTCTCCTCAGATCAAGCACACAAACCGCACAGATCACGGATCTTGTTTCTGTTGCATGCCGTCCTCATGCCACCTACTAACGACAG	TRUE	0.460317	12	0	0	1
7630	0.198844	1036345	1036392	-	48	126.028	513.778	YALI1_D10367g	419.477	1D	1035760	1036710	951	GCCCCAAAGCAGGGGGGCACCCAAGCAGGGAGGCCCCCAAGCAGGAAG	FALSE	0.708333	12	0	0	1
7631	0.013311	1036330	1036392	-	63	7.5	592.181	YALI1_D10367g	419.477	1D	1035760	1036710	951	GCCCCAAAGCAGGGGGGCACCCAAGCAGGGAGGCCCCCAAGCAGGAAGGCCCCCAAGCAGGAG	FALSE	0.714286	12	0	0	1
7634	0.532072	2128064	2128131	+	68	60.4444	54.4583	YALI1_E21282g	209.848	1E	2128219	2128494	276	GCTGCCCCTGCCCCCCCCTCTCCAGGCCCACCACCCTCCGAGGCCCCCCGCTTCTACCACCTCTGAAG	FALSE	0.735294	12	0	0	1
7656	0.982648	978596	978671	-	76	1891.78	34.125	YALI1_D09785g	349.791	1D	978297	978762	466	GTGAGTACCAAAAAAAAAAAAAAACCAAACAATTGAACCACCCAAACCCCAATTGGATGCCATCATGCTAACCCAG	TRUE	0.394737	12	0	0	1
7659	0.0175571	978596	978667	-	72	0.388889	33.875	YALI1_D09785g	349.791	1D	978297	978762	466	GTACCAAAAAAAAAAAAAAACCAAACAATTGAACCACCCAAACCCCAATTGGATGCCATCATGCTAACCCAG	TRUE	0.388889	7	0	5	1
7661	0.0600725	902968	903382	+	415	13.4444	205.889	YALI1_C09033g	491.245	1C	903353	904852	1500	GTGAGTATGGAGCGGTCCAAGACGCGAGCGGGAATTGTGTCAATTGAAATGAGACAATTGAGTCCAATATTGAATGGAAACACAGTATTTACTACTGATAGTGCTCTCCAAGTGGTGCTGTTGGCGTCTTCAACAGGTGGTTAGGTGGGTGTGGTTATGGTGATACGACTACGTGTACATGATTATCACGGGTTACACAACACGTACGTTTGAGTTGTATGTGGTTCAGCTGTGTAACTGTGAAGTCATTGAGCCACCGTAACCTGGGTCAGGCGGCCCATATTGTGATTCAATCGGAAGCACAAAACGATACAAAACCTGATCCAAGCCGAACCATGAACCAGTAACTGAGCCTGTGCCTGTCGCTCAAGACCTACGGCCTCTCATGATCATTATAAC…	TRUE	0.462651	12	0	0	1
7672	0.927048	229033	229158	+	126	3828.83	287.403	YALI1_F02289g	895.355	1F	228997	229338	342	GTGAGTATTGTCTGAGTTTGCGATTGAGCAAATTGGAATTTGTGCCAATTCAATTTTATTTATTCGTGTTTGTGTTGGCACAATGACCAACATCAACTTGTGTTTGTCGTTTTTACTAACCCCCAG	TRUE	0.373016	12	0	0	1
7678	0.851496	229376	229716	+	341	177.944	29.9028	YALI1_F02289g	895.355	1F	228997	229338	342	CTGAGTTAGTAGGTGGGGGAGGGTGAGGTGGTGTAATTAGATATGGTCGTAGGTGGTGTGATAATGGAGTGCTGCGTGAGATGCCTTACAAGATGTACAACACCCATGTACTGTAGGCGGCGGCTCGATAGAATGTGTTGCGACCGCGTCAAAAACACGCTGTTGGCACGCTTTTGACACGCAGTTGAACACGCCAACATGATTCCACCTCATATTAGCCGTATGGCACCATTTTGATCCAACTAATAGTGTGGACAGTTTTGGTGGTGCCACAACTCTTGTCTCAAGTGGCTCCACAACCACGACAACCATCTCGTAGTCAATCCAGCTCCCATACTCAC	FALSE	0.495601	12	0	0	1
7735	0.966447	264871	264927	+	57	1199	40.1806	YALI1_E02648g	382.345	1E	264845	265933	1089	GTAAGTGAAACGAAAAGAAGCAATGTCTGCATCTTCAAAGCGCAATTACTAACCCAG	TRUE	0.403509	12	0	0	1
7738	0.917432	2616705	2616936	-	232	405.806	28.0694	YALI1_F26167g	14.6638	1F	2615784	2616743	960	GTGAGTACAAGTACAACAGACAAGACTCAATGGACCCAGAGCTGCATTATCATGCAGCAGATTATGCAGGGTTCTCGCTACTAATTGAAGGTGAAGAGTTCCGAGGGTGGGCTGTTGAGCACAATTGGAGCTACTTATGAAGTCAATGCCTCTCTAGTTGAGATGATCCCCATAATCTGCCGCTTACTGGTTGATGCCAAGAGTTATCATCCGACGTGAAGTACTAACCCAG	TRUE	0.465517	12	0	0	1
7743	0.865085	3002729	3002874	+	146	1859.5	293.514	YALI1_E30028g	561.789	1E	3002787	3003377	591	GTGAGTAAACACGAAAGCAGGAGGTTCGATGGCGCTAATTGAGTGATAGGAAGGAAATATGGACCAGAATGACCTAGCACTCACTCAATTGAGATGCCTTCTCAACTTACACCCGCACCCACCACTACCGTACTCAGCTAACACAG	TRUE	0.479452	12	0	0	1
7746	0.943905	1194343	1194969	-	627	502.083	26.8056	YALI1_E11943g	169.94	1E	1191377	1195150	3774	GTGAGTATTAGTATCGGAGACAGCAACGTCTCTGGGTTTATTTGGTGACCAATCGATTCACAACCGGTTTCGGTGCTTGTGGTTGATCTGAGCGGATCGGTTTGCGTTTGGATCGAATTGTGGCGTAAAAGTGGCGTCTCTCCACTCATTCATGAGCATTTTCCAACTCGGTGACCCTAATTATACATGGTCGTGAGCAAAAACACCGTGTTATAGTCTGTTTGTGTCTGTTTTTGTGCCTGTCTTGTTCTGCATTACTGTGCCGATGTCGTACGGCAATCGACACTGCAGCTCAGGCGGGTGCATGCATCAGGTGGTGTGATGGAGTGAAACCACAGTTAAGGCGAGTGGCGTAACGTGAACTAGTTTGCCAATTATTGCGCGATTCTCGTCTTTAAG…	TRUE	0.472089	12	0	0	1
7749	0.0304424	1194343	1194415	-	73	0.472222	17.3056	YALI1_E11943g	169.94	1E	1191377	1195150	3774	GTCGGTCCACGCACTACATAGCTATTGTCGTCACCCTTTTTGACACTGTCCACTTAACATGCAACTAACCCAG	TRUE	0.479452	6	0	6	1
7754	0.0108682	3508491	3508685	+	195	0.611111	41.9722	YALI1_E35082g	125.762	1E	3508208	3509167	960	GTGACTACAACCAACCATAACGCGACAAACGAAACCCGCGACAGATAACATCACAATGATAAATATACCCCCATTCTTATATGTTACCTGTTGCAGAAGACTCATGTACACAATTGTCTTTACCGCGACGTCCGACCTCGCATTCTCTTAGATGGCTTATCTCCTGATGCACCTCCTGGAATAATACTAACCCAG	TRUE	0.441026	6	0	6	1
7755	0.956552	3508242	3508685	+	444	923.333	33.0972	YALI1_E35082g	125.762	1E	3508208	3509167	960	GTGAGTATCAGATGCGGAGATTGAGACGGATGTGGAGCAGATACGATACGCGAATCTAGAGGTCGAACTTCAAAACCCTCCTAATATGGATGCTCCTTTGATCGCGCGGAGCAGACGGGCGAAGGCCTGTGGCATTCTTGAAACAACTGGCAATACAGAGAGACAAGTTCGACTCAAAAAGACATCCCGGAGCTACGTGACGTCTTAGTTCTGTCTGGTACTCATAATCACGACAGGTACACGCCCCAGGTGACTACAACCAACCATAACGCGACAAACGAAACCCGCGACAGATAACATCACAATGATAAATATACCCCCATTCTTATATGTTACCTGTTGCAGAAGACTCATGTACACAATTGTCTTTACCGCGACGTCCGACCTCGCATTCTCTTA…	TRUE	0.475225	12	0	0	1
7760	0.949406	1178793	1179026	+	234	4886.39	251.347	YALI1_F11787g	810.842	1F	1178735	1179457	723	GTGAGTATCTCTGAATTGGCGGCGTTGGATTTGTCCGAAACCGCTGCGTGGAAAAATGGACGGAAAAAATGGATACAAACGAGATCGAACTCATAAACGATCACATGGAAGGATGCGGGGTGGCCTTGATCGAGTTGGGATGACAATGATTGATCATCCTGTGAGCCATTCGCCCGTCAATACCCGTGTCCGGGTACGATCGCAACGTTTCTCAACGTACACGTACTAACCCAG	TRUE	0.495726	12	0	0	1
7775	0.964363	2802650	2803054	+	405	5095.22	179.167	YALI1_B28025g	709.767	1B	2802544	2803365	822	GTGAGTATTTCTCGAGCTAGGAGACTTTTCGATTTTCCGGCGATAACAAGCAACACAGCTGCGTATATGGGGGTCGGGGATGGACAAGTGCAAGGAGAGTGTGGCACGAGAGTGTCCTGTTTTGATTGGATGTGATTGTGGTGTTTACCGGTGCTACCAGATGGTGTTTCATCAGCTTGACGTGTCGGAAGTTGTGAACGACGACACTAGACACGTGATAGAGACGAGTACACTAGTGCGACATCGTTAGCAGTTCCAGTGTCATCAGCGGCCCACCTCATTGGAATCAATCTCGTTCAGTACTCCGATCAACACCCTATCCACTCCGGGAATCTGTATCTGTTCTACTCCTCGAATCATGCCACTACTCCAAGGCAGTCAACCCCCAACATTATACTA…	TRUE	0.491358	12	0	0	1
7831	0.952108	682864	683645	-	782	4973.39	236.361	YALI1_D06828g	703.262	1D	681959	683679	1721	GTGAGTATGAGCGCAACAAGGATGGCAGAAACGGACGACCGCCCGGTCTTATATACCCCCTGCAACACACAATGCCGCCATAGTGGCCCCTCCCAGTCACATGCGCCAGGAAACGTCACATCTGCGCTTTTTGTAGACAAGACACAAACAGCAGCTCGACGACAAGCCCGGAGAGTGTGCGGGAATGGACCGCGGGCTCAGGGTCGGCGTCGGGTGCTCAGCTGCCCTGGGTCTGCTCGGCCGTGCCTGTTGCTCTGTTGCGTCTTTTTCGCAACCGACGAGTGACACAGACGCAATCTAGACCCACAGACACAGACGGCGCAAACAGCGCATCGTCAGAGACATGGTATTTGTTCCTCTGTGCCTCCGCACGACCAATTCCGCCGACGGATTGTGTCT…	TRUE	0.56266	12	0	0	1
7847	0.966374	4036171	4036516	-	346	4987.5	145.458	YALI1_E40361g	486.146	1E	4035912	4036644	733	GTGAGTATCAAGGAAAACAACGCCCTCCAGCGACACACCCCAACGACAGTTGCGCAGCATCGACAGTACGAGTGAATGGGAAAGATTATGGACGATTTCGGCTTTTGCGACACCAGTTTCAAGGCGTTTCTGCGTTTCTACGACACGCGAAATGTGCCCTTAAACGCGACGACGTAAGAGATATTTCAGGGTCAAAACACCATTGATACGGAAGTGACACAGCGACACTGGAAGACCACAAAAACCGACTCAGAAAGGAATCCCCCGACGCTCAACTGTAGATATTGCTGGAATTGTTGATTGATGGGTGTGCATCAACTTGTGCGTGAGCAAATACTAACCCCAG	TRUE	0.485549	12	0	0	1
7849	0.0119321	4036171	4036512	-	342	1.27778	125.764	YALI1_E40361g	486.146	1E	4035912	4036644	733	GTATCAAGGAAAACAACGCCCTCCAGCGACACACCCCAACGACAGTTGCGCAGCATCGACAGTACGAGTGAATGGGAAAGATTATGGACGATTTCGGCTTTTGCGACACCAGTTTCAAGGCGTTTCTGCGTTTCTACGACACGCGAAATGTGCCCTTAAACGCGACGACGTAAGAGATATTTCAGGGTCAAAACACCATTGATACGGAAGTGACACAGCGACACTGGAAGACCACAAAAACCGACTCAGAAAGGAATCCCCCGACGCTCAACTGTAGATATTGCTGGAATTGTTGATTGATGGGTGTGCATCAACTTGTGCGTGAGCAAATACTAACCCCAG	TRUE	0.48538	10	0	2	1
7867	0.947799	587383	587843	-	461	3417.06	189.569	YALI1_D05873g	744.104	1D	586123	587891	1769	GTGAGTATTTGGCGCCACAGCCCGCCACAATGGCTCCTACCGGTGTCTGTTTCCGCCGACAATTGTCCTGTTTTTCCGGTGCGCGTTTTTCGGCGTTTGTGGTTACACATGTCCAGACGCTCGGAAACCACGCTGGGGTCTTGTGAACGACACACCGGCAACGTACATCTGTGGATCATGGGCAATTGAGTCGCAAACCACCTCGCCACATTCGTCTTGTTATCTCCAACGGCCTGTTCATTGTCGTCCGGAAAAACGCCTCGGCTAAATGCACATGCATGCACATAATATGAAATTCGTGCGTGCAGAGGGATAATGAGCATGGGCAGGACCAACACAAGCGCAATGCCATTCTCATCGAAGTGGCAATTGACCCCATCGACTGGGGTTCTCTTGAGC…	TRUE	0.518438	12	0	0	1
7881	0.864888	733893	734633	-	741	4896.31	776.486	YALI1_D07344g	257.071	1D	733909	734442	534	GTGAGTATGGAGCGAGAGAATGGACGACGATGGTGCGATTTGCGGACGACTGAGCGGGCGGAGGGTTTTGGCGGGTTGTTGACGGGGCGGATTTGGACTCCACCGGACCGGTGTCGTGGCCACCGCCTTGTTCATGTTGTGGGCATGACACAGGACATGTTGTCACCACAACTTGACTTCTGCACCACAACATGAGCAGCAACAATTTTTCGCAACAGGGGTACTCACGGTACGACAACCAGGGCCAGGGCCAGTATAGCAACCACTCCCAGGGTGGCTACAACGCTGGCCATGCCAACTCTGGTGGCGTTCAGTATGGCGGTTATGGTGGCAACTACCAGTCACAAAACCAGTACCAGACTCAGAACCAGTATCCGTCCCAGAACCAGTATCCGTCTC…	TRUE	0.564103	12	0	0	1
7940	0.966904	3061831	3062813	+	983	2197.03	71.375	YALI1_D30618g	449.84	1D	3061790	3064227	2438	GTGAGTATGGTGAAGAGCCAGAGGCACGGATGGAGTAGCGAGCGGACCCCGACAATGGGTTGCTGACGTCCTCCAAGACCAGTGCAATGGTGATGCGAAACCGACTGTCGTGTGTTTTGTGTGGTGTGGTGGGAGGGTGCTTGTGATTGTGTTTGTGTTTACAGTGGCGTGGCAGTGATAGAATGGTCCGCACAACTGCTAAACCAGGCTGGTCAGATGAGCGGGCTCCATGGACTCGCCCTTGCCTCGTCACCAGTACTGGTAGTACGGACATGCACCGATCATCATCGGAGAAGCGTGAAAAACGAGGAGACGCCAACGATAAGAGCCTTTCAACGAATCCTCTTGTCTGTTCCCCCGATGACTCCTTTTGATAGGTGTGTCTCCATGTCATTTTCT…	TRUE	0.50763	12	0	0	1
7959	0.0103959	2269164	2269672	-	509	0.444444	43.7083	YALI1_D22691g	432.965	1D	2268829	2269675	847	GTGAGTGCGAGCGGAAGGATTGGAGGGCGAGAAAGCGACGAGAACGTGTGCTACGCATGCGACGAGGACATGGGTGGTTTTTTGTTGGTTCGAATCGGACTTTGGAGCGACATATGACCCAGTGATGAGATGAGATGCGATGACATGTGTCTGGGTGAAACGACAACGATAAGGGCTGCGTGATAACGACAAGGGCTGTGCGAGCTGCTTGCTGGAAGATCGAAGCTGACCTCGGCGCTTGATCTGAGCTGTCATTGAACAGACACGGTGGGTGAATGTGGGGTATGACCATCCAATGGTTGCAGCAGCATGTCAAGTTGTGTCTGAGATCGTGAGCAGAGATGCCACGTATGAATGAATGAACGTCATGGACCCGTCATTTTCACTGCTCAGTTCACT…	FALSE	0.528487	8	0	4	1
7960	0.923981	2269099	2269672	-	574	1357.92	103.083	YALI1_D22691g	432.965	1D	2268829	2269675	847	GTGAGTGCGAGCGGAAGGATTGGAGGGCGAGAAAGCGACGAGAACGTGTGCTACGCATGCGACGAGGACATGGGTGGTTTTTTGTTGGTTCGAATCGGACTTTGGAGCGACATATGACCCAGTGATGAGATGAGATGCGATGACATGTGTCTGGGTGAAACGACAACGATAAGGGCTGCGTGATAACGACAAGGGCTGTGCGAGCTGCTTGCTGGAAGATCGAAGCTGACCTCGGCGCTTGATCTGAGCTGTCATTGAACAGACACGGTGGGTGAATGTGGGGTATGACCATCCAATGGTTGCAGCAGCATGTCAAGTTGTGTCTGAGATCGTGAGCAGAGATGCCACGTATGAATGAATGAACGTCATGGACCCGTCATTTTCACTGCTCAGTTCACT…	TRUE	0.520906	12	0	0	1
8039	0.0601377	920690	920743	-	54	0.277778	5.97222	YALI1_E09241g	411.398	1E	920856	924125	3270	CTGTTGTGTTAGTGATCTTGTTGTAGTTCAACTCGATACTTGCTCGATACTTAC	FALSE	0.388889	4	0	8	1
8051	0.872649	1709674	1710412	+	739	1472.31	203	YALI1_C17100g	483.695	1C	1710020	1710640	621	GTGAGTGACATTGTGAGAGAAGGCGGCGAGAGCGGAGAGGGCGAGCGGCGAACGACAGGATGGCGGGGCGTTTTCGGACCGCTTCTTGATGGATTGCGGGAAGGATAATGGAATGAAGGAGCGGTAATTTGCTGGGACGCAGATATGGATGGTCTGATGTTTTGAGGAGTTTGAGGAATACGAGACTGAGTGGAGGTCGTGGTAACAGCCGACAGGTGAACGACGATAATTCCCAGACGACGTTCGAACAGGACTTTGTGATGGTCTGGTTAGGGAGCGCAATATGGCGTGATGTACGATACACGTCTGCCTGACTTCAGCAACTCGACAAGTCAAAAGAGGGATGATGATCTGCGGAGAGGGTGACGTGAGTTGATGATTGATGACACGGCTGGATAA…	TRUE	0.515562	12	0	0	1
8074	0.0374372	2857489	2857550	-	62	5.52778	137.319	YALI1_E28575g	867.617	1E	2856540	2858166	1627	GTATGAATGTGACCAGCAATTGAGCTGTAAAATAGACCATCTCCTTCCCCCCACTAACACAG	TRUE	0.451613	12	0	0	1
8076	0.0140856	2857489	2857646	-	158	2.11111	156.75	YALI1_E28575g	867.617	1E	2856540	2858166	1627	GTAAATTAACCGAGGCTGCATGTGGTTGTTGATATTCCGGAATAATCCGGTGCATGCAGGACAGAGCGACGACATTGCAACAAAACAGACAACACCGTATGAATGTGACCAGCAATTGAGCTGTAAAATAGACCATCTCCTTCCCCCCACTAACACAG	TRUE	0.462025	12	0	0	1
8080	0.944103	2857489	2858128	-	640	3166.14	178.431	YALI1_E28575g	867.617	1E	2856540	2858166	1627	GTGAGTAGAGCAATGGGCAATGGGCAATTGCCAGAGACAAGACGACTGGAACGGGCGCGCCACCACATCCACAAACACACACAAACACACAGTCGTCAACTGTGCACGTTTGGTCACAACTCCACCACACAGGTGCTGCAAACTCGACGGAAAAGAAGAGGGGGCCCGCACCCGTCACAGAACCACCCAGACATGTCTCCACGTGGGTAATTGAGCGTGTACGAGCGTCGAGAAGCCCGGATTGCCGTGTCGGGGACTCTGATCGCGCCCTCTATCGTTGGCCTTTCCACGGCTCTTTTTTTTACTCATGCGCTGTTAATTCCGGAATTTGACGTAACTTTGAGTGGTCGGAAAATCACGGACACTACTGCACGCGTGGGACAGCGTCTCCAGACCTCG…	TRUE	0.545312	12	0	0	1
8093	0.899773	2256390	2256995	-	606	1190.08	162.389	YALI1_B22561g	251.62	1B	2256021	2257143	1123	GTGAGTACTACAGTAGAGACGAATCGAGGAGAGAGAAAGATCCAGTGCAATGGGCTGATGATTCGACACAAGACATGATGGACTTCAAACACGCACTGAAACGTGTGACAACCACGCACTACGGAAACGTGGAGGTTGCCACCGAACGACATTGAGAGAATACCTTGATTCTGGCCACCGAGGCATCCCTGAAGTCAATGGGATATACAGAATGAGGGATCGTTTATGACACACACAAGGATCCTATCACCCACAGTTTACAATGGTGTGTGGATTAAGATTGTGATACAATAACCATGACGGGACCAACGGCATGGCACCTTGGTGATCAATCAGGCTACATAGAGTGCCACAACATGCCGCATGCCATTCAGCTATTTCTGTGTTTGATGATTGCAT…	TRUE	0.462046	12	0	0	1
8101	0.959452	2257046	2257088	-	43	905.917	45.3472	YALI1_B22561g	251.62	1B	2256021	2257143	1123	GTGAGTATTGCGTCTTGTTTCCCCCCCAACAACACTAACACAG	TRUE	0.488372	12	0	0	1
8103	0.392177	870227	871197	-	971	57.9722	81.375	YALI1_C08702g	564.599	1C	869135	870226	1092	GTGAGTATCATGTCCACGTGGCTGGGAGGGTCTGGAGGAGACATTGGACAACGACGGGGACTCGCGGGGGACAGTGACACAGACGCAATGGCTCCTGTGGATCCAACTTGAGCGGTCGTTCGACGTGGATCAGCCGCGGTGGTCAGAGTGTCATTTTGTTGGCCCAAGAACAACCAGTGTGCGACAACATTGTGTGATTCCTGTGATCCAGCACGTTCCGACCGACATGGATCAGTGCACAGAATGGTCCGTAATGGCGCGGCTCCTGTGACCGCGGTCGTGTTGCTAGTTACTCCCTGTTACCTTACCTGACGTGTCCTTTCTCTGTTTCTAGACAACATCCCATAAACCACATTTATGAGGCGACTCTGAGAAACTCGAGGTGACATGGACTAGACT…	TRUE	0.520082	12	0	0	1
8123	0.966034	2636032	2636276	-	245	3230.36	103.097	YALI1_D26360g	491.06	1D	2634623	2636367	1745	GTGAGTATCTGTGCGACAGGGAGGGCTTTTTTACGGGGAAAAAACTCCCCCGATGCGATACCACCATGGCCGCGACGACACACAAGGATCCATGGGAAGAGGCAATGAGAAAAGGACATGAGACGTGTCAATTGGACATTTTGAATTGCGAATTGTGCCACTGTCTTTTGTCTGCACCATAGTCGCCCCGTTGCACCCCTCCGGCCAGCGTCCGCCACCCCACACAAGGCAAATACTAACAACAG	TRUE	0.530612	12	0	0	1
8141	0.0162558	1990197	1990266	-	70	5.52778	339.611	YALI1_E19902g	601.599	1E	1989982	1990460	479	GTGAGCGACACGAGCCAGGCAAGATGAGCGGGTCAATCCTTCAACCATTCAATCGCACATACTAACGCAG	TRUE	0.528571	11	1	0	0.916667
8142	0.871822	1990197	1990420	-	224	2760.44	354.083	YALI1_E19902g	601.599	1E	1989982	1990460	479	GTGAGTACTGAGATGGCATGGATCAATGGGCGCGTCCAGATGGCCCAACGTTGATGTTTGGCGACATTGAGCAAATTGAATCAGACACAAGCGACCAATGGACAACCGACATTTGGACAACCGACGCAAGCGACACAACCGACACAAAGCCGACGTGAGCGACACGAGCCAGGCAAGATGAGCGGGTCAATCCTTCAACCATTCAATCGCACATACTAACGCAG	TRUE	0.522321	12	0	0	1
8161	0.0382566	2787939	2788016	+	78	2.16667	52.4861	YALI1_B27874g	441.099	1B	2787447	2790096	2650	GTGTGCACCACATGCCAACCAAAAAGCCAATCGTGGTTTTGATTTCTAGAACCAGCACAAGCAGTTTACTAACTACAG	TRUE	0.435897	12	0	0	1
8162	0.810117	2787452	2788016	+	565	220.444	54.5556	YALI1_B27874g	441.099	1B	2787447	2790096	2650	GTGAGTATACCCCCAGATATTGCGGTGGTTACGCGCGTGCGCCTACGAGAGATACACCAGCCCTCGAGATACGCCGCCTTTGTCGCCAGCAACCGTCGCAGAACAATGTGTTTAACGCCACTCCTCCCTTTGGGCAGGTGTTGACCACACAAAAATCCTGGGACGTCTAAATGAGGACAACTATGACACGTGAGGCAACACACCTACACAGGATGACACTCTATGAGAGGTTGATGGTCCGCAGTAGTACGAGGCCAGTTCCTGCAGTTCCTGGTGTGCCTGGGAAAATATGGCGGCTCAGCTCTGTGTACACAGCCCTGATCTGTCTTTCTTCCTTCGCGTTACGTGTCAAAGGGCGTGACAGGGTTTCGAAGGGCAAACATACTCGCAAAGTCAGCG…	TRUE	0.518584	12	0	0	1
8165	0.447422	2463989	2464037	+	49	274.361	365.486	YALI1_E24633g	570.728	1E	2463308	2464036	729	GTCCAAAGCCCGCCGAGTCCCAAGCCCGCCGAGTCCAAGGCCCGCTGAG	TRUE	0.714286	12	0	0	1
8180	0.784594	2463925	2463958	+	34	925.25	241.889	YALI1_E24633g	570.728	1E	2463308	2464036	729	GTCCAAGCCCAGATCGGAAGAGCGGTTCAGCAGG	FALSE	0.617647	12	0	0	1
8181	0.0216033	2463925	2464005	+	81	13.8611	736.431	YALI1_E24633g	570.728	1E	2463308	2464036	729	GTCCAAGCCCAGATCGGAAGAGCGGTTCAGCAGGGTCCAAGCCCGCCGAGTCCAAGCCCGCCGAGTCCAAAGCCCGCCGAG	TRUE	0.679012	12	0	0	1
8183	0.0211299	2463923	2463971	+	49	15.3056	736.542	YALI1_E24633g	570.728	1E	2463308	2464036	729	GAGTCCAAGCCCAGATCGGAAGAGCGGTTCAGCAGGGTCCAAGCCCGCC	FALSE	0.653061	12	0	0	1
8205	0.0519363	96458	96898	+	441	5.38889	118.903	YALI1_E00963g	515.682	1E	96364	97147	784	GTATGAATTCGTGGCACTTTCACGAGAATTAAGGAGACATAACGTCAGACACAAAAACGAGATACCAGCAGCTCAGAGGATGGTAAAGGCACGGTGGCCAGTTGGAGGCATCAGAAGAGTCGGTTGTTTGTTGCGTGACCAGTTTGTGCAATCAGGTGATCGTTTGTCTATATGGCTCACCGTCTGATTATGACGGATGCCTGCCCAACTGTATCACACACTGTCACGACTTCCACAACAAGCACGACTACACACTCAACAGAGCTGAAGGTTTCACTTGTGAGACGCCAGCTGTTGAGCGGCGTTCTTGGACCGTTTCACCGTTAAGATCTCTTTATCATCGTGTCATGTGACTGGTATCACCATGAGTTATCGACCGCATTTCCCTGGCCGTGTTTC…	TRUE	0.478458	12	0	0	1
8206	0.97092	96454	96898	+	445	4515.08	121	YALI1_E00963g	515.682	1E	96364	97147	784	GTGAGTATGAATTCGTGGCACTTTCACGAGAATTAAGGAGACATAACGTCAGACACAAAAACGAGATACCAGCAGCTCAGAGGATGGTAAAGGCACGGTGGCCAGTTGGAGGCATCAGAAGAGTCGGTTGTTTGTTGCGTGACCAGTTTGTGCAATCAGGTGATCGTTTGTCTATATGGCTCACCGTCTGATTATGACGGATGCCTGCCCAACTGTATCACACACTGTCACGACTTCCACAACAAGCACGACTACACACTCAACAGAGCTGAAGGTTTCACTTGTGAGACGCCAGCTGTTGAGCGGCGTTCTTGGACCGTTTCACCGTTAAGATCTCTTTATCATCGTGTCATGTGACTGGTATCACCATGAGTTATCGACCGCATTTCCCTGGCCGTG…	TRUE	0.478652	12	0	0	1
8258	0.950141	599738	599958	+	221	3504.64	188.569	YALI1_B05995g	530.174	1B	599560	600359	800	GTGAGTATGAGAGTAGAACCGACGGTGGTCGTGTTCCGTGACCCGAAGGACGCTACTACGTGGTTTGGTCAACAGATCAGCGCCACTGTCCATAGAGAGAGTTCACAGACAGGGCACATATGTCACAGCATATGTCACAGCTAATGTCCATGTCATCTTTTTCACTGCTGTGATCTGCGCAAGTTACACCCAGCCTTCACCGTCTTTCAGTACTAACCCAG	TRUE	0.502262	12	0	0	1
8283	0.920687	765149	765819	+	671	2725.97	223.75	YALI1_A07649g	563.793	1A	764969	766623	1655	GTGAGTAATTGGTTTTTTTGTCCAGCGGACAGAGGGGGTTTTTGGCCGGCTTTTTTTGCTCGCTTTTTTATCGGCGTTTTGTGGCCCTACGGCTCGCCGGGGCTTTTGTTGGGCCTTTACTCTTATCGAGGGGGAAGGTCCAGATAAACGCAACATTGCCAGAGCCACTTTTGGTTTGTCAGGCAACCAATCAATCGCCACAACACACAACAACAGCAACGACATCGATCGGAAAAATCACAGACTCGGGAAAAATACAGACTTTGATTTCAACACACGTCGACAACGATCCACCATGTTTTGCCACAACGCCGCATACGCATGCTTTTTTTTTCCCGTTGCGGGCACCTGTATATGCACAACACACCACACCCACCACGCCATGCACCATGCCACGCC…	TRUE	0.487332	12	0	0	1
8344	0.627935	2826742	2826785	-	44	1214.64	728.333	YALI1_F28274g	333.826	1F	2826830	2827498	669	GTATGTACTCCCCCTCTCTTCTCCCAAAAGACTTACTAACATAG	TRUE	0.431818	12	0	0	1
8366	0.887762	2714738	2714900	-	163	1867.67	233.319	YALI1_D27148g	306.105	1D	2713617	2715360	1744	GTGAGTATCCGACACTGGCAGATCTTCCCTTGCTATAGTGATGATCTTACAACTTTCGTTCTACCGAATGACTTAACCGTCTTGGGGAGATGTTTTATTTTATACCTGACTCTTTTAGTGCCACAAGCGCTTTTTTTGCCACCGTGAAACCAAACTAACTCAG	TRUE	0.423313	12	0	0	1
8376	0.0720058	1804000	1804269	+	270	8.80556	120.097	YALI1_D18037g	568.9	1D	1803692	1804464	773	GTATGTCTGAATGTCTGAAGAAGGCACCACTTTCCGATCCACAGACGCACAATGTCTCTGCCATCTATCCACGCAGGTCGATGTCGGTTGCTTTGTCGCTGTTGAGCTCTCATTGCATTCACCTGTGGCATTCAATAGCACTGAGGGGTCTTTGCCACCCACCGTGCCACCCACCGTGCCACCCACCGTGCCACCCACAAAGTTATGTTACTGTCGTTTGCTCAGATCAAACGGGTGTACAGTCCCCCCCAGCTTCACCTACTAACCTAG	TRUE	0.533333	12	0	0	1
8377	0.968129	1803827	1804269	+	443	4081.64	132.264	YALI1_D18037g	568.9	1D	1803692	1804464	773	GTGAGTTTTGACCAAGACAAGCTGGATGAGGATGATTCAGAGAGAGAGCGACATTGAGGATGTCGCAGTGATAGCGATGAACGAATGGACTTGTGATTGAGAGCAATCACGACAGAGAAGACCTCCGGCCGTGTGTTTGGTTGTGACTTTGGTTGAGGGCGGTATCATTACTGGTATGTCTGAATGTCTGAAGAAGGCACCACTTTCCGATCCACAGACGCACAATGTCTCTGCCATCTATCCACGCAGGTCGATGTCGGTTGCTTTGTCGCTGTTGAGCTCTCATTGCATTCACCTGTGGCATTCAATAGCACTGAGGGGTCTTTGCCACCCACCGTGCCACCCACCGTGCCACCCACCGTGCCACCCACAAAGTTATGTTACTGTCGTTTGCTCAGA…	TRUE	0.514673	12	0	0	1
8378	0.0142954	1804200	1804267	+	68	0.527778	48.8333	YALI1_D18037g	568.9	1D	1803692	1804464	773	AGTTATGTTACTGTCGTTTGCTCAGATCAAACGGGTGTACAGTCCCCCCCAGCTTCACCTACTAACCT	FALSE	0.485294	9	0	3	1
8384	0.974427	428146	429185	-	1040	1938.36	49.3611	YALI1_C04281g	315.467	1C	428056	429359	1304	GGTGAGTACAAAAGAACAGCTGCAAGTGAAGCGAGTGCTGGATCCAAAAGCAGCTATCCGCAGCTGTGAGCACAGCGAGCTGTTGTGGATAGCCGTTGAATGAGACAAGGAATACCGAATGACCACATGAACTTATGTAACACTGCGACGACTACGAACAAAGGCATTGCCCGAAAAACGAACAGAGATATCCAGAGAGTCATTTACGAAGAATGGCATCTAAAGAAAGACATCCAACGGATGACTGGGAGCAGTTACACCCACGACGCGACTCGTGTTTCCGACCTACACGAACGAACTTTTGATATTGCGAAGTCGAAGTGCATAATGGTGACAGGACTGTCATATGAAAATGGTGTTATATTCACGACTACTTGTGACTTTTTTACAAGGTACCTG…	FALSE	0.446154	12	0	0	1
8405	0.84027	701945	702014	+	70	854.389	180.764	YALI1_E07019g	186.6	1E	701928	703026	1099	GTGAGTATAGAAAGGAAACGCTGCAGAAAGATACCGACACGTTGACTCGCTATCGGGACAACTAACATAG	TRUE	0.457143	12	0	0	1
8441	0.980649	2290493	2290543	-	51	2223.78	39.4306	YALI1_B22905g	435.335	1B	2290233	2290574	342	GTGAGTAATGGACTAGTCAGCGCAGAATTACACACCAGCTTACTAACACAG	TRUE	0.45098	12	0	0	1
8449	0.0675301	2352669	2353380	+	712	3.41667	60.3611	YALI1_C23526g	502.414	1C	2352609	2353759	1151	GTGGGGATTTTCGGGGGGGATTCGGGGGTATTTATATTGAGGGTGGCGAATTACGCAAATTACACCGGGCGTGTGACGCAACTTTGAACCAGGCGGTAAAACGACAAAACCAGGAAGAATGGGCAGCGACACACAGACGGAGAGATACATGGAGGTGGGAAAAACGATACGAACGGGTCCGACTTGTCAAATTGGCCACTGTTGCGAAGGAGAATATTCAATGGCAATATCTTGCTACAAGGGGTGAACAGTGAAGAGCAATGTTTGGGTAGTTATCCTACAGCGAGACCCATAGCGGTCTTATCTTATGATTCGGTCTTGGGTGTTGGCCTGTGTCATTTGATATCGTCAAGCTCTTTTTCGAATGGAGTCCTGGTCATTGAACCAACCGCAAGTACC…	TRUE	0.491573	12	0	0	1
8452	0.978355	2352653	2353380	+	728	3073.92	62.75	YALI1_C23526g	502.414	1C	2352609	2353759	1151	GTGAGTAAGAAATAAAGTGGGGATTTTCGGGGGGGATTCGGGGGTATTTATATTGAGGGTGGCGAATTACGCAAATTACACCGGGCGTGTGACGCAACTTTGAACCAGGCGGTAAAACGACAAAACCAGGAAGAATGGGCAGCGACACACAGACGGAGAGATACATGGAGGTGGGAAAAACGATACGAACGGGTCCGACTTGTCAAATTGGCCACTGTTGCGAAGGAGAATATTCAATGGCAATATCTTGCTACAAGGGGTGAACAGTGAAGAGCAATGTTTGGGTAGTTATCCTACAGCGAGACCCATAGCGGTCTTATCTTATGATTCGGTCTTGGGTGTTGGCCTGTGTCATTTGATATCGTCAAGCTCTTTTTCGAATGGAGTCCTGGTCATTGA…	TRUE	0.486264	12	0	0	1
8453	0.0398709	2352657	2353380	+	724	2.11111	61.7222	YALI1_C23526g	502.414	1C	2352609	2353759	1151	GTAAGAAATAAAGTGGGGATTTTCGGGGGGGATTCGGGGGTATTTATATTGAGGGTGGCGAATTACGCAAATTACACCGGGCGTGTGACGCAACTTTGAACCAGGCGGTAAAACGACAAAACCAGGAAGAATGGGCAGCGACACACAGACGGAGAGATACATGGAGGTGGGAAAAACGATACGAACGGGTCCGACTTGTCAAATTGGCCACTGTTGCGAAGGAGAATATTCAATGGCAATATCTTGCTACAAGGGGTGAACAGTGAAGAGCAATGTTTGGGTAGTTATCCTACAGCGAGACCCATAGCGGTCTTATCTTATGATTCGGTCTTGGGTGTTGGCCTGTGTCATTTGATATCGTCAAGCTCTTTTTCGAATGGAGTCCTGGTCATTGAACCA…	TRUE	0.486188	12	0	0	1
8454	0.0383767	2352696	2353380	+	685	2.75	59.9861	YALI1_C23526g	502.414	1C	2352609	2353759	1151	GTATTTATATTGAGGGTGGCGAATTACGCAAATTACACCGGGCGTGTGACGCAACTTTGAACCAGGCGGTAAAACGACAAAACCAGGAAGAATGGGCAGCGACACACAGACGGAGAGATACATGGAGGTGGGAAAAACGATACGAACGGGTCCGACTTGTCAAATTGGCCACTGTTGCGAAGGAGAATATTCAATGGCAATATCTTGCTACAAGGGGTGAACAGTGAAGAGCAATGTTTGGGTAGTTATCCTACAGCGAGACCCATAGCGGTCTTATCTTATGATTCGGTCTTGGGTGTTGGCCTGTGTCATTTGATATCGTCAAGCTCTTTTTCGAATGGAGTCCTGGTCATTGAACCAACCGCAAGTACCGTGCTTCGGTGATAGGATGAGACCACT…	TRUE	0.484672	11	0	1	1
8456	0.0111725	2352823	2353380	+	558	0.861111	81.6806	YALI1_C23526g	502.414	1C	2352609	2353759	1151	GTGGGAAAAACGATACGAACGGGTCCGACTTGTCAAATTGGCCACTGTTGCGAAGGAGAATATTCAATGGCAATATCTTGCTACAAGGGGTGAACAGTGAAGAGCAATGTTTGGGTAGTTATCCTACAGCGAGACCCATAGCGGTCTTATCTTATGATTCGGTCTTGGGTGTTGGCCTGTGTCATTTGATATCGTCAAGCTCTTTTTCGAATGGAGTCCTGGTCATTGAACCAACCGCAAGTACCGTGCTTCGGTGATAGGATGAGACCACTCCAAACGATAGGGACTTCTCCGACGTCAGAAAAAAAACACCCAGCAGCTCACGATACCTTCTTAAGCCGCGGTGGTCTTTGACAGTTGACTCAGCCTTTCTCCTTCTACCTCGCTACCAAAACCTGT…	TRUE	0.483871	6	0	6	1
8460	0.0242961	3201008	3201287	-	280	2.52778	86.5833	YALI1_F32010g	427.968	1F	3200817	3201709	893	GTACGTTGTGTTTGAGGTGGTCAGAGATGCCTCATCCCTTGAGACGCGGATCCCTGTTTCGCGTTGACACAGGAGAGGGTACCAGAGCATTACGAGGTGCTCTTTGATCTGCTGGTCCAACTCGTCTTCAACCTCTACCTGATTCGATTCAGTATGGTCCATCATGCCTCTCCCAATATGCTGTGATGTTGTGCCAGGTTACTATACTTGATATCTCAACTCCAGTTTCAACTATCACTAAGTGTATACCGACGCACCACCACACCACATACTAACATAG	TRUE	0.478571	11	0	1	1
8463	0.974015	3201008	3201486	-	479	3564.5	86.6806	YALI1_F32010g	427.968	1F	3200817	3201709	893	GTGAGTAGAAGATTGATTGAGTGTGAATATGGAGGATATGGAGGATATGGAGGATATGGAGTTGAAGCAACAAGTAGGGAGCCGGATACAACAGCTGAGAACACGACAGAAAGCACGACAGAGAGTGTGTGATGACACCTACAGGACGGATACAACAGGATTGAACAGGTACGGAGAGGACTGGACGTTGATTGGACAGGTACGTTGTGTTTGAGGTGGTCAGAGATGCCTCATCCCTTGAGACGCGGATCCCTGTTTCGCGTTGACACAGGAGAGGGTACCAGAGCATTACGAGGTGCTCTTTGATCTGCTGGTCCAACTCGTCTTCAACCTCTACCTGATTCGATTCAGTATGGTCCATCATGCCTCTCCCAATATGCTGTGATGTTGTGCCAGGTT…	TRUE	0.475992	12	0	0	1
8464	0.0181642	3201008	3201318	-	311	1.5	85.9028	YALI1_F32010g	427.968	1F	3200817	3201709	893	GTACGGAGAGGACTGGACGTTGATTGGACAGGTACGTTGTGTTTGAGGTGGTCAGAGATGCCTCATCCCTTGAGACGCGGATCCCTGTTTCGCGTTGACACAGGAGAGGGTACCAGAGCATTACGAGGTGCTCTTTGATCTGCTGGTCCAACTCGTCTTCAACCTCTACCTGATTCGATTCAGTATGGTCCATCATGCCTCTCCCAATATGCTGTGATGTTGTGCCAGGTTACTATACTTGATATCTCAACTCCAGTTTCAACTATCACTAAGTGTATACCGACGCACCACCACACCACATACTAACATAG	TRUE	0.485531	10	0	2	1
8481	0.0146049	492618	493043	-	426	2.27778	204.375	YALI1_C04925g	265.836	1C	492237	493142	906	GTGAGTAGAGGGGTGGCAAATGGCAACCCACGCAGGGGTCTCCAGGTGTAGTGTGTTGGGTGTGTTTGGTGTGGTGGGGGTGTGCTTTTTTTTTTTGGATGCAGTGCCATACGGGGTGTGCTGGAGCTGGCACCTCCCACCACCACCTCCTGTACGTCCTGCTGCCCAACACAATCGTGCACAATCGGAAATTAGGTTGGGAGTGGACCTGGTGACCGGCGGCAAGGGCGCAGTAGCTAGAGAAGGGGATTGGGTCGCTCAATCCGATCAATCCGATCAGATGACGGCGCGTCAAGAAGCGGGCAATTGCACAGTTTCGCTTTTCTCTAGACTAGCACCTTCCCCCAGTCACGTGGTGTCTCACGCTGTGTAGCAGTTGGCCCCATTTAGGCCATGGAA…	FALSE	0.561033	12	0	0	1
8488	0.830579	492555	493043	-	489	1052	209.958	YALI1_C04925g	265.836	1C	492237	493142	906	GTGAGTAGAGGGGTGGCAAATGGCAACCCACGCAGGGGTCTCCAGGTGTAGTGTGTTGGGTGTGTTTGGTGTGGTGGGGGTGTGCTTTTTTTTTTTGGATGCAGTGCCATACGGGGTGTGCTGGAGCTGGCACCTCCCACCACCACCTCCTGTACGTCCTGCTGCCCAACACAATCGTGCACAATCGGAAATTAGGTTGGGAGTGGACCTGGTGACCGGCGGCAAGGGCGCAGTAGCTAGAGAAGGGGATTGGGTCGCTCAATCCGATCAATCCGATCAGATGACGGCGCGTCAAGAAGCGGGCAATTGCACAGTTTCGCTTTTCTCTAGACTAGCACCTTCCCCCAGTCACGTGGTGTCTCACGCTGTGTAGCAGTTGGCCCCATTTAGGCCATGGAA…	TRUE	0.562372	12	0	0	1
8509	0.943969	3185718	3185789	-	72	2822.08	155.458	YALI1_F31854g	575.864	1F	3184975	3185815	841	GTGAGTATCTACGCTGCGACACGCAACTGCGATACTTGCAGTCCCCCGAAATGGATCCATTTACTAACTCAG	TRUE	0.5	12	0	0	1
8516	0.947614	3185431	3185704	-	274	3364.58	172.653	YALI1_F31854g	575.864	1F	3184975	3185815	841	GTAAGTACTCGACGACAAGTCGCTGCATGAACATTGCAAGCGACATGATGACTGGATGCGACAATTGTGGCGATGGAAGGCCATAAATCGACTGTGTGATGGATGCAGACCGACAACAACGCTCATAGCAATCCTCCATGTGATGGCTTGCGAATAACACAGTGTGGGCATGTCCGAGTTATCGACGCACGACAACGACACGACGACATCAACCTAGTCACATCGCCCCCTAATTACAGAAACATTCACTCAATCAAAACCCTTACTAACTCAG	TRUE	0.481752	12	0	0	1
8533	0.00797022	508169	509060	+	892	4.66667	458.819	YALI1_F05089g	537.062	1F	508952	509572	621	GTAGGGCGCTCGGTGTGATTGGCGACGGTATGAACAATAGGGTGATGACCAAACCAGTGGGATGGACATAACAGGGACAGGGTCGTGGGCCACAACATGGATGATGTCACCGCATCACGCTAGTTACACTAGTGGGATGATAGCCACGACCGAGGTTGTGTGATGAGACACAAGGCTCATGTCGTGGCCGGTCTCTCACCGAAAATCACAACCAATTTGTCTCCCAGTCCGATCGATGATGCCGTGTTCTTTTGTCGCAGATTCCGTGTCGTTTTCGGTGTTTTCTGGGTGCTCTGCTGTGGTGGGCAGAATCGTGTGGTGGGTACGAGGAAGAGAACTCTCCACCTTTTTGATTCTTCTTGACCATTCTTCTTGACCACCACTAGTTGCAATCGAAGA…	TRUE	0.534753	9	1	2	0.9
8536	0.821272	507989	509060	+	1072	1564.08	339.056	YALI1_F05089g	537.062	1F	508952	509572	621	GTGAGTATGAGCAAATATCGACGGCGATGAGCAAATTGAGAGCTGAGACGACATGGCGAACGTCGTGGCTGGACAGCGTGTTTCTCCCCCCGTGTGTTTTGACGTCAATCGAACCTGGCTTTGGTTGCGGTAATGGCCGAGGGTGATTGGCTGGAGGATGCGGGAGGATGGTGATGATGGGTAGGGCGCTCGGTGTGATTGGCGACGGTATGAACAATAGGGTGATGACCAAACCAGTGGGATGGACATAACAGGGACAGGGTCGTGGGCCACAACATGGATGATGTCACCGCATCACGCTAGTTACACTAGTGGGATGATAGCCACGACCGAGGTTGTGTGATGAGACACAAGGCTCATGTCGTGGCCGGTCTCTCACCGAAAATCACAACCAATTTG…	TRUE	0.537313	12	0	0	1
8569	0.79613	1491126	1491933	-	808	551.361	141.847	YALI1_E14910g	384.334	1E	1490532	1491091	560	GTGAGTAGAAAAGGGACGGAGAGGAGGAGACGGAGACGGAGGAAGAGCATCTCAGGGCCCCAAAGAAGCACAAAAAACACAGCCTCGGACCTCCACGACGCCAGGTGGCGGGTCCCCCCTCACTCAGTTAGATAGCACCACTAGGGGAGTGGTACTACAGCAGACGCAGACAGACGGGAGAGGGACCAGGGGCGAAGACGGACGGAGTGATATGAAAAAAGACATGTAGGTGAAGGCTTGGGAGTCTCAAAACACATCCCAGTCTGCATCGCAAACTGGACTGGTCCGACTACCTCCGGTTATTGCTTGGATGTGGCCACCCCCAATAAAATGCGGGGTCCAGACTGGATAGGGTGACTGGGAAGGTGACAACAGCACTTGATCGAGGAAAAGGTCGAG…	TRUE	0.533416	12	0	0	1
8576	0.0198691	1491040	1491094	-	55	12.0556	589.5	YALI1_E14910g	384.334	1E	1490532	1491091	560	GTCATGAAGTTGTGAGTATCTTTCCAGCGACACCCCGCCTCCACCACTAACACAG	TRUE	0.527273	12	0	0	1
8578	0.957936	1491040	1491083	-	44	1265.5	58.7083	YALI1_E14910g	384.334	1E	1490532	1491091	560	GTGAGTATCTTTCCAGCGACACCCCGCCTCCACCACTAACACAG	TRUE	0.568182	12	0	0	1
8602	0.954216	1603451	1603568	-	118	1533.78	74.0694	YALI1_F16035g	337.661	1F	1601118	1603571	2454	GTGAGTATTTCGGGTGGCGCGGCAACGTGGGTTATGTGGTGGTCTGCCCGCAGAAACATGAGACCCCAGCAGAGAAAACCGCAAGCAAGCCAGCAAGCAATCAATCATACTAACATAG	TRUE	0.525424	12	0	0	1
8614	0.969481	1187871	1188401	-	531	2537.53	77.8611	YALI1_F11878g	597.206	1F	1187642	1187936	295	GTGAGTATGACACCGGAGGGAGAAAAAGAGACCACGACATGGATCGTGGCAGAAAGACCATAAGACTGATGGTCGCGTTTGGGGAATGTAAATGAGATGATCCAGATGATGGGATCATGACAGTGGATTGGACGCGTAGTAGGATTGGTGGGTGGGAAGTTGTGGTGTGTTGGGGATGTTTGGGGTGGATGTTAACACACACAACACCTTAGGTGCCAGGTTTTAAAAACAGTGCTAGGGTGTTTGTGGTAAGAGTGTTACTCTACGACTGTGACGCACGACACAAGCGGCACCACCATTAAGACTTACAATCCACCCATCTTCTCACCCCACGCCCCACATCCTTCACACGTACACGCACACGTACATGTCCCCACATGCATACACCACGTCATGGAT…	TRUE	0.504708	12	0	0	1
8630	0.830531	2125080	2125200	-	121	1767.22	345.139	YALI1_B21250g	338.986	1B	2124487	2125252	766	GTAAGTACGCGTGAATTAATCCCCGTGCTTTTTCAGGAAAGCATTCCGCTGCGCGTTTTCTGTCACCACACTCGAAGTGCCATTGCGTGGCTCGCAATTGAGAGACCCCCAACTAACACAG	TRUE	0.512397	12	0	0	1
8643	0.833421	965684	965855	-	172	451.111	71.875	YALI1_A09654g	256.042	1A	965351	966642	1292	GTGAGTATTTACAGACGTTTCGCTCAGTCCGTCCACCTTATATGATGATTCCCTAGATGACGAGTCAGAATGGGGCTTCCCCTTGACGATACAAACTTTTAATACCATTCATGCCTTCTGAAATGATGGTCTCTTTGAAGATCGTATCAATGCATGAGCTCAACTAACCCAG	TRUE	0.430233	12	0	0	1
8646	0.365157	965891	966234	-	344	207.806	227.139	YALI1_A09654g	256.042	1A	965351	966642	1292	GTAAGTACATCCTGCTATTTGCACACCCATCATATGATGATTACTACTTTAAGTTGGAATTACCGACTGAATGTACTCTTTTCCATGTTAGATAACAAGTTGCTGCTTTACTGATCTGTGAACAGAAATGAAGTCTATCCCTTCAACCACATTACTAACTCCAGGTATGTTTCACGCTCTCATTATTATTTGCAACATGATGAACCATAGCACTGGGCACCGAAAAATAATGAGTGACAAGCTTAAAGAGGGCCTAGAAAACCCTCGTTCACTGACAGAACAATAGCAAATTATTGTGTGTCGGGTGTGCTTTCGAGTTGTTATCACACATGTACTAACCTCAG	TRUE	0.392442	12	0	0	1
8647	0.717495	966071	966234	-	164	169.333	60.4167	YALI1_A09654g	256.042	1A	965351	966642	1292	GTAAGTACATCCTGCTATTTGCACACCCATCATATGATGATTACTACTTTAAGTTGGAATTACCGACTGAATGTACTCTTTTCCATGTTAGATAACAAGTTGCTGCTTTACTGATCTGTGAACAGAAATGAAGTCTATCCCTTCAACCACATTACTAACTCCAG	TRUE	0.371951	12	0	0	1
8650	0.701148	965377	965535	-	159	438.528	110.569	YALI1_A09654g	256.042	1A	965351	966642	1292	GTGAGTATTATTAACTTTGCGACAATTGGATGATGATTTACCACAATCACGACGGTCTACTGTGCCCCGAAAGGGCCTTGATGATAATCTGCCTGTGACTAGGCGTGGAGCTGATATTCTTAGTTATTTGTTCCGTCGTTTGAAATATACTAACCCCAG	TRUE	0.427673	12	0	0	1
8653	0.0228083	966071	966610	-	540	14.5556	877.056	YALI1_A09654g	256.042	1A	965351	966642	1292	GTGAGTACACAAACACCACGGACAGCATGTGATGATCCAACAAACCAATCAAACTAGAGTATGTGAAGCAATTTATGATCACAACGTTTTTTGCATGTCAGTCTGACTTTTTGATTGCTCTCGCGACATTTCCCATATCAATTACTAACATTAGGACAGAAGATACTGAGATACCTTATCCAAACACAGTCCTACGTGTGATTACACGCTAGCAACACAATGGACGATGACCGGTACCATGGGCTCGTGGCCTATCCGTTGACCTCGACAGAGGTCGATGTATGGACCTAATACCCGGTACACGGCTGCCAAGTGTTCAGCACCGTAGCCATAACGCAGCCGACTGACTCCGACTGTTCCAACTACAAACCAAATGGTAAGTACATCCTGCTATTTGCA…	TRUE	0.433333	12	0	0	1
8654	0.0109179	966452	966552	-	101	7.91667	584.903	YALI1_A09654g	256.042	1A	965351	966642	1292	GTATGTGAAGCAATTTATGATCACAACGTTTTTTGCATGTCAGTCTGACTTTTTGATTGCTCTCGCGACATTTCCCATATCAATTACTAACATTAGGACAG	TRUE	0.366337	12	0	0	1
8655	0.0495104	966452	966610	-	159	38.8333	665.472	YALI1_A09654g	256.042	1A	965351	966642	1292	GTGAGTACACAAACACCACGGACAGCATGTGATGATCCAACAAACCAATCAAACTAGAGTATGTGAAGCAATTTATGATCACAACGTTTTTTGCATGTCAGTCTGACTTTTTGATTGCTCTCGCGACATTTCCCATATCAATTACTAACATTAGGACAG	TRUE	0.389937	12	0	0	1
8656	0.469586	966457	966514	-	58	58.1389	47.0972	YALI1_A09654g	256.042	1A	965351	966642	1292	GTCAGTCTGACTTTTTGATTGCTCTCGCGACATTTCCCATATCAATTACTAACATTAG	TRUE	0.37931	12	0	0	1
8658	0.745683	966457	966610	-	154	986.194	342.625	YALI1_A09654g	256.042	1A	965351	966642	1292	GTGAGTACACAAACACCACGGACAGCATGTGATGATCCAACAAACCAATCAAACTAGAGTATGTGAAGCAATTTATGATCACAACGTTTTTTGCATGTCAGTCTGACTTTTTGATTGCTCTCGCGACATTTCCCATATCAATTACTAACATTAG	TRUE	0.383117	12	0	0	1
8662	0.695121	966457	966552	-	96	340.528	113.569	YALI1_A09654g	256.042	1A	965351	966642	1292	GTATGTGAAGCAATTTATGATCACAACGTTTTTTGCATGTCAGTCTGACTTTTTGATTGCTCTCGCGACATTTCCCATATCAATTACTAACATTAG	TRUE	0.354167	12	0	0	1
8683	0.970755	2318430	2318701	+	272	1229.72	34.6667	YALI1_E23184g	348.052	1E	2318405	2320026	1622	GTGAGTATGGCGATTAGCCGAATGGGCGTTTGCGGGCGCTCCAGGCGCGGTATCACGCGTTTTCTACGTCCACAAAGGTGGCAAAAAATACACAACAATAGGACGCATGTAAAACACGGCAACGGAACAACTGTTGATTTCGCAATATTCCAGCGCAAAGAAGGAGAGCAAGATTGGGGAGATTTGGAGGCGGATTGAAGGACTCCATCGCGTTTCGTTTCCACCAGCCAGCCATCCTCTCCCTCCCTACAACATCACAATACTAACCACAG	TRUE	0.507353	12	0	0	1
8742	0.502399	2267434	2267629	-	196	360.611	376.028	YALI1_F22674g	594.5	1F	2266064	2267488	1425	GTGAGTGGCGGTAGATGGCAAGGTGGTGGAGAAGGCGTGGTCGAAGATGGCAGACAGACTCCCGCGGCTGCCAACGCGAGAGAACCGACATAAATCACGCCCACAAGTAGACACGGCACAACACCAACATGCCACTGCGGAATGTGGAATGTGGTGGTGTGGTGGACCACACTTGCAACTACAATACTAACTACAG	TRUE	0.55102	12	0	0	1
8765	0.858245	3265939	3266209	-	271	2182.42	327.944	YALI1_F32659g	463.733	1F	3265679	3266342	664	GTAAGTACTCCTTACGCCGACGCGTCGTCTGACTCGTTTTTTTCTCTTTGCTCTTGTTACTAAGAGCACCCGGGCTGATAACTGGATGGATTGTCTGAACACTGTCTCTCTCTGTCTTTTAATTGTCCGGGAAATTAATAAAGGCACTTACACGCTGTCACTGAAACCCTCTGGTGTTCGGTGTTTATATGCCGGTTACATTCCTCCTTATTTCATTCTTTTGATATAAGATACACCCCAGCATTTCCACGAATGTTTTTACTAACTTCAG	TRUE	0.424354	12	0	0	1
8767	0.0135995	3266372	3266577	-	206	5.58333	450.389	YALI1_F32659g	463.733	1F	3265679	3266342	664	GTATGTACTTCACTGCCCTCGTTTTACCTCACTAGAAAATCGTGGTTATGTGTTGAATCTGTTTATGGAAGACGGTGGTAATGCCGCTTTCTTTGATTGACACTTCAACACACTCTGCGACACTTCTAGTGTGGCGTTGCTACTCGCGACATGCCACATGAAATCCCTCCCCGGATACTCTTGTGGTTTTCACCCACTAACAACAG	TRUE	0.461165	12	0	0	1
8777	0.93338	2365347	2365850	-	504	3361	225.472	YALI1_D23653g	548.153	1D	2365149	2365913	765	GTGAGTATTATTGACGGCTGATTGGCTTGAGAATTGATGATGAGGGAGATAGTGGATGAACGGCGGTGGGAGGGTAGGGGCCTATTACTGCGCTCCTGTCTGGTGGCATTGGTTGTGTCGTGGTGTTGGGTGGAGTTGCTGTCAAAGAAGGAGATGGGAAAGAGGGAATTGGCACAGATGGACAAACATTGATGGTTGTCTGACGCCACGGCCCAGGCTGATTGTCAATAAAACCGCTTTACTGGCAATATCTCCAATATGGCCTCATTTTGATCCACCCAACAGAAGGCAACAGTGAGGAAAGTGGGGGCAATCGTCATGTCTAAAGCCCGAAATAAGGCTACGATATGTCCTGTGATCAATGCCAATTGAAGGACACGTCATGAGAACTGACTTCGG…	TRUE	0.494048	12	0	0	1
8784	0.948439	3851340	3851805	+	466	2738.61	128.764	YALI1_E38512g	390.224	1E	3851273	3852032	760	GTGAGTACGACCCTGATTGAGTAGTTGGACCTCGACACAGAAGCGTTTTGTGCGCCCTGAAATTGCCGCGACCAGCCCCGGGATATGGAGAGACATGTCTATGTGACATACAGGAGTGGTGTGGAGGAGCCATCAACAAGATGGTCAATGAATTGAGAGCGTGACTCCTAGTCACGGAAAGATTCGTGTGACAGTTGGATTGATTTCAGTCGAATCGAGATTGCGCTGTACTTCATCATCCTTGCGGCGCGATGATGCATGTGAGGATGTGCTGAGACTGTCGAGACAGACATAGTCATAACATGAGCATAACCGCGAATCTGCTCCGGCTGTGACACCATCACCAACCAAAAAAACTTCCGCGAATTCTTCTTTGCTCTTCTCTTTTCTTCTCTCCTC…	TRUE	0.484979	12	0	0	1
8789	0.397477	1011568	1011803	-	236	50.5	88.6667	YALI1_F10115g	433.271	1F	1011292	1011564	273	GTGAGTATGGTGGCAAAGATGAAGTAACAGAGGCGCTGACAAGGTGCAGGAGAAATGAGTACAAGCGGGCGTACGTGTGTTTATATACACTGAGCTTGTATGCTCCACTTTGAGTGCTTCAGCCTTGCAGCCACGCTCAAGTTGCACTTGCACAACACGAGACGGTGAACGTGACGTACCGAACGTGACACAAACCAGAGAGAAACGCACCTCTGTCCACTCGTAAACTAACGCAG	TRUE	0.504237	12	0	0	1
8790	0.766451	1011565	1011803	-	239	480.222	145.361	YALI1_F10115g	433.271	1F	1011292	1011564	273	GTGAGTATGGTGGCAAAGATGAAGTAACAGAGGCGCTGACAAGGTGCAGGAGAAATGAGTACAAGCGGGCGTACGTGTGTTTATATACACTGAGCTTGTATGCTCCACTTTGAGTGCTTCAGCCTTGCAGCCACGCTCAAGTTGCACTTGCACAACACGAGACGGTGAACGTGACGTACCGAACGTGACACAAACCAGAGAGAAACGCACCTCTGTCCACTCGTAAACTAACGCAGCAG	TRUE	0.506276	12	0	0	1
8796	0.452405	2683096	2683182	+	87	605.083	697.903	YALI1_E26811g	523.954	1E	2681163	2683099	1937	GTGAGTATTCAAACAATTTGTTCCAGTCAAGAAACTTGACTAGCGGACATTCGTTCCCCCCTTATCCACCTACTAACACTAGTTAAG	TRUE	0.413793	12	0	0	1
8798	0.0244024	2681618	2681686	+	69	0.833333	46.3472	YALI1_E26811g	523.954	1E	2681163	2683099	1937	GTGTGCCCAAAACTCAATTCAAAAATGTCAGAAACCTGATATCAACCCGTCTTCAAAAGCTAACCCCAG	TRUE	0.42029	9	0	3	1
8799	0.964648	2681247	2681686	+	440	2155.5	82.5972	YALI1_E26811g	523.954	1E	2681163	2683099	1937	GTGAGTATTGAACCAGACTGAGGTCAATTGAAGAGTAGGAGAGTCTGAGAACATTCGACGGACCTGATTGTGCTCTGGACCACTCAATTGACTCGTTGAGAGCCCCAATGGGTCTTGGCTAGCCGAGTCGTTGACTTGTTGACTTGTTGAGCCCAGAACCCCCAACTTTTGCCACCATACACCGCCATCACCATGACACCCAGATGTGCGTGCGTATGTGAGAGTCAATTGTTCCGTGGCAAGGCACAGCTTATTCCACCGTGTTCCTTGCACAGGTGGTCTTTACGCTCTCCCACTCTATCCGAGCAATAAAAGCGGAAAAACAGCAGCAAGTCCCAACAGACTTCTGCTCCGAATAAGGCGTCTAGCAAGTGTGCCCAAAACTCAATTCAAAAATGT…	TRUE	0.493182	12	0	0	1
8800	0.113996	2681644	2681686	+	43	3.11111	40.0694	YALI1_E26811g	523.954	1E	2681163	2683099	1937	GTCAGAAACCTGATATCAACCCGTCTTCAAAAGCTAACCCCAG	TRUE	0.465116	12	0	0	1
8805	0.763522	2683096	2683177	+	82	1064	298.319	YALI1_E26811g	523.954	1E	2681163	2683099	1937	GTGAGTATTCAAACAATTTGTTCCAGTCAAGAAACTTGACTAGCGGACATTCGTTCCCCCCTTATCCACCTACTAACACTAG	TRUE	0.426829	12	0	0	1
8845	0.976417	630247	630628	-	382	3976.94	87.9306	YALI1_D06302g	398.056	1D	629905	630736	832	GTGAGTATGGGGAGTTGAACATGGAGTGCTGTTCAAGTGAAGCAGTGCAAACGAGTACTTTGAAACCAGCGGTTGGACAAGATGTTTGGAGAATGTTTTGGAAGAGCCGTTTGAGGGGATTCCCACGTGTGAAATACCGTTAGAGTGCATCTGCTCGTTCATCAGCTACATTCGATATCAACAGCATGGACAGTGTAACATGAACCGCAGTAGGGACGAGACAACAACAAGTCAATCAAACAGATGGATACCCGCGGTTGGAGGATTGATTAAAGCTGCTTCTTGACTGGATCTGAAAAGGACTTTCTAAATTCAATGCTTCCTTCCACCAACGTGAAGCCCAGTACTTGTACTCATCACCATAATTCACATACTAACCCAG	TRUE	0.450262	12	0	0	1
8853	0.954572	1463981	1464616	+	636	3430.17	149.417	YALI1_D14639g	376.249	1D	1463918	1464871	954	GTGAGTACCAAAAAAAAGAATTGCAATGTGCCACGTGGCATGGAGCTATGTGACCGACAAGTGACACTTGCACGACGAATGAAACAACTCGACACTGAACAACACAAAGGCTGGAAAGGCAGGCGGAGAAGGACGAATTGATGTGGTGGCCTGTTTGTGGCACGCGTGGGGTTTTTGTTGGATGATTGATGCCCCAATTGGAGTGTGATGATGGGTTGAACGTGATGGACGTGCGTGGTAGTGGTGCGTGGTTATTTGTGCGCGGTGATGTGATGTGTGGATGTGGTCGGGGCGTGTTTGTGATGTGGCAGGTTCAATCATGTCAATGGTGTGATATCCATCCCTCAATGTGAAATTGATATCAGATTGACGTCTTTAGATACACGTCATGCGACACAT…	TRUE	0.485849	12	0	0	1
8860	0.248645	2900092	2900445	+	354	135.167	428.528	YALI1_D28999g	270.698	1D	2899843	2900454	612	GTGAGGCAGTAGCAGATCTGCGAATCTGATGATGGATCTTGGAGAAGGAGCTTGGAGATGGAGCTTGGAGAAGGAGCTTGGAGAGGAGCTTGGAGAAGGAGCTTGGAGAAGGAGCTTGGAGAAGGAGCCTGGGAGTTCAAACTAGTCGTCGGATCACCCGATATGCTCAGAGATTGAACTCAGAGCCTCGCTACGTCATATCTAGAGATCGAGCTTGATTACGTCCGAATCTGAACGAGAGATCAGCAAGATTCCAACAATGTTCAAGTTCAGCTTGAGTCGCAAGGGCGAGTCTCTTCCTCTCACAATACAAACACTCTCGTCTTTCTTTTCTCTCAAATACTGACTCAGAAG	TRUE	0.483051	12	0	0	1
8861	0.347422	2900092	2900442	+	351	172.694	369.042	YALI1_D28999g	270.698	1D	2899843	2900454	612	GTGAGGCAGTAGCAGATCTGCGAATCTGATGATGGATCTTGGAGAAGGAGCTTGGAGATGGAGCTTGGAGAAGGAGCTTGGAGAGGAGCTTGGAGAAGGAGCTTGGAGAAGGAGCTTGGAGAAGGAGCCTGGGAGTTCAAACTAGTCGTCGGATCACCCGATATGCTCAGAGATTGAACTCAGAGCCTCGCTACGTCATATCTAGAGATCGAGCTTGATTACGTCCGAATCTGAACGAGAGATCAGCAAGATTCCAACAATGTTCAAGTTCAGCTTGAGTCGCAAGGGCGAGTCTCTTCCTCTCACAATACAAACACTCTCGTCTTTCTTTTCTCTCAAATACTGACTCAG	TRUE	0.48433	12	0	0	1
8868	0.938419	724028	724839	-	812	972.944	57.2639	YALI1_C07239g	431.771	1C	723258	723965	708	GTGAGTATTTGAAAGCGGGCGTCGGAGAAATTGGACACATTTGTGTCCAAGACATGCTCTCTGTGGACTTATTCGGTGGGGGAGGTCACGTACCCTTGGTGGGCGGCGTGCGGATTGTGTCGTTTACACGGTCCGCGTCTTAGTGTTCCGCCCCCAACAGCGCGTCTTTTTGTAGTGGAACACAAAAAGGTGTGCACAGACACAAGTGACATAAGGAGCGTGGGCGGGTCGGGAGATGGAGGTGGAAGTGGAAGTGATGACCCAATGACCTGTTGTGGTTGCGTTACCGTTGTTGTTGGCATTGTTGGCTGTCGCTTCCTTGTCGTGTCTCTGTTTCTGTGTAACTCCGTCCTGTGGTTGTTAATGCCGCATGCGGTTTATCTCCCGTTGTCATGTGTT…	TRUE	0.509852	12	0	0	1
8891	0.74356	1812484	1813662	+	1179	537.833	52.3472	YALI1_A18133g	235.207	1A	1813283	1815023	1741	GTGAGTATCAACCGGCTGGGGCCGTAGCGCCAGGACTTACCAACACAGACAGACAGAGAATACAGCAACACGGACAGAGAAACAACAGAGAGAATTCACGCGATACCAAACCAAACACACGACAAGTTGGACACAGACACAGAGACACGAACGTATCGACATCGACACAGATACAGACAGACACGAATGCATCGACAGAAGGGACACATTCTGTATATACCATCCATATTCGACGACAAGCGGTGGTGGTGTGTGGTGTGGTGATGAGGTGAATGGTGTAGCACACAATGGCTCACGCTACGAGTGTAGCTTGTCACTTCCCACTCCTGGGAGTTCGAGTCTGACATGTCTTGTACAGTTCATTCTGTTACATGTCCTGTCACACACATTCCGAGCCCC…	TRUE	0.499576	12	0	0	1
8894	0.0379479	1813198	1813662	+	465	3.13889	53.3333	YALI1_A18133g	235.207	1A	1813283	1815023	1741	GTCCGTTTCAAGATATATTCCTGGCTCTGCATGGCTCCCTTTTTTCTCTTTTTCCCGCAGCTCACCGTCCACTTATGACCTATGCATGTTACATGTGCATAGTCCCTGTGGCAGGGTGCATAGTTGGTGGTCTAGACCAACCATTTCCGAGCCCTTGGGCTATTGCCTCGAGCTATTACTCTGTGGCTTGATGCTACATTGCTCTCGAGTATCTTTTCTGAGGCGTTTGCGGCCTTGCAACCACTATCACAGTTACACTTTGTTGTCCCACACCAACCTTGCACTGCTTACGGTTCCTGAACTCTCCCCGAACGAGATATCCCTTTTCTAGATTGGGATCCCGGGATCTCAAACCCAAAGCCTTGCTGCACAGTGGAGCCAACTCTGTGGATGGGAGAT…	TRUE	0.496774	9	0	3	1
8896	0.909756	2802598	2802705	-	108	1044.94	101.861	YALI1_F28025g	418.126	1F	2802169	2802726	558	GTGAGTAGCTGACGGTGGTTTGCGGCACGAGAATCGAGGCTAGGCGGTATTTTGCACATGTGGAAATGCCAACGGAATAATCTGAAATGCCCACCTTACTAACTCTAG	TRUE	0.490741	12	0	0	1
8903	0.843465	295924	296063	-	140	517.444	115.944	YALI1_E02959g	70.9316	1E	295619	296139	521	GTGAGTATCGACGTGGAACATGAATAGGTGACGGACTATTCAGGGGGTTGGTCACAGGGAGATAATGCGCCAGCTGGAGCACGAGATCCTGGTGTCTAACAACGGATGACAACGGCTTTGATATTTGACTGCTAACACAG	TRUE	0.5	12	0	0	1
8914	0.820459	1756755	1757283	-	529	1285.67	271.389	YALI1_A17570g	379.198	1A	1755912	1756985	1074	GTGAGTATCGGCAATGGGGGCGCTGGGGCGCTGGGGCGCGGACGACGACTGGAGCCATGTCACCGATCAATTGCCAGTGGGTCCAGGTGGTGTTGGCACTGGTGTTGAGGTGGTCATGTTCTGAGTATTACCGCAAGGAGAGACGAGACAAGTGACACGGAGAGGGAGAAAAGGAAAAGAGGACTGGGACGACAAGGCCAGGTGAAACCACGACTCTGGGCATGTGGCGCGATTCCGTGTCGGTGAGGAGGAGAGATGACGACAAGGATCGATCCCAAAGTGCGACACGCCGACCACAATGTGGGACAGCACACCCAACGCAACTGCAGCAGCAACAAGAGCATCGACATTGCGACCGAGAAACTACATTCGCAGCGAAATGCGACGACGGCGAATTGG…	TRUE	0.572779	12	0	0	1
8915	0.0190136	1756755	1757315	-	561	17.75	841.708	YALI1_A17570g	379.198	1A	1755912	1756985	1074	GTTTGTCACCACTTTTGTAACCGATATCCAGGGTGAGTATCGGCAATGGGGGCGCTGGGGCGCTGGGGCGCGGACGACGACTGGAGCCATGTCACCGATCAATTGCCAGTGGGTCCAGGTGGTGTTGGCACTGGTGTTGAGGTGGTCATGTTCTGAGTATTACCGCAAGGAGAGACGAGACAAGTGACACGGAGAGGGAGAAAAGGAAAAGAGGACTGGGACGACAAGGCCAGGTGAAACCACGACTCTGGGCATGTGGCGCGATTCCGTGTCGGTGAGGAGGAGAGATGACGACAAGGATCGATCCCAAAGTGCGACACGCCGACCACAATGTGGGACAGCACACCCAACGCAACTGCAGCAGCAACAAGAGCATCGACATTGCGACCGAGAAACTAC…	TRUE	0.565062	12	0	0	1
8941	0.906192	1273036	1273468	-	433	2651.75	246.764	YALI1_E12730g	411.45	1E	1272750	1273635	886	GTGAGTACAACCACATGGAGGATGCGGTTAATGAAACGACGAGATGGACGAGTGTGGACGTGGGAAACGGCTAGTCATACGTGTGGTACAGTGAACACGTGATGACGGTGTTTGCTGTGGTGTCGTGTTTGCTGTTCGGCTATCAGGCGTCAGCTGGGACGAGATACAGGAATCGGCTCAGGGAGACACAATCACAAACGCAGGGAATTGGGAGGTGGAATGAAGACAAGATGACGGTTTTGTCGTCTTTATCCGAGACATCTGACCCTTGATGATTGACCTATCATTCGAACTACAACGTACAATGACACCTCACAGCTCATCACAGCACTCACCATAAACGGACATGACAGAACACCAAGTGGTACGACCAAGACTCGTTCACACGTCACCAATGAG…	TRUE	0.489607	12	0	0	1
8943	0.912556	2434345	2434630	-	286	1554.42	137.583	YALI1_F24343g	309.579	1F	2434127	2434682	556	GTGAGTATGGCAATTACATCGAGCAGCTTCGTCTCCTTTGTTTTCCCGGCTTTTTATGGTCTCTATGAGGTTCGCTCATGGCGCTGCGAGGGTGGTTTGAAAAACAGCGACTTTGTGAAGGAATGATCCTGGATCTGCGGTCATGCTACGTGGCAGCAGATTGGAAGGGCTGAGTGCAATTTGTTTTGTGTTACTTCTGTTTTGATATGATTTGATACCCCATTCAGATCGGGCCTAACGGCCGTCTTGACACCAACAGCACCATGAAGGTCATCAACTAACACAG	TRUE	0.475524	12	0	0	1
8947	0.0401255	2434345	2434561	-	217	6.30556	149.736	YALI1_F24343g	309.579	1F	2434127	2434682	556	GTTCGCTCATGGCGCTGCGAGGGTGGTTTGAAAAACAGCGACTTTGTGAAGGAATGATCCTGGATCTGCGGTCATGCTACGTGGCAGCAGATTGGAAGGGCTGAGTGCAATTTGTTTTGTGTTACTTCTGTTTTGATATGATTTGATACCCCATTCAGATCGGGCCTAACGGCCGTCTTGACACCAACAGCACCATGAAGGTCATCAACTAACACAG	TRUE	0.483871	11	1	0	0.916667
8950	0.842882	443543	444133	+	591	1799.39	368.75	YALI1_B04433g	324.309	1B	443382	445169	1788	GTGAGTAAAAAAAGACAGGAGTTTTCAAGGGATTCAAACGGGGGTTATATAATATAACCCATCGACAACCGCGACATGGATGCTGAAACGAGAGCAACTAGACAAACAAACAAGCACGACACAACACATGGAACAGAGAAACACCACAGACCGCAGATACGGCTTCCTTTGGGTCACCCCCAACAGGAACACATACAGATCATGGTGAAATGGGCAATTCACAGAACTGGATGAGAAGACAGCAACAGAAGACGACAGAAGAAGTTATACAGTTGCACACGGCTACACTGACACGACACGCACCTCCTCTGCACTGCTTAACTCTACGAGTTTAATGAAGTGTTCGATGGGGAGTTTAGTGGAGTGGCGACAGTGGCAATGCGAGGTCTTCTGGAAGCA…	TRUE	0.473773	12	0	0	1
8960	0.899917	321037	322089	+	1053	661.889	73.2361	YALI1_D03221g	453.808	1D	322152	322967	816	GTGAGTATCACGTCCGAGGCGACGTCGCGGGACGACACAACGAGAGACACGGGACGGGGCGATTGATTTGCAAGGGACTTTGCCTGCGATTCGACATTAAAGACGACGACTCGATCCCACAGAAAGTGTGATTACTGTGGGCTTGTGACACAGATGGTGTTTTGTGGGGATGTGGATTGTGGACTTGGGCAGTTGTGGGGTGTGATGGGTGAGACACAGAAACAGTTGATGACGTGTCTGAGCGGATTCAAATCGGAATGGTTGATGTGTTTGATTCCGGCTGTATCACCTGATATCACGGCTCAAATCGACTGGTATGATGCGAGAGGAGTCATGCGGTCAACCGTGAGGAGATCCGTGGGATCCGTGGGGTGAAGGCTGTGGTGGGTAGGTTGCAGA…	TRUE	0.528015	12	0	0	1
8963	0.0137102	90995	91477	+	483	0.722222	55.5278	YALI1_B00908g	418.737	1B	90874	91777	904	GTACATAAACCGAGTGACGCAAGTCCGAAAGTGACCAAAGTCACGAAGCGGTTCGAGGAGACGAGAAGGACATGTTTACAGGAGCGCTATGAGTTTGGTGGATCGGTGACATTGCTTTTATGGTGACCTGACACTGTCCATGTCTGGGGTTTACCAACCCATGTCGTGAGAGCGATGGCATGACCTGTGTGAGGCACGACTTGACCAGGGTCTTGAGAAACTGGGATATATTTCCCATTTCCCTAGTTTTGCATGTCGTGTCTGACACGACTTGTGTCATTCATTACACAGCACGACTTGGTTCATGTCATATGTTTGCTTCATCACGACAGGGCCAATGTGGTACTCAGAACCTACGGTATCAGCCACGACAGAAGCTCTGTGTCCATTACACGGCCT…	TRUE	0.498965	7	0	5	1
8964	0.985682	90991	91477	+	487	4431.31	55.9583	YALI1_B00908g	418.737	1B	90874	91777	904	GTGAGTACATAAACCGAGTGACGCAAGTCCGAAAGTGACCAAAGTCACGAAGCGGTTCGAGGAGACGAGAAGGACATGTTTACAGGAGCGCTATGAGTTTGGTGGATCGGTGACATTGCTTTTATGGTGACCTGACACTGTCCATGTCTGGGGTTTACCAACCCATGTCGTGAGAGCGATGGCATGACCTGTGTGAGGCACGACTTGACCAGGGTCTTGAGAAACTGGGATATATTTCCCATTTCCCTAGTTTTGCATGTCGTGTCTGACACGACTTGTGTCATTCATTACACAGCACGACTTGGTTCATGTCATATGTTTGCTTCATCACGACAGGGCCAATGTGGTACTCAGAACCTACGGTATCAGCCACGACAGAAGCTCTGTGTCCATTACACG…	TRUE	0.498973	12	0	0	1
8967	0.874028	3266468	3267227	-	760	948.083	145.333	YALI1_E32664g	102.45	1E	3266091	3268509	2419	GTGAGTACTAACATTTCCTTTCATTCCTATTTATTTGCGGCTCTCTTTGGGTCCAACACTGGTGGCTTGTGCAGTTTACGTGAACAGTTACTTGTTGGATGCAAGTAGAGCTTCTCTATTTATTGATATCCTTGCTGGGAGCTTTTTTGCTACATCCACACACATATCCGATACCATCTACGATATCCCAAAAAAGAACTTCTTCTGAGTTGAGCCATGCAGCGAGTCGCGATTCACGTCCACTCCGACTGTTTGGTTATGACGACTCATATCCTGAGTACACTTGTTTTTCCGAAGACGAATCCAGAGCCTCTTATTATGACCCTTTTGGAAACACGTGTTGAGATTATGATTTGATTAATTATGCCAGGACAAGACGCATCACTTGAACGATAGATA…	TRUE	0.398684	12	0	0	1
9003	0.972478	28922	29246	+	325	2452.89	65.7639	YALI1_F00288g	310.947	1F	28858	29557	700	GTGAGTATTCCGGTAGCATTGTGTTGATTGGCGGAGCGGTGGACATTTTTCGGACACACACAGACAGGAGTGAACTGTTGAGCCATGTTGGTCTAACGATCGATTCGTTGCAGATTGTCTGTTGCGACAATAAGATGCCAGGTGTCGGTATTGCTCCACAAACACGAAAGACCAACAATACACAAGCGACAAGAAACCAATGTACCCCATGTTGTCAATCTTGTCAATCACCCCGGACGTTGATTTGTTCACATCAAGGACTTACAACGGAGATAGCGTATCTATTTGCTCCAAGTCGATCTCTTTTTGTTCAACACTAACACAG	TRUE	0.452308	12	0	0	1
9007	0.0232307	1491111	1491706	+	596	16.8611	753.403	YALI1_D14910g	35.1939	1D	1491042	1491525	484	GTAAGTTTGATGTCTCTTGCATCACAAGATCATGTCATCAGCCGCACAGCCTGTACCTCCTCACTGATCTTCAGCTCTTCGATTAGGCTTCTGTAAATGCAGCTAAAAAGTCCCGAACCCAATTTTTCCTGATTCTTGTTAATGCCCCAGTGAATCCTGCAGGCTTAGATTGGATATTCATGAGCATGGTGAGAAAAACGTGTCTAAGTGGCGCTTTTCTTTGCGTCCTCAGGGGTCTTCACTCAAAGCATCTAACCACTCACACCACTCTTGTCCTCTTTCTGCAGCTCTCGCAGCCTCCTACACCCCGCAAGCCCATTTAGCCTTCACTTACCCTACAGTGCAGTGTGAGGCCCAAGGTTTGAAATTTTTTAGAGAAGCGAGTCTTGATTTCTTGAC…	TRUE	0.454698	12	0	0	1
9011	0.760377	1491595	1491706	+	112	894.778	269.167	YALI1_D14915g	166.552	1D	1491543	1492248	706	GTGAGTGTTTTGATTTTGTGGTGACAATGAGCAGACCCACGTCATGTTGTCGGGTGATATCACCTGGAGATTATGTCACATGTGTTTTTTTTCAACTTTACTAACCATCCAG	TRUE	0.410714	12	0	0	1
9034	0.680002	1984601	1985353	-	753	166.972	67.3194	YALI1_B19844g	157.614	1B	1978203	1984539	6337	GTGAGTTTTGCTACAGGAAACAGCGCGGCCAATTGAGGGCGTGAGGCAACCACAACAGGAGCAGGGGCGATATGGAGCTATTGATTGTGAACGGAGAAATACGACACTGGCTGGGTGGCCACCACATTTGAGGGGGGAAATGGAAAGAGAGACGACAGATTGGACTTGGCTGATTGGGCTTGGGTGAAGATGCCGTGGAACTGGAAATACCGCCATTCGACGCCTGGGCCGCCTCATCCACCACCATCACATTGGTCTGTTTCACTCTATTCGAAAAAGTGTTCGGATTAATTAAGGATAAACGGGATCAGCCTTTTTTTTTCTCGTGTGTTCGTGAGAGAACAGACATGTGTTGCGGAGCCACAACAGAGCACGCTACCGGCCGTTACACTACTTGCT…	TRUE	0.499336	12	0	0	1
9035	0.984146	1984461	1984536	-	76	461.778	7.875	YALI1_B19844g	157.614	1B	1978203	1984539	6337	GTGAGTATCGACCGAAGCAGGATGATCTCTACATGAGATATGCAACGCGTACGTGATTCAATTGATCCTAACACAG	TRUE	0.447368	12	0	0	1
9039	0.932857	97733	99210	-	1478	983.722	66.6528	YALI1_B00977g	316.574	1B	97350	99241	1892	GTGAGTGTGCGAGCGATGGCAGCAAGCCAAGCGAGTTTCCGTTCTGAGGTAGCAGTGCGATGGAGGGATGAGGTGAGGGGATGGTGCCATGTCGGTGTGGTGACTACATGGGAAATGTGGTCGTGACGACATGAACGTGTAGTGACGTCCTGAGTAATGTGGTGATCATCTCACGGACAATGTGGTCACTACACCAGCTGTGTCACGGGGATGACGACGATTCTGGAGTTGCACCAAACCAGACTGGTGATTTTGAGACACTCGCAGCAAACTGGACCGACCTGAGCTCTGCTGTGGTGCTGTTTGATCAGTTCCAGTAGCACATCAGGGGCCCAAGTAAGGCCAGAATTCAGACTACTTCTGGCTACTTGAGACAACTTCTCAAACCGGTGCCCCCAC…	TRUE	0.514885	12	0	0	1
9042	0.0113646	97733	99204	-	1472	0.805556	66.9028	YALI1_B00977g	316.574	1B	97350	99241	1892	GTGCGAGCGATGGCAGCAAGCCAAGCGAGTTTCCGTTCTGAGGTAGCAGTGCGATGGAGGGATGAGGTGAGGGGATGGTGCCATGTCGGTGTGGTGACTACATGGGAAATGTGGTCGTGACGACATGAACGTGTAGTGACGTCCTGAGTAATGTGGTGATCATCTCACGGACAATGTGGTCACTACACCAGCTGTGTCACGGGGATGACGACGATTCTGGAGTTGCACCAAACCAGACTGGTGATTTTGAGACACTCGCAGCAAACTGGACCGACCTGAGCTCTGCTGTGGTGCTGTTTGATCAGTTCCAGTAGCACATCAGGGGCCCAAGTAAGGCCAGAATTCAGACTACTTCTGGCTACTTGAGACAACTTCTCAAACCGGTGCCCCCACGCTGAG…	TRUE	0.514946	8	0	4	1
9043	0.0224196	97733	98288	-	556	1.91667	101.847	YALI1_B00977g	316.574	1B	97350	99241	1892	GTTGTGACATTTGCATTTGGGCGGCTAGCCCATCTTTGTGAAATTGACGGAGGTGCAGAGGTAGTTTTGGTTTGTTTTGCTCCAAACAGTTAGTCTGCCACATCTGGGCGCAGCGGAGATTTTGCATTCAGGCTTTGTTTGTTAATTTCCCGAGTTCAGAAGGTCAGAAGGTCGGAAGGTCGGAAGGTCGGAAGTTGTTCAGATTGTTCTCAAGTCAGTGACTGCAAAATGCCCAGAAAACCACTGAGTGACGACTGACACGACCTGTGACTCCTATGACTCCAGTCTCCAATCTCCAGCTGGTTCATTCTAGCCAGAATCGTCTTCAGAACTGCCCGCCAGGCTTGGACCGACTAATTGTCACGTGACCAAGGCTACCGACTCGTAATGGTGTCAGAC…	TRUE	0.482014	11	0	1	1
9047	0.500322	2019178	2019640	-	463	192.639	201.958	YALI1_E20192g	441.148	1E	2017834	2019177	1344	GTGAGTGAACACGTTGGATGCTGGTGGGGCTCCGGACGCCAATTGGAGGACTGGGAACGACAAGCCGCAATTGCCGGCCCCATAGAGTGCTGGTCGCACGCTTTCTCCCGTGCTCTGTCGGAGCCCGTTTCTCTCTTGAGTCCCTCATGCGATAGCTCCGGGCAATGCTCTCAGGGAAGAGCCAGGGCTGGTGAGGCATCACAGGTGGTTTCAATGGCACATAACCAATGTTATTGTGTCATTGCAAGTCTCTTGGGCCCTCAACATGTTCTGTTTGCTGTGTCCGATACAAAACAGTGGCAAAGAAGCTGCGAATCACAGCACCTTTAAATGACAACACATTACACAGACACACAACCCGCACAGTGTTGTGACACAAATACGAACATGAACACAAGC…	TRUE	0.520518	12	0	0	1
9067	0.927645	3978681	3978859	+	179	661.722	67.2361	YALI1_F39789g	57.0941	1F	3978994	3980787	1794	GTGAGTATTATGACGGAGGATTTTCGGACAACTCAGAGAGAGGGTCGGTCAGATGCGGCACTGCGGCACTGCTGCCCTTTCTTTCAGGCTGTCGTGTGCTGCCGATTATGCACTAAATGACTCATGAGTCAACCAACTCTATTTTGCCTGGACCCTGAACCTGATTACTAACCCTACAG	TRUE	0.502793	12	0	0	1
9117	0.0664865	1469581	1469702	+	122	2.08333	29.7778	YALI1_E14698g	376.462	1E	1469801	1470298	498	GTGCGTATACAAACAGTTCACATGTCTTTGATACATATGCTCACCTTCTCACCCTCCAATGGGTCCTGCTTGTAGGGTTGTTCGTGATCTTTAACTACTTATCCATTTTCATACTAACCCAG	TRUE	0.418033	11	0	1	1
9118	0.952849	1469086	1469702	+	617	762.028	34.3889	YALI1_E14698g	376.462	1E	1469801	1470298	498	GTGAGTATTGAGAAGGATGAAAGCGTTACGGGAAACGAAGTGGATGTGGTGCTAAGATGAAGCGACGATACACGACATGATGTAACGGGAAGAAACGACTCGTGATCGATACATGACGGCGGAGGAGTTATGTTGTCATGGAGCATCACGAACCATGGGAGATGGGTCGGAACGGCAAAGACGAAGTGAATGGTGGATTGTGGAAGGTGTTAATGATCGATTATCGGTTGGTGTCAGAGTGCCCAAGTTGTTTAAACACAACATTTGTTTTACTGATCAATGTGAGAATGCAAGGGAAAGACTACAATAACTACGGAGACATGCAACTTTGGCATAATTGATGGGCTGTTGTTGTTTTTGATTGTTGTTGCATATGGAGAGAGCTATTTCTTGCTGTTT…	TRUE	0.432739	12	0	0	1
9129	0.929022	315349	315724	+	376	1108.19	76.3333	YALI1_A03153g	246.976	1A	315316	316240	925	GTGAGTACGAGCGGCAAGAGACGAGGGAGGTGGTATGACGGTGTTGGACTGTTCGATGGGGAAATCACGGCTTCTCCACATGTTCTGCGACATCCATGGCCCGAAGTTGTGTCATGATCACAGCTGAAGAGATGTGACTGAGAATGGAAGCTACAAAAAGATGTGACAGGAAATGGAAGCGACAAAGAGAAGCGAAGGGAATGAATATGATATGGATGGATCCTTTTAACACGAGCGACCGACCAAACACGACCTGAAACAACACATTCTACTACTCGAAAAAACACCATTCTATTGAGATAACAATGTTGTTTACGGTACCACACCATATCTCCATCACACACCCCACACCCCTTTCGTTACAATTCTAACCCAG	TRUE	0.462766	12	0	0	1
9139	0.844266	2611142	2611682	-	541	389.194	11.75	YALI1_B26112g	132.89	1B	2604806	2611222	6417	GTGAGTAATGGAGGACGACGAGTTTTTGGATGGTGGTGGCGATATTTTGCTATTGATTTTGTTACTGTGGTTTAGGTGGCTTTAGTGCACTCCGTTCACTATCTGTGTGACTAGTTTCGCTTAGCTTATCGTTGGATTCGCTTAAGCGTGGTGACGCAGGTTAAGGTTGTGAAAGGAGAGGGAACTCAGAGTGAGAGGGTGGAGTGGAAAAATGGGTGATCCGATGACAAGATACGTATTAGAGACAGACGCGTGTTCAGAGATGCAGCGATCTCGGAGCTACGACTCTTCCAATGGCGTGAATGAGTCGTTTTATTCAATTTTCATTTGCCACTATCTCCCCTCTTTTCCCTTGGCATGCACTACTGCATTTCAAGGACCACTTGTCGCACCAATCAA…	TRUE	0.456562	12	0	0	1
9145	0.237895	1352544	1353362	+	819	14.75	40.9583	YALI1_C13522g	212.052	1C	1352284	1353664	1381	GCGAGTACAATTACGAGTGCAAAGCACGAGTGTTGTTCGATGCCATTGCACAGACTGGTTCAGTGAGACGCAATGCAGCCCAGAGACTGCGTGACGTCTTTGTGATAGTCATTGCTAGGCCATGTTCATGTTCATGCCATTGCCGCAGACAGGCTCAGAGTGACACAATGGACTCCAGGGACTGTGTGACGTCTTTGTGATAGTCAGCACAGTTGCTGCCGCGCGACGCCACCCAATTGTCTCGTCCATGTGGATCGGTCAATTGAGTGATATCGTAATCGCTATTGATGATGCCTGCATGGTGTGACATTGATGCAGACGTCGGCAGATGACACTTGCGCATTGAGACTTCGGGGGTGATTCGATTTGGCTGGATGTGACTCGATTGAGCTAGGCGTG…	FALSE	0.500611	12	0	0	1
9147	0.980151	1352528	1353362	+	835	2769.64	49.2222	YALI1_C13522g	212.052	1C	1352284	1353664	1381	GTGAGTACATACGAGGGCGAGTACAATTACGAGTGCAAAGCACGAGTGTTGTTCGATGCCATTGCACAGACTGGTTCAGTGAGACGCAATGCAGCCCAGAGACTGCGTGACGTCTTTGTGATAGTCATTGCTAGGCCATGTTCATGTTCATGCCATTGCCGCAGACAGGCTCAGAGTGACACAATGGACTCCAGGGACTGTGTGACGTCTTTGTGATAGTCAGCACAGTTGCTGCCGCGCGACGCCACCCAATTGTCTCGTCCATGTGGATCGGTCAATTGAGTGATATCGTAATCGCTATTGATGATGCCTGCATGGTGTGACATTGATGCAGACGTCGGCAGATGACACTTGCGCATTGAGACTTCGGGGGTGATTCGATTTGGCTGGATGTGACTC…	TRUE	0.500599	12	0	0	1
9153	0.814682	754039	754196	-	158	629.389	139.139	YALI1_B07538g	316.369	1B	753621	754199	579	GTGAGCACGAGGAAAGGGGGGAGAGAGAAGTTATCCGGGGTTTGTGACGACATTCCCAATGAAGATCTAGGCCCAATGTGCCCTCTATTGGACAAGTTCATCGCTGCTGGTGACTAGGGTCGTGTCGCCAGCTGTTCTTTTCGTCTAACCTAACACAG	TRUE	0.518987	12	0	0	1
9154	0.952329	753801	753957	-	157	1884.11	84.6111	YALI1_B07538g	316.369	1B	753621	754199	579	GTGAGTATTGAGATGTTTCTGTTATCACATCTAGCCGGTTAGCCTGAACGGCTGAAGATGACAGATCAAAGGTTTGGTGTACCTTTGAGGCGAGTTAACTGCCATCCTTGGATCTGAAATCATTGCGACGTGTTCTCAACACCGTTTTCTAACCCAG	TRUE	0.452229	12	0	0	1
9159	0.955761	52734	53018	-	285	1685.56	69.8056	YALI1_E00527g	241.912	1E	52549	53058	510	GTGAGTATCGCAATGCGCGACGAGATTGTCCACCGACAATTTCCGCTGCTTCGACGACATGTTTTTGTGTCTTAACCATCGACTTGCAAGTGACACAAAGGGTTCTAGACATGTTTGACCAATCTTGACTGGAATTGGAGTGGTTGTTGGCACGGATCAACTGCATTGCTTATGATGAATCAAGCGGTGATCTCAGATCGTCTTCAATTCGGTTCTGATATGGACTGCACACCAGATACCAATCATGCTATCAGATATCTTCGCACACATCACATACTAACTCAG	TRUE	0.449123	12	0	0	1
9162	0.986177	3874976	3875037	+	62	886.917	12.5833	YALI1_E38749g	348.669	1E	3874931	3875848	918	GTGAGTATGAGACAGAGATGGAGGAATTGACATGCCCAATACGGTTTTTGAACTAACCCCAG	TRUE	0.451613	12	0	0	1
9166	0.0779329	3875304	3875392	+	89	1.41667	18.8889	YALI1_E38749g	348.669	1E	3874931	3875848	918	GTTGATACGACTGGTCTATACCACAATCCCGCTACAGCGCTTCATCGACGGCGCACTCCCCTCCCCTCCCCCACAGTCTGCTAACACAG	TRUE	0.58427	9	0	3	1
9167	0.264669	3875845	3875918	+	74	102.25	282.736	YALI1_E38749g	348.669	1E	3874931	3875848	918	GTAGGTAATATGATATGAGTGACTGATATTTTTGTTGTTGTTGATGTTATTTCTATGAGTTATTACTGACACAG	TRUE	0.297297	12	0	0	1
9171	0.968397	3875047	3875392	+	346	910.694	28.75	YALI1_E38749g	348.669	1E	3874931	3875848	918	GTGAGTACCACCCTGTGCCAGTGAGAGCACCCAACCGCCTTATCCAGGTGGTGTCTACAAAGGAATCTACACTCTCCATATGAGAGAAATTGCCATGTGCAAGACATACAAATGTGTACCAGCTTCTTCCGACATTCTGATTACGCCTACATCACGACTTCTGACCATTCCACTGGACCTTACTTGGTTGTAACCACTTGGCTGTAACCACTTGGCTATAACCATGGCTAAGTATATACCGAAACAGTACTCAAATTGTTGATACGACTGGTCTATACCACAATCCCGCTACAGCGCTTCATCGACGGCGCACTCCCCTCCCCTCCCCCACAGTCTGCTAACACAG	TRUE	0.488439	12	0	0	1
9178	0.890525	3452174	3452356	-	183	1790.03	214.319	YALI1_F34521g	377.725	1F	3451611	3452417	807	GTGAGTGAGAGAGGGTCTATGCTACTCTCTTCTGGCTTCTTTCAGCGACTCCACCACAAGAAGAAAATGGGAATGGAGCAAAGCATCTTTGGTGTGATCTTTGGGTACAAGAAAGGGTGCAAGCTAGGTCAGATTCGTATCAGAACCGCTTTGCCTGTCACTTGCTTGATGTTACTAACACAG	TRUE	0.464481	12	0	0	1
9207	0.885323	1607632	1607803	+	172	1198.94	150.069	YALI1_E16076g	346.163	1E	1607629	1608229	601	GTGAGTATTAAAACACGCAAGAGGTGATAGCCGCTGTTGTTTGATGATACGTTGTCTCTAACTCCAACTGAGTCGTGGTCAACGTCTCATAAACCAACATTGACGCCGTTGTTATGTTATCGCCACTGACACGACCACACAACAACATCGCCACTGAACCTCTCTAACACAG	TRUE	0.459302	12	0	0	1
9224	0.89549	453393	453614	+	222	1475.44	152.625	YALI1_E04531g	318.503	1E	453123	453678	556	GTGAGTTATACAGAGATGGAGGTGTCACAATTGGAACGGCAGGAGCTGTCAAGAAGTTTCAGGAACACGAGGTGTCAAGCGGAGAGACATGACAGGAGCTCAGAATGAAGGTGTCTGTGGGCGTCGTAGGTATCTGGTCTGACCCGCATACTCTACACCCGCGTTTTTGTTCGTGTCTCTGTTTTCTCGTCTTGTTATTGTCGACTTTTATACTAATCCCAG	TRUE	0.481982	12	0	0	1
9225	0.810466	453147	453219	+	73	540.889	115.764	YALI1_E04531g	318.503	1E	453123	453678	556	GTGAGTGAAAACACGCGACAGACACTGCGGAACAGCTAGCAGTGCGCTATGGTCGAACAAAACACTAACTAAG	TRUE	0.493151	12	0	0	1
9232	0.27229	453147	453225	+	79	210.139	546.319	YALI1_E04531g	318.503	1E	453123	453678	556	GTGAGTGAAAACACGCGACAGACACTGCGGAACAGCTAGCAGTGCGCTATGGTCGAACAAAACACTAACTAAGGAGAAG	TRUE	0.493671	12	0	0	1
9233	0.485797	453147	453222	+	76	350.083	364.764	YALI1_E04531g	318.503	1E	453123	453678	556	GTGAGTGAAAACACGCGACAGACACTGCGGAACAGCTAGCAGTGCGCTATGGTCGAACAAAACACTAACTAAGGAG	TRUE	0.5	12	0	0	1
9240	0.050234	2541244	2541299	+	56	35.0278	684.708	YALI1_C25391g	294.077	1C	2539152	2541244	2093	GTAAGTAATCATGTTAGAGAGGTACATCATGGTGGAGCTGCGGTACTAACTCAGAG	TRUE	0.446429	12	0	0	1
9244	0.22037	2541244	2541297	+	54	164.556	613.667	YALI1_C25391g	294.077	1C	2539152	2541244	2093	GTAAGTAATCATGTTAGAGAGGTACATCATGGTGGAGCTGCGGTACTAACTCAG	TRUE	0.444444	12	0	0	1
9248	0.0271458	2540491	2540606	+	116	3.08333	146.653	YALI1_C25391g	294.077	1C	2539152	2541244	2093	GTGTGTTAAATTTCGGATTGTGTATTAAATATGTTACTGGGTTTGGAATGCAGTTATCTACTTTTCAAAACACTCCATTTTAGATTGAGTCTTTCAATTACAGAAGCTAACTTCAG	TRUE	0.318966	12	0	0	1
9250	0.903307	2540482	2540606	+	125	1435.14	154.083	YALI1_C25391g	294.077	1C	2539152	2541244	2093	GTGAGTACTGTGTGTTAAATTTCGGATTGTGTATTAAATATGTTACTGGGTTTGGAATGCAGTTATCTACTTTTCAAAACACTCCATTTTAGATTGAGTCTTTCAATTACAGAAGCTAACTTCAG	TRUE	0.328	12	0	0	1
9251	0.0142882	2540158	2540301	+	144	11.8056	936.347	YALI1_C25391g	294.077	1C	2539152	2541244	2093	GTAAGTCTTCTGCTGTGACCCTCGGCGTGACATCTTCTGCTACAGTCGTCCCCAAGTTGCTCACCAAAAAGTGTTGTATGGAGAGGGCTCGAAGCAATTCTGCCATCATCGTGCCGCCTTCTCCGTTGGAGACTAACCCTACAG	TRUE	0.527778	12	0	0	1
9281	0.655451	1949473	1949558	+	86	528.528	278.333	YALI1_E19494g	222.782	1E	1949424	1949929	506	GTGAGTAGAGCCGGAGGGGGGGTTGTGTTTGTGTTTGTGTTTCTGTTTGTGGGGGGTTGAAAGTTGTGGGTCGGTTATTAACCCAG	TRUE	0.511628	12	0	0	1
9286	0.952293	1404489	1404823	+	335	704.083	34.7639	YALI1_B14044g	239.2	1B	1404408	1405783	1376	GTGAGTATGGTGATGGGTCAATTGGTGCCAAACCAGTGTCACAAGGCGAATGCACCTCCAATTCGACCGGCTCCACCCCCACAGAGCTTTTCCCCACGGCGTTAGTGCTCTTTAGCGCCAATGTCTTAGAACACAAGCTGTCCAGGTCACGACACTGGCGGCCTAGCTGTGGGGGGTAAGAAGAGTTAAGGCAGCAAGAAATCTGAGCCCGAAGAATTGGCCCAAAGCCAGAAAGAAGACACAGGCTGTATGCACACGCACAGACGGAGACCGAGTCGGATACCCCACTTCCCCACAAGCACCCCACACTACAACGACATACATTACTAACACAG	TRUE	0.537313	12	0	0	1
9288	0.067913	1404736	1404823	+	88	1.94444	34.2361	YALI1_B14044g	239.2	1B	1404408	1405783	1376	GTATGCACACGCACAGACGGAGACCGAGTCGGATACCCCACTTCCCCACAAGCACCCCACACTACAACGACATACATTACTAACACAG	TRUE	0.534091	12	0	0	1
9292	0.970594	2603903	2604115	-	213	1956.56	53.9583	YALI1_F26039g	388.872	1F	2603359	2604189	831	GTAAGTATACCAACACAAAGCGCAGTCTGCTGGGCCCCCTGGTTGATGTGCTACCATGGCAACCTTTCGTCGACTCAAACGGTTGTTGGGCAACAAAATCGTCATTGGGATTATGCCACAGATGAAGAGAAGACAGAGATGGGGAGCAACGAATGACATCGTTTCCCACAGCTTGATTCGCTTTCTTCCACCTACTATCAGATACTAACCAAG	TRUE	0.478873	12	0	0	1
9293	0.0144533	2603896	2604115	-	220	11.9722	859.958	YALI1_F26039g	388.872	1F	2603359	2604189	831	GTAAGTATACCAACACAAAGCGCAGTCTGCTGGGCCCCCTGGTTGATGTGCTACCATGGCAACCTTTCGTCGACTCAAACGGTTGTTGGGCAACAAAATCGTCATTGGGATTATGCCACAGATGAAGAGAAGACAGAGATGGGGAGCAACGAATGACATCGTTTCCCACAGCTTGATTCGCTTTCTTCCACCTACTATCAGATACTAACCAAGGCAACAG	TRUE	0.481818	12	0	0	1
9303	0.943271	901737	902233	-	497	2121.86	109.417	YALI1_F09017g	286.497	1F	901528	902306	779	GTGAGTATGGGCTTTTTCCGAACTTCTGGAGACTCCACCAAGCATGATATCACACGGCATGAACGGTGTTGTGAACGAAGACACAACGAGATGGAACGATGCGACACAGACGAAGGACAGCCATTGTTGGAAGACGATACCCTTGGTTTTACTTGGCGTTCAAGCGGTGGAGAATGGAGGATTCCAGCTAAACGAATCTCGTCAAATGTATCACAGAACATGTGGAGCACAGGGAGGACAGAAAAATGGAAAGGAAGTACAAAGGACATGAAGGGGCTGCTTTCTATTAATCCCGATTAGTTGTTCCGTTCGTCAAGTTAATAGGAAGTTATCCTGCGTTGACGTCACACCTATTGTCTGTTATGTGACTTGAACTGCTTCTCCGCTATGACATATTCT…	TRUE	0.466801	12	0	0	1
9313	0.968704	3760369	3761035	-	667	1751.28	50.9583	YALI1_E37603g	343.923	1E	3760091	3761057	967	GTGAGTACTAAAGTGAAGTGATTGCTGGGCGGCGTGAAGCGACAGTATGGCGTGTCAAAAACGGCTCTTGAAGACGCTTTCAGACACGAATTTAAGCACACACAATGGCGAACAAACGAAGGACGCAGACTTGATATCGATATGACCAAAGACACCTGATTCGGTCCATGGAGAACGTGTCGATTGAGAGGCACAAACACCGTGTCAGTTTGGTGACACACAATGGATTCGGAGACACACAGCCGATTCGGAAACACAATGCCAATTCAGAGACCAGTGCCAATTCAGAGACCAGTGCCAATTCAGAGACCAGTGCCAAATTCAGAGACAAAGTGCCAAATCCAGAGACGTTGGTTGGATTGGAAACATCGACCTGACCCAAGGATATCATAAAGACGT…	TRUE	0.461769	12	0	0	1
9314	0.0408925	3760369	3761031	-	663	2.08333	50.4028	YALI1_E37603g	343.923	1E	3760091	3761057	967	GTACTAAAGTGAAGTGATTGCTGGGCGGCGTGAAGCGACAGTATGGCGTGTCAAAAACGGCTCTTGAAGACGCTTTCAGACACGAATTTAAGCACACACAATGGCGAACAAACGAAGGACGCAGACTTGATATCGATATGACCAAAGACACCTGATTCGGTCCATGGAGAACGTGTCGATTGAGAGGCACAAACACCGTGTCAGTTTGGTGACACACAATGGATTCGGAGACACACAGCCGATTCGGAAACACAATGCCAATTCAGAGACCAGTGCCAATTCAGAGACCAGTGCCAATTCAGAGACCAGTGCCAAATTCAGAGACAAAGTGCCAAATCCAGAGACGTTGGTTGGATTGGAAACATCGACCTGACCCAAGGATATCATAAAGACGTGAGT…	TRUE	0.461538	11	0	1	1
9315	0.366202	3760369	3760638	-	270	23.8333	42.6667	YALI1_E37603g	343.923	1E	3760091	3761057	967	GTGAGTCTGTGTCTGGAGAATGTGACATGTGGCAATGGTAGTTATGTGGATATGTCATGGAAAGTGTGTAGTTGTGCTTATGGTCCATTGATAGTGTGATCTGATACTTTCTTTGCGTCATACATATCACATGGTGAACCCGGAAATAGTGGAAACAAGCGCTCACTGTTGGTTCCACTAGTTTACCACATTCAAACATTTGTGACTCTACTCAACGGTGCTCCAGAATTCTGTCCAATGTCGTCTCTCTCCCCTCACCTACTAACCCAG	TRUE	0.440741	12	0	0	1
9321	0.899544	751918	751972	-	55	1467.78	150.875	YALI1_E07522g	302.198	1E	751787	752209	423	GTGAGTATGAGAGGAGCGGATGGCAATTATGGATTGGAAGACACTGCTAACACAG	TRUE	0.472727	12	0	0	1
9354	0.0255729	2761646	2761698	-	53	137	5231.4	YALI1_B27615g	155.24	1B	2761335	2762237	903	GTAGGTAAACTAGGCGGCTCTTGTCGAAGTCGGTGGCTCTGCAGCTTGCTCAG	TRUE	0.566038	12	0	0	1
9382	0.923453	2019924	2020607	+	684	1102.25	96.9306	YALI1_C20198g	205.008	1C	2019866	2021458	1593	GTGAGTATTGAATGTGGGTGTGGGCGCCTGGACCCCTGAAAACGACGGGCTCTCAGCCGGTCGCTTGGGATGCGCGCCGGTGTCGGCCTTTTTTCGGTCACCATGGCACCACCGCAGACCCATGTGGCATGTGAATATGACCACAAAAAGGTCGCGAGGAGGGATTGAAAAATAACAGAACCAGGGCGCCAAACACACCCCGTCTTTTTATCAGCGGCCGGCGATGATATGTTTCTGTTCCTTGCTTCTGGAAACACGCCCTTGTGTCTCTTCAGCCGTGTGCGCTCTTGTGTTGGGTGATATATGGGAAAAGGTGGTGGCGCTTGTGGGGTTCCCGTGGTTGATTTCAAGACACTTTGACGAGGTTGCACTCTGCCCAGCGACCGCACCTCTCAGTGA…	TRUE	0.530702	12	0	0	1
9391	0.0690137	110530	111102	-	573	1.25	17.5417	YALI1_E01105g	233.39	1E	109195	110529	1335	GTACCAGGCGAGACGAGAATGGTGTTGCTAGACGCACAAGCGGGCGATTTTTCCGATTGGCGGAAGCTGTTGTGCGGTTTTTGAGCGTCACGCCCCCCCTTGACATGGACCGTTGGCCCGTGATTCACAACCTAGAGACGAGATAGCGACAGAGGTGTTGTCTGCTGCTGGCTGAGAGCCTTGTTGCTTGTGTTGATAGGCGAGTCTACCGAATGTCACAGATATGTTGATGGTGGGGAATAATACGACCCCTATTTATGGATGATGCGAATTGGTCAATGTGGTGGCATTCAGGAGAGACAACGACACAGACACAGACACGTATATCGACGATTGTGTATACAGAAGACCTGCGGTGAGGTCCGACTTCATTGGATGAAGTTTTAAACCCATAACACG…	TRUE	0.495637	10	0	2	1
9396	0.96904	110530	111106	-	577	794.083	18.0556	YALI1_E01105g	233.39	1E	109195	110529	1335	GTGAGTACCAGGCGAGACGAGAATGGTGTTGCTAGACGCACAAGCGGGCGATTTTTCCGATTGGCGGAAGCTGTTGTGCGGTTTTTGAGCGTCACGCCCCCCCTTGACATGGACCGTTGGCCCGTGATTCACAACCTAGAGACGAGATAGCGACAGAGGTGTTGTCTGCTGCTGGCTGAGAGCCTTGTTGCTTGTGTTGATAGGCGAGTCTACCGAATGTCACAGATATGTTGATGGTGGGGAATAATACGACCCCTATTTATGGATGATGCGAATTGGTCAATGTGGTGGCATTCAGGAGAGACAACGACACAGACACAGACACGTATATCGACGATTGTGTATACAGAAGACCTGCGGTGAGGTCCGACTTCATTGGATGAAGTTTTAAACCCATAA…	TRUE	0.495667	12	0	0	1
9443	0.954812	2878184	2878291	+	108	1379.14	62.9861	YALI1_B28781g	237.781	1B	2878153	2878455	303	GTGAGTATTGTGGCGGAAAAAGGCCGCGAATCTGACGGATATGCGATGACTAATCGATTCACCAGCCGATCCCACGTGATCAACCCCCCACAACCCCCACTAACCCAG	TRUE	0.546296	12	0	0	1
9470	0.962733	2524555	2524807	+	253	3259.36	125.736	YALI1_C25244g	411.125	1C	2524431	2525328	898	GTGAGTATCAGCGTGGGCTAGACGGAGTCACACACAAGGAACAATACCGCGCGAGAAGCGACACAGAAGGAGACGCGGCTACAGAAGGCGGGAATGACGCGACGTGGCGCGACGATGTTTGAGACTTGTGTTGCTAGTTTGCAGCCTTGTGAATGCCACATGGATGACACAGGTTGTGGTTGATCTATCGCGACAGTTTTACCAAAAACGTGATCTGGAAACAAAAACGGCTCCACCATCAATACTAACGCAG	TRUE	0.513834	12	0	0	1
9499	0.0495261	2206786	2207389	+	604	24.8611	410.236	YALI1_F22073g	136.63	1F	2207372	2208985	1614	GTGAGTCACGAGACGAGGGGAGGTGGGCATGACCAGCGGCAATATTTTTTGACAGAGGAGAAGAAACAAAAATATTGTCAGACCAGAATCAGTCTCTGCCGAGACTCGCTCGAGCCACACTAACTTAGACATCTGGGGGAATAGATTGTCGACATCAAGATGTGAGTATTGGGTGGAGGACGGAGGAGGCATGAGGAGGAGATGTGGATTCAAGAAAGGAATGAGAGAAAGAGAGGAGTGATGCATGAGGAGACTTTTCATCAGTGGGGAGAACATTGTTCCTTTTAAGGACATTGAACTCCACTCAAATGTGTCAATTCCGTCTCTAAGCACTGTTGTGATGTGTGGACTTGACGCATCGCAACCAAGTCAGCTGTATCAAAATGGCAGTGTGCAACT…	TRUE	0.466887	12	0	0	1
9500	0.8093	2206947	2207389	+	443	514.222	116.931	YALI1_F22073g	136.63	1F	2207372	2208985	1614	GTGAGTATTGGGTGGAGGACGGAGGAGGCATGAGGAGGAGATGTGGATTCAAGAAAGGAATGAGAGAAAGAGAGGAGTGATGCATGAGGAGACTTTTCATCAGTGGGGAGAACATTGTTCCTTTTAAGGACATTGAACTCCACTCAAATGTGTCAATTCCGTCTCTAAGCACTGTTGTGATGTGTGGACTTGACGCATCGCAACCAAGTCAGCTGTATCAAAATGGCAGTGTGCAACTGGATGAGCTGACTAGTCGAGTGTAATTAGAAATGAGATACCCCAGACAAACGAAACGCCGCAAATTATACCAGTCATCCGTACAATACAATCGACCCCACACGTCTGCAACAAAATAGGATCAACGAGTCCCCATTCCATGTTGATCTCTCACTCTGCACC…	TRUE	0.462754	12	0	0	1
9504	0.895058	2344048	2345256	-	1209	633.278	72.3056	YALI1_B23443g	16.7014	1B	2344077	2344560	484	GTGAGTATCGAGAGGTTTGGCTAGGAGAGCTGAGGAGGACGAGCGGAGGACGATAGGGGCGTCACATGACGACGATTGGATATGCTACCACAGCGGGTCCATGCCACAAAGGTTCAAACGCCGGTTGTGTGATAGGTGGCGAGCTGACTAGAGCACTGTAGTGGACAGAGATGGAGACAGAGATAGAGACAGAGACGGACCTGAGGGGAAGACAAGGCAATTCTGCGTTACAGAGGATGTCCTCTGTCCGAGTCTGTTGTGGTGATGTCGCTGCTCTCTGTTCGTGTTTGTCGTTTGTGTTTTTGGCAGTTGTTGGCTGGTTTGTGGGAAAAGGGGAAAAGGTGATGGAGACTATCTCAGCAGATAGCGGTGATTGTGTTTATGCTGTCATTAGACACA…	TRUE	0.494624	12	0	0	1
9523	0.978868	343913	344204	-	292	2122.61	41.4306	YALI1_E03439g	332.271	1E	343247	344300	1054	GTAAGTATTCAATGTGCAGATGTTGCACAATTACGACAATAGTGATGACGGGTTCATAATGAGGACATGGGTGTTTGAGCTCAGCCAGAAGCAGCAACCGCATCATCGGTTATTTGGCCATCTTAATGGAACGATCAGTATGAGCTATCGACTCAGAAGTGCGATTGTATCATTAATCTGGTGGTATTGGCGATCTATCGTCGTTGTGTCGCCACTTTTACCTAATCACACCCACTCACCCGTGTGCCATCAAGCAAGATAGGTCCATCCCAAATAACACCAACTAACATAG	TRUE	0.445205	12	0	0	1
9533	0.97812	1708556	1708611	-	56	470.139	11.5556	YALI1_A17085g	178.875	1A	1704762	1709104	4343	GTAAGTACAAGACACGGCGCCAACTCCAGACCCAACTCCAGACCCAACTAACATAG	TRUE	0.517857	12	0	0	1
9551	0.0833887	3200112	3200924	-	813	3.63889	47.7917	YALI1_D32002g	393.526	1D	3199343	3200110	768	GTATGTCGCAAGGGGGTGAAGTCACGTGACAAGCGATCACGTGGTGCGCGCGATGCCATGTGGCGTTTTTTTTGCCCGGATCGGCCCCGATTTGGCGGTGTTACACAGATGGATACACAGTCGCACAGACAGGAAAAAGTGGTAGCACACTCAGACATGAGGGGTTGGAGATGGTAGAGAAGAGATAGGGGGAGGACTCGGCGATGTGATTTCGATGGTGGCGTTGATGATACTGTGAATGTGGCGACGATGTTGTGGATGTGGTGACGAGACTGTTGATGTGATGGGGAAGACGCTGTTGATGTGGTGGGACGACACTACTAAAGTGGTGGGACGACACTGCGGATGTGGCATGTCGCGTGCACTCATCGATGGTGTGTAAGGTGAGCAGTATATGTC…	TRUE	0.507995	12	0	0	1
9560	0.948063	3200112	3200928	-	817	944.333	47.0278	YALI1_D32002g	393.526	1D	3199343	3200110	768	GTGAGTATGTCGCAAGGGGGTGAAGTCACGTGACAAGCGATCACGTGGTGCGCGCGATGCCATGTGGCGTTTTTTTTGCCCGGATCGGCCCCGATTTGGCGGTGTTACACAGATGGATACACAGTCGCACAGACAGGAAAAAGTGGTAGCACACTCAGACATGAGGGGTTGGAGATGGTAGAGAAGAGATAGGGGGAGGACTCGGCGATGTGATTTCGATGGTGGCGTTGATGATACTGTGAATGTGGCGACGATGTTGTGGATGTGGTGACGAGACTGTTGATGTGATGGGGAAGACGCTGTTGATGTGGTGGGACGACACTACTAAAGTGGTGGGACGACACTGCGGATGTGGCATGTCGCGTGCACTCATCGATGGTGTGTAAGGTGAGCAGTATA…	TRUE	0.507956	12	0	0	1
9572	0.989021	3402810	3402865	-	56	862.194	8.58333	YALI1_E34028g	209.151	1E	3402760	3403196	437	GTAAGTATCACAGAATCCGTTACAAATGGTGCATCCGAAGCAATTGACTAACACAG	TRUE	0.410714	12	0	0	1
9580	0.965913	370129	371410	-	1282	3224.42	104.139	YALI1_D03701g	307.305	1D	369771	371520	1750	GGTGAGTATTCAGCGGAGATCCGAGGAGGAGCGAGAATCTGTGGTCGTATGGAGACAGTGACACAGATGGATTTATCAAGCGCAGCGAGAATCCATGACAGTGGGGAGAATGTGACACAGATTGAGTAGGTGACACAAACAGCACACAGAGACCTAGCACAAGAGACCCAGCACAAAACGACGGCACAATGGCACAGGGCGAATGGTGACACAAACGGCGGAAGGTGACACAAACTGCGGAAGGTGACATGAACAGCGAGGGTGACACAAATAGCTCCGAAACGGATGTCAGTTTTTGTCGATTGAACGAGCTGCGACTTGCTCGTTGTTTTATTCACTCTCAAACTAGACTGATGTCGGAGATTGAATGTTTGAGACATTTAGTGCGACTGTGAGTCT…	FALSE	0.479719	12	0	0	1
9588	0.0250153	2658618	2658951	-	334	3.02778	141.861	YALI1_D26586g	259.611	1D	2657664	2659319	1656	GTGCGCGTCAAGAAGGATTAAAGGCGATGGATGTATGCCATGGATGATTGCGATTCGTTGGGTCGTTGTTGCACTCGCACCACACATGGCGTGTTCCACCACAAGTCGACAGAGATGAAGTGTGATGGAGACAGGACAGCATCTGCTGGTATCGACAGCGTCATTGACCACAACGGGTGACAGCCGGAGGAATGATGTACTCCACTCGTGCTGCCCATTTGAACTTGATCACTGTTGACGGTATGACACGCTGTTTCCATCCCACCCATTCCGGAAGACACGCAATCAGACACATGTCTGCACACATCTCCACACAACAGTAATACTAACACAG	TRUE	0.508982	12	0	0	1
9589	0.89227	2658618	2659139	-	522	1070.25	123.667	YALI1_D26586g	259.611	1D	2657664	2659319	1656	GTGAGTAAGGAAGGAACGAATGGCAGCAGGGACCAACGGCGTGACTGTTGGCAGGAATGACTGGCAGTGGGAGGCGACTGACCGTCGTCGGAGCGGACAATGACGGGCCGAATGGAAGTCTGCTACGCGATTGATTGAATGATGGAATGATGCCGACTCTGATTTACCACCAGACTGTCTTGTGTATGGTGCGCGTCAAGAAGGATTAAAGGCGATGGATGTATGCCATGGATGATTGCGATTCGTTGGGTCGTTGTTGCACTCGCACCACACATGGCGTGTTCCACCACAAGTCGACAGAGATGAAGTGTGATGGAGACAGGACAGCATCTGCTGGTATCGACAGCGTCATTGACCACAACGGGTGACAGCCGGAGGAATGATGTACTCCACTCGTGC…	TRUE	0.521073	12	0	0	1
9592	0.961707	1109448	1109593	-	146	1906.28	74.0278	YALI1_D11091g	273.732	1D	1109147	1109690	544	GTGAGTATGGATAACACGACGAAGCGGAGGTCCTGACACGACAGAGTCGAGCTGAGACACGAAGTCGTGCTGTGACGCGGAGTCGTGATGTTTCACGTCGCAAATCGTCATGTGATTCAGACACAAACAGAATCATACTAACTCAG	TRUE	0.5	12	0	0	1
9595	0.902544	1109183	1109373	-	191	933.278	101.347	YALI1_D11091g	273.732	1D	1109147	1109690	544	GTGAGTATGACTGACGCGACAAACAGACAGAACGGGTAACCCGACACAAACGCCACATAGAAGGAGGATACACATGGATGACAAACGCGATATCACGATCATCTTCACACGATGATTCTTGTCTCTGAGCTATGTGTCAATGACACTGGTCTCAACTACCCAGCCCTACCTCTCAACTCTTGCTAACTCAG	TRUE	0.47644	12	0	0	1
9599	0.0106842	1109183	1109593	-	411	6.44444	601.292	YALI1_D11091g	273.732	1D	1109147	1109690	544	GTGAGTATGGATAACACGACGAAGCGGAGGTCCTGACACGACAGAGTCGAGCTGAGACACGAAGTCGTGCTGTGACGCGGAGTCGTGATGTTTCACGTCGCAAATCGTCATGTGATTCAGACACAAACAGAATCATACTAACTCAGAATACACCAAGATCGTTCGAGCCGTTGGTGTTGGTTTCCTCGTCATGGGAGCCATTGGCTACATTGTCAAGCTTGTGAGTATGACTGACGCGACAAACAGACAGAACGGGTAACCCGACACAAACGCCACATAGAAGGAGGATACACATGGATGACAAACGCGATATCACGATCATCTTCACACGATGATTCTTGTCTCTGAGCTATGTGTCAATGACACTGGTCTCAACTACCCAGCCCTACCTCTCAACTC…	TRUE	0.486618	12	0	0	1
9601	0.955569	3559139	3559540	-	402	2375.92	112.417	YALI1_F35591g	327.551	1F	3558893	3559624	732	GTGAGTATTAATTGCTGGCAAACAGCCATTTGAGTGGACTGATATTTGGACCGGAGTGATTGACTGGGTTGATGAAATGAGTGAAGCTGACAATATGGAGGACAACAAATGAATGCCACGTCAGCAAAAGAGATAAGGATGCAACATCGTCTGAAACTCCGCAATCGCCATTGCGTCTTGTTCGATCTTGAGTTTCCTTTCATTCGCCATCTTGTGTTTTTCCGTTTCGGTTAAACTACAATGCGAAGCACAGCCTATTCACCGGATCTAGCACATGGCGAGTGACTACATTTTAAGCAACTTTGGCCACGTCATCAAAGATTCCTCGACTGGTAACTGTCATGAACGCTGTCCGCTCCTGACCTTCGACTCGTCTCCCCCGTTTGTATCCTACTAACC…	TRUE	0.457711	12	0	0	1
9638	0.961798	1543246	1543408	+	163	1621.94	68.4167	YALI1_E15432g	304.123	1E	1543182	1543971	790	GTGAGTACCGCAACCATTGGCGTCCCTCGGCCCCCTGTTACACACACTTGTACCCCACAATCATGTGTACACGGTGTAAGAAGCTGATGGAACTAATCCCCTAGCCACCGATCTAGCACCCCACGCCAGGGCCACAACCCTCCCTTAAACATAACTAACACAG	TRUE	0.539877	12	0	0	1
9641	0.0598239	2967044	2967312	-	269	54.5833	820.403	YALI1_F29670g	293.593	1F	2966798	2967436	639	GTAAGTATGGCATGGGTTTTGGAGGCATTGTGGTTGGCCGGTTAAGAGTAACACGGTGGCTAGCTATTGTGATCAACTCGAATGGCTGTAATTGGCTGTGACATCACGGTCGACACAATCGCTACGATGGTGCCGGTATTATGATTCGACTAAAAAGGTGTTTTATGAAACAAAATGATAATAAGGCATATTTGAGTATGAATGCTGGTATACCGCGAGAACTTATCGTTGTGTTGTTGCTCGAGAATTTTAACTGACCTAGCAAAAAG	TRUE	0.420074	12	0	0	1
9642	0.0362669	2967051	2967155	-	105	2.63889	73	YALI1_F29670g	293.593	1F	2966798	2967436	639	GTGTTTTATGAAACAAAATGATAATAAGGCATATTTGAGTATGAATGCTGGTATACCGCGAGAACTTATCGTTGTGTTGTTGCTCGAGAATTTTAACTGACCTAG	TRUE	0.352381	12	0	0	1
9643	0.952428	2967051	2967312	-	262	1775.17	86.8611	YALI1_F29670g	293.593	1F	2966798	2967436	639	GTAAGTATGGCATGGGTTTTGGAGGCATTGTGGTTGGCCGGTTAAGAGTAACACGGTGGCTAGCTATTGTGATCAACTCGAATGGCTGTAATTGGCTGTGACATCACGGTCGACACAATCGCTACGATGGTGCCGGTATTATGATTCGACTAAAAAGGTGTTTTATGAAACAAAATGATAATAAGGCATATTTGAGTATGAATGCTGGTATACCGCGAGAACTTATCGTTGTGTTGTTGCTCGAGAATTTTAACTGACCTAG	TRUE	0.423664	12	0	0	1
9645	0.873896	2967372	2967433	-	62	779.111	112.25	YALI1_F29670g	293.593	1F	2966798	2967436	639	GTGAGCAAGAAAACGCGACAGAGGCATCTTGAGGCATCCTCAAAGCACAATTACTAACCCAG	TRUE	0.483871	12	0	0	1
9668	0.851743	1598846	1598894	-	49	782.806	138.528	YALI1_E15991g	242.368	1E	1597725	1599155	1431	GTGAGTGAATTGAGCGGCTGCGCGACCGTTGAACCCCCAACTAACACAG	TRUE	0.571429	12	0	0	1
9674	0.929493	1599222	1599327	+	106	108.833	8.11111	YALI1_C15991g	119.031	1C	1599181	1606450	7270	GTGAGTAAACGACGGTGGCCGTGGCCACGACAGCCGAGGCGTCACGATGGGCCAGACGAGCACATTCTCGCCGCCACAACCTCGCCAGCACAAGAAACTAACCCAG	TRUE	0.622642	12	0	0	1
9677	0.902389	1599494	1599856	+	363	231.639	19.4167	YALI1_C15991g	119.031	1C	1599181	1606450	7270	GTGAGTATTTGACGTTTAGACTGTATAACAGGCGGCCGCAGTGCAACAACGACCAAAAAGGGTCGAAAAAGGGTCGAAAACGGACACAAAAGCTGGAAAACAAGAGTGTAATACATTCTTACACGTCCAATTGTTAGACAAACACGGCTGTTCGGTCCCAAAACCACCAGTATCACCTATTTTCCACTTGTGTCTCGGATCTGATCATAATCTGATCTCAAGATGAAATTTACGCCACCGACATGATATTGTGATTTTCGGATTCTCCAGACCGAGCAGATTCCAGCAATACCACCACTTGCCCACCTTCAGCGGCCTCTCGGCGCGATTCGCCACTTTCCCCAACGAGTGTTACTAACCCAG	TRUE	0.46832	12	0	0	1
9719	0.150106	1710077	1711630	+	1554	221.694	1236.88	YALI1_E17100g	384.546	1E	1710044	1712851	2808	GTGAGTACCACCACCCCGCGACACTACCAGATTCAACGACACAAACCCCCCCTTCAGGGACGACGCGTTTGAGAGATGGACCGAGATGGAGAGAGGAGGAGGATGGACGGACCTGGCCCTTTACCGCGTGCTGGATGCTGGATATGGGACCAAGCAAGCGGCGAGACCATCGGCGGTGTGATGATGGGGCGACCGGAATGGGGCGTGCGGAAAACAATCAACAAGGAGGCAGAAGACGACGGTGATAATACTTGTGGGGATCTACTATTGGGGGCTGGGGATGGATCTACTTATTTTGGCTGATGACTACTACTTCTTGTTCGATATGTGATGGCAAGCGAAAAAAACGGCGGGCATGGCATGGCATGGCATGGCAAGGCGCACTCTATCTCTTTTGTG…	TRUE	0.504505	12	0	0	1
9720	0.775868	1709947	1710012	+	66	51.3611	14.8194	YALI1_E17100g	384.546	1E	1710044	1712851	2808	GTAAGTATGAACGCTACGGCGCGTGAACACGGCTTGGACGGGATTTTTGGACAGCTACTAACCCAG	TRUE	0.530303	12	0	0	1
9722	0.941444	1711315	1711630	+	316	2183.75	133.667	YALI1_E17100g	384.546	1E	1710044	1712851	2808	GTATGTCTGGCAATGAGAACGATGGCTGAGAACATGTGACGTTCTTTCAGGAGAAGGGAAACAGGCAAGAATGGGAATCGACACATGGAAGGAAGTGCATCAACAGCAACTACTACAACACATGGCATATGAGGATGGGGTTGTCCAACTCGACTTTGGCAACTGCCACGCCCACGGCATCGATGGCGCAATGCCTTTGTGGCATCAATTGGTTGATTGATGTGCTCATGTGCTTCCGACCATGCTACCTACACCTACCCCTGTTTCTGTGCAAAACTACTTTTTTTTTTCTATCCCAACAACTTAACTAACTCAG	TRUE	0.468354	12	0	0	1
9731	0.0561544	2810671	2810811	-	141	31.8333	532.139	YALI1_F28107g	231.034	1F	2810454	2810777	324	GTGAGTAACTCGAAAACTGATTAGGGAGATTGAAATGCTACCACGCTTTCCTCCTGCAATTCATACTTCTCTAGGATGTCTGCTGGTGCCTCTATCAGCACGTGCGACCACCCGCCTCCTCATGCTAACTCAGCTCGGTAG	TRUE	0.503546	12	0	0	1
9732	0.798379	2810123	2810437	-	315	588.528	144.042	YALI1_F28107g	231.034	1F	2810454	2810777	324	GTGAGTAACTTGTGTGGTGTGGTTTCTATGATGTTTTCTATCTGGTAAAAGGTCCGAGGCTGCAAGGGCGTGCAGATGGCACAAGAGTAGGTCTTTGAACTGAAATGACATCTGTACCCCTACTAGTGCCCTTGCAACACAGCAAATCAAGAGCGTAAGCTCCCACTCTCAATGGAGCTGTTCTCAAAGGTCCATCGGGTCCAGCTGAAAGGCACGAGTGGACATCCCTTCTCACTATCTGTGTCAAGCTGATGAGGGCAGGGTTTCTGAGCGGTCTTATGAGTTGAAGGCGACACCAAGGCTTTACTAATCTAG	TRUE	0.488889	12	0	0	1
9733	0.96638	2810679	2810811	-	133	923.194	28.7917	YALI1_F28107g	231.034	1F	2810454	2810777	324	GTGAGTAACTCGAAAACTGATTAGGGAGATTGAAATGCTACCACGCTTTCCTCCTGCAATTCATACTTCTCTAGGATGTCTGCTGGTGCCTCTATCAGCACGTGCGACCACCCGCCTCCTCATGCTAACTCAG	TRUE	0.496241	12	0	0	1
9738	0.970825	2571344	2571412	-	69	921.583	29.4583	YALI1_E25713g	211.728	1E	2569780	2571504	1725	GTGAGTACAAACGACACGAGAGGAGGAAGCTGAAGGTGGCAAGACACAGTCTAGGACACGCTAACATAG	TRUE	0.507246	12	0	0	1
9741	0.0564284	2634997	2635134	-	138	2.44444	42.8611	YALI1_B26350g	159.76	1B	2634023	2635626	1604	GTGAGGCAAACCCCGAACATATACGTGACAACAAGCCTCGTGTCACTACTATGTGGTGGCCGCCACAACACTGACGTGACGTCCTTTTTGGGACACGACCTCTGTCACACCTTTACTATCCGCTCTATACTAACTCAG	TRUE	0.507246	11	0	1	1
9744	0.952114	2634997	2635622	-	626	706.611	38.75	YALI1_B26350g	159.76	1B	2634023	2635626	1604	GTGAGTATTTCCCACAAAACAAATGCCCCCAGCAGCGAACACGCCCCGACACCGATACACGCAGCAGCGCGGAGGTGACACAAATGCCTCGGATTTGCACCTGTGATCATGAACACGTTACGTCGACATGGGACACACGTCCTGTGTAATCGACCATTCAGTCAACGAAACAGATGTTTTAGGAGGACACCTCGAGCCAGAAGATGATCGACCGGGGATACTACCGGTAGTTGTGTCACCAACACTCAGCTCAAGCGCTGTTATCGTCGTCGCGGGGTGATTTGACCCCTGATCTACGCGTCGCGTACAACAAAACGTGGCAGATTTGGGGTTTAATCGCCGGACAACAGAAACGAATACGCAGAGACAGTAACGGATGGATAATACAAATCCTACCTC…	TRUE	0.503195	12	0	0	1
9757	0.956135	3008652	3009083	-	432	1547.08	59.5694	YALI1_C30086g	268.594	1C	3008436	3009131	696	GTAAGTATGAGACGGCGGCTTTGTGGCTCGAGCTATGGCTTTGGACTTGTGATTTGACCGGACAGGAGGTACACTACAAGACGACAGTTACAGGAGTGAATGCAGAAATTCTGGAGAGCGATTCGATACGAGAGTGGAGGTGCCACATTCCCTGGACGATTGATGAACGATGCTTGTGATACCAGCTATACCGGACCACTCCATTACTGTGGAAGGGAAGCTACAGTAAGTCTCTGACGTACAATGACTTTGACATGGTATTCCCAGCCGGCAGGGGATATGTCTGTATCACGCAGAATCCTTTGGAATCAGATCTCACATGTCTTCGCTTTTCCCTATTCTCTCAGACTGTTGTTTATTGCCTCGGAGTAGTTCGATCCCGTCAAGGTCGCGAGGCAC…	TRUE	0.490741	12	0	0	1
9759	0.877525	2149173	2149510	+	338	414.222	29.6667	YALI1_A21477g	37.9583	1A	2147677	2149541	1865	GTGAGTATTACGACAACTACTAACCCCAAAAAATGATCAAGACGTTCTTGATTAATCTACATTTTAATTTTTCATTTTGGTTTCTTTTTCATGTTCGACATCTACTTTTCAAGTGGCTTCTTTTTCGCATTTTTCTTGGCACTCTTCCTCTTCATTCCTCTTCATTCCTCTTTATTCTCCTTTATTCCTCTTCTTCCCTTTCTCTTCTTCGTCTTCCCTTCTCTTCTTCTTGTCTTTGACTTCTTCATGTCTTTGACTTCTTCCTTCTCTTTTCTTACTCCTTTCTTCTTTTTTCCCGCACACCGACTTGTGTCGCTCAGCGTCCGTAGCTAACCCAG	TRUE	0.384615	12	0	0	1
9760	0.960404	364451	364915	-	465	450.889	20.7778	YALI1_B03644g	132.722	1B	361457	364990	3534	GTGAGTATCAGCGATGGAGTCGGTGTCTGTGAAGGTGATTTGGACTCTGCGGTGGTGATGAGATGGTAGTGTGACACTACAGAATGATCACGAGATGGCCAATGTGACGACAAGGTGCAATTGTAAACTAGGTGGGATGATCTGGTTAAGGTGACGCTGGTTGTCACTTGATCTGTGTCACTGATTCCGTCGTTGGCGAGATTCTGTCGACACCTCTCCTCTCATCGAACTACCACTATGATCCAGTACCATGCAATATGGCCGTCACAGATCCACTTCGGCAATTGGATCCTTCCCTCGTTTCTGCTGTCGACAGGCTGTCGTTCACTGGACGGCGTCTCCATGACACCACGGGATTCTTTTCATGTGGTGACACCGAGCACGATCAGTGCCGGAATA…	TRUE	0.505376	12	0	0	1
9765	0.945522	1323819	1323983	+	165	1758.19	95.0417	YALI1_D13238g	267.809	1D	1323890	1325047	1158	GTGAGTAGCACAATCAAGCGACACGGAAGGATCATACAAGCATTAGTGTGACTCATACCCTGGCATGGCCGATGCCACCCCAGATTTTGCTCGATTCGGCAACGGAAAAGTGGTTTTTTTTTTTCGTTCCAGAGCTTCAGCCATTCTTTACCTATACTAACCCAG	TRUE	0.466667	12	0	0	1
9786	0.0305182	2410978	2411561	-	584	2.36111	75.25	YALI1_D24109g	287.392	1D	2410836	2411943	1108	GTGAGTAAACTGGTCGTCTCAGAAGGAAGTCTTGACATGATGAGAAACACGAACTGGACTTGATGAAACAAGTGGTCATATGGCTCTAGAAGCTATGTGGGTGGTTGTTTGAGAGTAAGAGTAGATTCGGCAACAGAATGAACGGCAGAAACATGAATGGCAGCAACATGGCAGAAACATGAAAGGCAGCAACATGAATGGCAGCAACATGGCAGCAGAATGAGCGACAGCAACATGAATGGCAGCAACATGGCAGCAACATGGATAACAGCAGAATGAGCGACAGCAACAGCAACGTCAGCAGTGATACCTTATCATGATAACACCAGTAACAGGTAACAGCAACGTCAGCAGCCAACTCCATTTTCAGAATGGACACTGCAGGAAACAATACACCCA…	TRUE	0.453767	11	0	1	1
9787	0.914766	2410865	2411561	-	697	723.667	62.5833	YALI1_D24109g	287.392	1D	2410836	2411943	1108	GTGAGTAAACTGGTCGTCTCAGAAGGAAGTCTTGACATGATGAGAAACACGAACTGGACTTGATGAAACAAGTGGTCATATGGCTCTAGAAGCTATGTGGGTGGTTGTTTGAGAGTAAGAGTAGATTCGGCAACAGAATGAACGGCAGAAACATGAATGGCAGCAACATGGCAGAAACATGAAAGGCAGCAACATGAATGGCAGCAACATGGCAGCAGAATGAGCGACAGCAACATGAATGGCAGCAACATGGCAGCAACATGGATAACAGCAGAATGAGCGACAGCAACAGCAACGTCAGCAGTGATACCTTATCATGATAACACCAGTAACAGGTAACAGCAACGTCAGCAGCCAACTCCATTTTCAGAATGGACACTGCAGGAAACAATACACCCA…	TRUE	0.451937	12	0	0	1
9788	0.0126755	2410865	2411226	-	362	0.638889	41.0417	YALI1_D24109g	287.392	1D	2410836	2411943	1108	GTAACAGCAACGTCAGCAGCCAACTCCATTTTCAGAATGGACACTGCAGGAAACAATACACCCAAGCACGATGGAAATGTTACGTAGAGCAACGGGCAGTGAAGTATTGGAATAGCCAAAGTGGGTTAGTAAATCATTGTTTGTTAGATGCGATGTCCTAGCTGCTGACACGTTTCTTTTTTCGACTTGCCCTTGTCTGCTCATTTCCACCTCCACATTGCTCGTTCAAGCTATTCTAACGTCAACCAGGTTGATTATCTACATTTCTGCCCAACCGTCTAATTGTTTGCTTGACATCTACTCCACATCTCCAGCATCTTAGTTTCCCCCACTCATGCATCCCCAATCCAGTACTAACACAG	TRUE	0.447514	8	0	4	1
9798	0.908615	2811153	2811536	+	384	617.778	56	YALI1_E28107g	198.178	1E	2810696	2811583	888	GTGAGTATTATTAAGAGTTGTTGCGTTGCAATGGACGTCGGTGGTTGACAAAACTGCCAGTCTGTCTGATGGTCTGTGATAGTCTGTGATTGGTCTGTGATGTTTGTGATTGTCTGTGATTTGTCTTGTGATTGTCTGTGGATTGTCTGTGGATTGTCTGTGATTGTCTGTGATTTTCTGTGATTGTTCTGTGATTGGTCTGTCTGGTAACTGGACGAGCTGATCCCAAGCCACCATGACTACCTCAATCAACCGAATCAGACTGCAGTCGACTAGATCAACTGACCAGACTACTGAGCTTCTACGGTCTGAGTCGCAGGCCCTGCGGTCATCGGCTCATACCGTCAGCCTCCACTGCACCCCATTTTTACTATACTAACCGAG	TRUE	0.471354	12	0	0	1
9799	0.0124477	2811234	2811307	+	74	0.416667	29.1111	YALI1_E28107g	198.178	1E	2810696	2811583	888	GTCTGTGATTGGTCTGTGATGTTTGTGATTGTCTGTGATTTGTCTTGTGATTGTCTGTGGATTGTCTGTGGATT	FALSE	0.405405	7	0	5	1
9800	0.685791	2811240	2811303	+	64	21.3611	9.90278	YALI1_E28107g	198.178	1E	2810696	2811583	888	GATTGGTCTGTGATGTTTGTGATTGTCTGTGATTTGTCTTGTGATTGTCTGTGGATTGTCTGTG	FALSE	0.40625	12	0	0	1
9801	0.591995	2811270	2811303	+	34	6.61111	4.25	YALI1_E28107g	198.178	1E	2810696	2811583	888	GATTTGTCTTGTGATTGTCTGTGGATTGTCTGTG	FALSE	0.411765	12	0	0	1
9802	0.376484	2811328	2811349	+	22	12	19.5	YALI1_E28107g	198.178	1E	2810696	2811583	888	TTCTGTGATTGTTCTGTGATTG	FALSE	0.363636	12	0	0	1
9804	0.0205613	2810742	2811004	+	263	0.75	47.625	YALI1_E28107g	198.178	1E	2810696	2811583	888	GTATCGCGCAGCGGGTTTCGAGAGCACAAAACGCCGCGGCCTGGCCGTAAACACACCCAGAAATGGCTATGTCAATCGACACAAGGTGACCCCAACACCAAAGAGACGTGGTGGGTGGAACGAATGACCGTATGAATGGAACGACCATATGAATGGAATGAACAGCTGATTCACTCTCGGGTCTTTCGTTTGTGCCACGTCACCGAGATGTCTGCAGACTATGTAGAGACTGACTCCGTCTGAGCCCCACTAACACAACCCAG	TRUE	0.528517	8	0	4	1
9805	0.0148903	2810738	2810985	+	248	0.694444	48.5694	YALI1_E28107g	198.178	1E	2810696	2811583	888	GTGAGTATCGCGCAGCGGGTTTCGAGAGCACAAAACGCCGCGGCCTGGCCGTAAACACACCCAGAAATGGCTATGTCAATCGACACAAGGTGACCCCAACACCAAAGAGACGTGGTGGGTGGAACGAATGACCGTATGAATGGAACGACCATATGAATGGAATGAACAGCTGATTCACTCTCGGGTCTTTCGTTTGTGCCACGTCACCGAGATGTCTGCAGACTATGTAGAGACTGACTCCGTCTGAG	TRUE	0.524194	9	0	3	1
9810	0.958519	2810738	2811004	+	267	1256.28	47.4861	YALI1_E28107g	198.178	1E	2810696	2811583	888	GTGAGTATCGCGCAGCGGGTTTCGAGAGCACAAAACGCCGCGGCCTGGCCGTAAACACACCCAGAAATGGCTATGTCAATCGACACAAGGTGACCCCAACACCAAAGAGACGTGGTGGGTGGAACGAATGACCGTATGAATGGAACGACCATATGAATGGAATGAACAGCTGATTCACTCTCGGGTCTTTCGTTTGTGCCACGTCACCGAGATGTCTGCAGACTATGTAGAGACTGACTCCGTCTGAGCCCCACTAACACAACCCAG	TRUE	0.52809	12	0	0	1
9818	0.970186	2279478	2279524	-	47	556.361	16.7639	YALI1_B22793g	223.008	1B	2277567	2279545	1979	GTGAGTACACGACGGATCCTATACCCATTGACCTCCTACTAACCCAG	TRUE	0.510638	12	0	0	1
9830	0.969913	2279362	2279421	-	60	781.222	23.9861	YALI1_B22793g	223.008	1B	2277567	2279545	1979	GTGAGTATAAAGCCGCAACATGCGAAATATCAATGATGGATGGAAAAGTGACTAACACAG	TRUE	0.4	12	0	0	1
9866	0.90845	3094636	3095062	-	427	2103.58	199.111	YALI1_C30946g	270.542	1C	3094496	3095147	652	GTGAGTACCAGAGTTGACGCAGAGGGAATGCGAGGTGGTGGAGTCCACACAGGAGAAGGAGGATATGGTGGATCTGTTGGAATGGGGCTGTCCACGATTGGAAATGGCTGGTTGGTGGTCACTGTTCGGGACGAGGGTGATCCAGTCTCAGACACTGGCCGACTGACTGGTTTCTAGCCGACTGGCTGGTTTCTGATGTACATGCTGTGACCATGAACAACCCACGAACGTCAGCGAGCAGTGCGCTGGACTCGTTCGTTGCCGCGTTGTCATCCGGACAATGTGTCAGGTTGTTGCAGCCAGTGGAATCATGCGCAGATGCCTTGGTTCGTTTCGACGATGGTCACTCACACATTCTAGCGGTATTCATGTCCACCACCTACTGCACGACTCGTGCCA…	TRUE	0.543326	12	0	0	1
9867	0.0500271	3094703	3095062	-	360	6.72222	135.097	YALI1_C30946g	270.542	1C	3094496	3095147	652	GTGAGTACCAGAGTTGACGCAGAGGGAATGCGAGGTGGTGGAGTCCACACAGGAGAAGGAGGATATGGTGGATCTGTTGGAATGGGGCTGTCCACGATTGGAAATGGCTGGTTGGTGGTCACTGTTCGGGACGAGGGTGATCCAGTCTCAGACACTGGCCGACTGACTGGTTTCTAGCCGACTGGCTGGTTTCTGATGTACATGCTGTGACCATGAACAACCCACGAACGTCAGCGAGCAGTGCGCTGGACTCGTTCGTTGCCGCGTTGTCATCCGGACAATGTGTCAGGTTGTTGCAGCCAGTGGAATCATGCGCAGATGCCTTGGTTCGTTTCGACGATGGTCACTCACACATTCTAG	TRUE	0.547222	12	0	0	1
9870	0.963982	3422236	3422682	+	447	2197.17	69.3472	YALI1_E34222g	312.421	1E	3422176	3422994	819	GTGAGTATTGCTGGAGACTTTTTGCACCATTTATTGGGCTATATTTGATGTTGAAATGGGTGGATTCGTGATGGAGACATGAGACGAAAACTAGATTGAAACGGAATCGACGGATTAAAGCGGCAAAATCAGTGGGATAGCGGGTGGTGGAACAGCTATGGAGGGGTATCTGGTTATCTCCCGGCTCAGGTATTGTTTGAATGAGAGGCCACAAAGATGGAGCACACGACAACACATCGCAGAGAGCACACGACACATGACAATGCAAATGCGACGGCCAAAGCGAAGTAATCAACCTGACAAGGATATTACTATTGGATACATAATTCTCGGCATATTAGCACCAGTCCTTCCAATTCGATCATGTTAATCTCATCTCACACATTCTGTGATACACAA…	TRUE	0.440716	12	0	0	1
9880	0.0147066	1425857	1426233	-	377	0.888889	83.25	YALI1_D14260g	174.479	1D	1423938	1426073	2136	GTATGTTAGACAACACATTCAGTGTGACATGTGGATATGTGAGGTGTGAATGAGAGCAAGTGGTACAGACACGAGTTCAGTGAAACAAGAACCAATGCTTAAAGGTACACGCGAACCTGACCGGTGTTGCTTCTTTCACCCAGTTGCTGGGATACTCTGAATGTCAGACTGTCTTGAAAATTTCAGTCTGTCAACCGCCGATGCTCTCACAGTCTATCCCCACAACACACCCTCTGATACCACAACCACTATATACAGTCACTGCGGACCACTCTGCAGTAAATCATCCAGACAACTATTCTCTACCTACCGGAATACGCAAAACACCTCTCCACCCCACAACGCCTGCAGAAAACCCCACAACACAACTAACACAG	TRUE	0.469496	11	0	1	1
9883	0.797837	1425857	1426541	-	685	324.25	80.5972	YALI1_D14260g	174.479	1D	1423938	1426073	2136	GTGAGTAGCAAATTGCGCGGCGGAGGACGGGGCGCTTCGAGGCACATTGACGGCAGCCATTCGTACCCACGATGTGGACGGTCTTGCCCGGTATCTCTCAGTGCAACAGGTTTTTCGTTCGGCAAAAGGAGAAGTGGGACACCCAGCAGCTTGTTTGGCTGTACGCGTGGCGAGCATGTTGGCAAGCGTGAAGGAGAGAGGTTATCACAAGTGCGTTGGCGTGACGATGACAACGGAGCCTATGCTTCGCAGCATCATTCTTATGGTCCACTCTTCTGTCGGTGCCATGGTTTGGTGGTTCTCTCGTGGTATGTTAGACAACACATTCAGTGTGACATGTGGATATGTGAGGTGTGAATGAGAGCAAGTGGTACAGACACGAGTTCAGTGAAACAAGAA…	TRUE	0.509489	12	0	0	1
9914	0.0257397	3076445	3076542	+	98	6.77778	233.153	YALI1_F30754g	207.176	1F	3075401	3076444	1044	GTGAGTTGCTTTTTGAAGACTCTAGAAAACATTAGAACGTGTTTCTCAACGAACGCGTATTTATTTATCGTACATAATCAACTTAGTACTAACGTTAT	FALSE	0.326531	12	0	0	1
9915	0.0104496	3076449	3076550	+	102	2.63889	233.083	YALI1_F30754g	207.176	1F	3075401	3076444	1044	GTTGCTTTTTGAAGACTCTAGAAAACATTAGAACGTGTTTCTCAACGAACGCGTATTTATTTATCGTACATAATCAACTTAGTACTAACGTTATTGACCGAG	TRUE	0.343137	12	0	0	1
9916	0.0121713	3076445	3076544	+	100	3.25	235.722	YALI1_F30754g	207.176	1F	3075401	3076444	1044	GTGAGTTGCTTTTTGAAGACTCTAGAAAACATTAGAACGTGTTTCTCAACGAACGCGTATTTATTTATCGTACATAATCAACTTAGTACTAACGTTATTG	FALSE	0.33	12	0	0	1
9917	0.0101497	3076441	3076544	+	104	3.33333	275.528	YALI1_F30754g	207.176	1F	3075401	3076444	1044	GTAAGTGAGTTGCTTTTTGAAGACTCTAGAAAACATTAGAACGTGTTTCTCAACGAACGCGTATTTATTTATCGTACATAATCAACTTAGTACTAACGTTATTG	FALSE	0.326923	12	0	0	1
9924	0.937443	1818816	1818946	+	131	874.361	55.4722	YALI1_A18188g	251.559	1A	1818809	1819218	410	GTGAGTACGAAAACGCCAATAGGCGCTCATTGAGGAATGATCCGGATGCGAAAATGCGCGGAATCGCCGTTCCGTTGCTCCACAACGTCGCCGACGTGATTTTACCGCGCGCGAGACAGAAACTAACACAG	TRUE	0.541985	12	0	0	1
9935	0.96222	798520	799046	+	527	1358.08	56.8056	YALI1_C07979g	212.806	1C	797942	799580	1639	GTGAGTACGCAGACACTGATGCTGATTTTGTGGCCCTGTTGGAGGGTTACATTTGATGTGACACACGACACGACAGGAGAACAGAGGGAGGCAGAAGGTAGGGCAACGGGATGCAGAGCCCTTGGTGGAAGTAAAGGTAGCACCGTCGGAGATACAGAACACCAAGTATCGTTCTCCGCTTGGCGGCCATTCACACCCCTAGCTGGTTTGGTGACCCCAAAGTTGGTTTGCTGTTGACCTTGTGGCGTGCCAGCTCGAAACCATACGTGCTATCGGGCATCCATCGGCCGAACCCCGCACGCGCCACAGTACTCACAATGTACAAGTTGCGGTGTTATTGAAGTGCTACTTATTATTTCCCGTCTTCTCTGTTTCCTTTTTTTTTTCCTGCCCCTCCGT…	TRUE	0.518027	12	0	0	1
9937	0.980102	798029	798435	+	407	1461.5	29.9444	YALI1_C07979g	212.806	1C	797942	799580	1639	GTGAGTAGTCAGACACCCAAAGTGACAGACCAGAGGTCTCGAACGAACCCAACCTGTTGGTGGTGACGCAGAAACGACAGCAGCGGTGAGGGTGAGCAGGCGGCGTGTTGGTGGTTGTGGGGAAGAGCGTTCGCTGTTAGCGCTTCTCCCTGCCCCAAACCTCGTCATCTACCTGTTCAAGAACCGCGCAGGTGCGTCAGAGTGGGTCACGGTGTGTCGCAGAGCACCACAGAGTGTTTTGTGGTATGAGTGTTCCTAGGGTGTGCAAGGGATTCAGATGACATGTTGAAACGGTTTCTAAGACGTGGGTTCCACGAGCTGTATCCGACACACCTGCCTTTCCCCACCCCCCTGACCACCACCTTACACAACCTGTGCCCCACAACCATACGCGCATAC…	TRUE	0.55774	12	0	0	1
9940	0.0237969	798033	798435	+	403	0.611111	29.0556	YALI1_C07979g	212.806	1C	797942	799580	1639	GTAGTCAGACACCCAAAGTGACAGACCAGAGGTCTCGAACGAACCCAACCTGTTGGTGGTGACGCAGAAACGACAGCAGCGGTGAGGGTGAGCAGGCGGCGTGTTGGTGGTTGTGGGGAAGAGCGTTCGCTGTTAGCGCTTCTCCCTGCCCCAAACCTCGTCATCTACCTGTTCAAGAACCGCGCAGGTGCGTCAGAGTGGGTCACGGTGTGTCGCAGAGCACCACAGAGTGTTTTGTGGTATGAGTGTTCCTAGGGTGTGCAAGGGATTCAGATGACATGTTGAAACGGTTTCTAAGACGTGGGTTCCACGAGCTGTATCCGACACACCTGCCTTTCCCCACCCCCCTGACCACCACCTTACACAACCTGTGCCCCACAACCATACGCGCATACTAAC…	TRUE	0.558313	8	0	4	1
9943	0.255075	798524	799046	+	523	8.77778	33.0972	YALI1_C07979g	212.806	1C	797942	799580	1639	GTACGCAGACACTGATGCTGATTTTGTGGCCCTGTTGGAGGGTTACATTTGATGTGACACACGACACGACAGGAGAACAGAGGGAGGCAGAAGGTAGGGCAACGGGATGCAGAGCCCTTGGTGGAAGTAAAGGTAGCACCGTCGGAGATACAGAACACCAAGTATCGTTCTCCGCTTGGCGGCCATTCACACCCCTAGCTGGTTTGGTGACCCCAAAGTTGGTTTGCTGTTGACCTTGTGGCGTGCCAGCTCGAAACCATACGTGCTATCGGGCATCCATCGGCCGAACCCCGCACGCGCCACAGTACTCACAATGTACAAGTTGCGGTGTTATTGAAGTGCTACTTATTATTTCCCGTCTTCTCTGTTTCCTTTTTTTTTTCCTGCCCCTCCGTCCAT…	TRUE	0.518164	12	0	0	1
9944	0.0173275	798036	798435	+	400	0.5	28.8056	YALI1_C07979g	212.806	1C	797942	799580	1639	GTCAGACACCCAAAGTGACAGACCAGAGGTCTCGAACGAACCCAACCTGTTGGTGGTGACGCAGAAACGACAGCAGCGGTGAGGGTGAGCAGGCGGCGTGTTGGTGGTTGTGGGGAAGAGCGTTCGCTGTTAGCGCTTCTCCCTGCCCCAAACCTCGTCATCTACCTGTTCAAGAACCGCGCAGGTGCGTCAGAGTGGGTCACGGTGTGTCGCAGAGCACCACAGAGTGTTTTGTGGTATGAGTGTTCCTAGGGTGTGCAAGGGATTCAGATGACATGTTGAAACGGTTTCTAAGACGTGGGTTCCACGAGCTGTATCCGACACACCTGCCTTTCCCCACCCCCCTGACCACCACCTTACACAACCTGTGCCCCACAACCATACGCGCATACTAACATAG	TRUE	0.56	8	0	4	1
9945	0.0107309	798617	799046	+	430	0.416667	38.9028	YALI1_C07979g	212.806	1C	797942	799580	1639	GTAGGGCAACGGGATGCAGAGCCCTTGGTGGAAGTAAAGGTAGCACCGTCGGAGATACAGAACACCAAGTATCGTTCTCCGCTTGGCGGCCATTCACACCCCTAGCTGGTTTGGTGACCCCAAAGTTGGTTTGCTGTTGACCTTGTGGCGTGCCAGCTCGAAACCATACGTGCTATCGGGCATCCATCGGCCGAACCCCGCACGCGCCACAGTACTCACAATGTACAAGTTGCGGTGTTATTGAAGTGCTACTTATTATTTCCCGTCTTCTCTGTTTCCTTTTTTTTTTCCTGCCCCTCCGTCCATTTCACCGCACCACACCCACCAAGGTGTGGCCTGTATATTATTGAGTTTTCCCCGGCAACCGAGATCGGGAATCCGCAGGACAGGACGGAAACA…	TRUE	0.518605	7	0	5	1
9953	0.965308	2171107	2171715	-	609	529.861	16.1389	YALI1_A21711g	282.455	1A	2170590	2171057	468	GTGAGTATTCCAGGGAAACCAGGAGGGCCTGGGGAAGGTGATAAGGGACGCCAGGGAGTCAAATGAGGGTGTTTCGAGCCGGGAATTGGACCCACTTGGCTTTGTTGGTCTCCGTAGGCTGAGATCATGGAACATGGCGAGATACGTTTTTATGACGGGCATTCCGACAGTCTTGAAAAGCCGAAATGTTGTGGACAAGGGAGATAAACGCCAATAAATCAACATGGATGGTTTTTGTGCCCGAGGATATCGAATTATGGAGCCATTCGTGGGGTTGTGGAATTTTTGACATGGTGCACGGTACGATAAGGACATATGTGAAGATGGAGCAAGAGTTGCCAGGGAACTAGAACAGGTTGATGACGGTGATTCTTAGACCCTGTGATGATCAATTTTGGC…	TRUE	0.461412	12	0	0	1
9959	0.781784	182268	182398	-	131	58.8333	14.2778	YALI1_A01824g	289.473	1A	182474	183774	1301	CTGGGTTAGTAACGGTGCCGAGAGGATGTCTAGTTTCGGCAGCTGGCAACATGTATCCTCGATTAGACATCAAACAGTAAACCTGAAGAGCCATATTTGTCAAGACTTTTTCTTTCTCCACTCATACTCAC	FALSE	0.442748	12	0	0	1
9961	0.916021	182486	183411	-	926	521.111	43.8472	YALI1_A01824g	289.473	1A	182474	183774	1301	GTGAGTATCATTAGAAGCGGCTTTCAACTGGCTGATGGACAACTTAATGTTGAGAGTGTGACCATGAAGAGAGCGACAAGCGTGACACGACCCCAATCGAGGACAGACAAACGAGAAGGCATTCATTACACGACCCTCAACGACCCTGAAACGACACATGCCATTGACTCTATTCGATTATGGCACTAGCTGAAGATGAAGTCAATTGCAGATCAGGATGACAATGGAACAACGACGGAAACTCTCACTGCGGCCAATAACGGTTGGTTGATCATTCTGGCCAATCCGACCATGGTTGGTTGTGGCATATTGAAAGAAGTCAGATTATTCCTATCAGCAAGTTTGAAGTGGAGCTACACAACGACAAGGTGATACCCTTGGGAAGAAGAAGATGACTGA…	TRUE	0.466523	12	0	0	1
9967	0.0151256	1338502	1338596	-	95	4.38889	297.111	YALI1_F13384g	152.414	1F	1337991	1338464	474	GTAAGTTTCCGCCACCGCCACACGACCATGGCATATCGACCAGGGAGTATAATACGCGGTGAGGTCCCCGTCCACAGCCATTAACACCCACACAG	TRUE	0.568421	12	0	0	1
9991	0.140182	2054995	2056614	+	1620	24	301.097	YALI1_C20559g	240.425	1C	2055952	2058339	2388	GTGAGTATGATAACAGAAGGAAACGACGACCGGTGAGGAAAGTGATGGTATTTGTGGTGGGAGCCATTTGTCATTGGCGGTTGGCGGTTGGTCATTGGTCATTGGTCATTGGTGATTAGCGATTGGTGATTAGCGATTGGTGATTAGCGATTGGTGATTGGTGATTGGTATGGTCTGATTACTGAATGGACTTGAGACACGAAGCAGATGGACCATGATAAACCATGATACAGCTCTTGACTTACTTGATTTGAACGTGTACTTGAGAAACAGTTTTATTGTTTTCGAGCTATTCAACTGCTTGGTCTGAGTCTGTTTGGTGTGTGAGCTCACACCGTTTGGTATGTTTGGTATCACTATGTCAATGCTTCTGCCAATGTCATGTAGTCTCCAGAATGA…	TRUE	0.496296	12	0	0	1
10004	0.817813	592925	593004	+	80	341.5	76.6806	YALI1_E05929g	165.261	1E	592971	594557	1587	GTGAGTACACTGAAAACACTGACAAAACAAGACCAACACGAGTGAAATGACGCGAAAAACAAACGACGCAACTAACAAAG	TRUE	0.4125	12	0	0	1
10007	0.0146788	592925	592966	+	42	0.416667	27.8472	YALI1_E05929g	165.261	1E	592971	594557	1587	GTGAGTACACTGAAAACACTGACAAAACAAGACCAACACGAG	TRUE	0.428571	7	0	5	1
10015	0.938558	1412709	1413036	-	328	979.583	59.3194	YALI1_E14125g	311.591	1E	1412300	1413039	740	GTGAGTACGAAAGCAAAAAGAGCGATTGTTTCACCGTCTCAGAGCAGAGCTATTACAGATAATGCATCAGCGACCACCTGCCAATTGCTCTGCAAGTCCCGAGGTTGTGTTGTCGTTGTTTGAACCAGCATGTTGACATGACGACGATACACCAGAGAGACGGGACGCAACAAGCTGTCGATAGAATCAAGAGCCGAGTTTGTATCTTGTACACAAACTGATTCGGGAGCTATACCGTTAGGGACCGACCCAAATACGCCCCCGCCTAACCAAACTCCAACATACCAACCTGACAACTCCCGCACGATCCATGACCCTGCTAACACAG	TRUE	0.496951	12	0	0	1
10016	0.992165	1412563	1412626	-	64	2540.08	16.6944	YALI1_E14125g	311.591	1E	1412300	1413039	740	GTGAGTATACGCCCGAATTAGACGATTCTGTCTCCAAACACCCCCTGTGCATGTGCTAACACAG	TRUE	0.5	12	0	0	1
10019	0.794344	3423188	3423466	-	279	433.75	101.639	YALI1_D34232g	125.148	1D	3422230	3423483	1254	GTGAGTAACCGAGTTCTGGAGCACGATTCAGAACTAATTGAGGTTCCAGTTACTTGATCGAATTGATCAATTCCTTGATCACGAGGTCGTTCGAACTTATCGTCAAAACTGATGTTCTGGAAACACAGACCTCTCCGGCTTGTTCATAGAACTCTTCAGCTTGTTCATGGAACTTCTGGGTAGACATCTGGATAGGTCTTTGATACCTGTATAGACCACCTGGGTTCTGTCACCCCAGACGTTGCAACCCTTCATCCCTGAATCGCCATGCTAACCCAG	TRUE	0.462366	12	0	0	1
10033	0.95113	836166	836720	+	555	2117.33	98.6528	YALI1_D08360g	234.5	1D	836042	837343	1302	GTGAGTATCACGTGATGGATTGGTGGACCAAAGTTGCCACCGAGAGCGACATGGAAGCAGACCGGAAAGACCCAAATGGATACTCATCAATCTGTCGGGACGATGATGAAAAGGAGCACAGTCAGGTCAATCATGCGGCGAGTGGGTTTGGTGATAAGGATTCTATGACGTGTTTTGTTTCGCTAGACTATGTTTGTCTTGTCATGTGGTTTTCAAGGATATCATCCATATTGAGCACACAATCCCGATTGGGGTGCGAATGGCTTGTGTGGAACCAATCGTCGACCCACAGTAGGTCGACGACACAGGGGGAGACGGATGCAACGTTGTTATGTTCTGATTCAATGCCACCACACTACTCCCAGTCACCATGAGATGAGACACAAGATACTCATCATC…	TRUE	0.486486	12	0	0	1
10036	0.942551	936189	936791	+	603	959.056	51.4167	YALI1_F09361g	271.468	1F	936142	937500	1359	GTGAGTATGGGAACACGTGACGGACCAGAAGGTCATTGCGCAAAAAAACCGGACGATTTGAGCAACACACGACTTACCCGACGATGGTTAAGGACCACAGAACGATAGGAAGGCATGTTGAGGCACAGGGTGTGTGATTCAGGTTACATCAGTATTGTTGGGACTGTCCATTCAACTCTGGGTATCAATGTTTGTCGTCCGAGAAGTTTGATTGCTGTTAATTGATGTCTTGAGAATGTCACCATTCACAGTGATTCACAGTGTTCACAAGACGGAACCACCGAGGACGAATCGGGCGATAGAACACGAAGATGGAGATCAAAAGGGGTTGAAACATCAGACAGCATATCGTTGACATCGGGAAGTGTCATCGGTGGCGTTGTCTGACAGAGATGATGG…	TRUE	0.47927	12	0	0	1
10041	0.921204	1801164	1801663	+	500	714.778	59.25	YALI1_C18011g	141.3	1C	1801146	1802572	1427	GTGAGTATTGACGAGAAAGAGTTGTGGCACCGGTGGTGCGATACCCACACATGTGTGGCTTTCCCAGAAGAAATGACGTTGTTCGGAGTTGCGAATTTCTTTTCTGGTTCGGGGCGGTGATCGTGGATGTCAAGTGAAGTGGGTGATGATGTGGTGCGTGGTGGGTTGTTTGGGGTGGTACAATGAACAAGTGGATGTGAGGTTGGTTGTTGTGTGTTCTTCACTCAACGTTGCAACCTGTCTGCGTTGTCGCTGACAACACCATCTTGTTACATCAAGAACGACAGGATATGAACTAGTGGAAGTGAAATAGTGCAAAATGAACAAGTGTGTGTCGTTTGCAGATTGCTGCAACGTCAAGTTTGCGTACTGTGAACCGGCTACTGGCAGAAGCACATT…	TRUE	0.49	12	0	0	1
10043	0.0339699	1801317	1801663	+	347	1.88889	55.7083	YALI1_C18011g	141.3	1C	1801146	1802572	1427	GTGCGTGGTGGGTTGTTTGGGGTGGTACAATGAACAAGTGGATGTGAGGTTGGTTGTTGTGTGTTCTTCACTCAACGTTGCAACCTGTCTGCGTTGTCGCTGACAACACCATCTTGTTACATCAAGAACGACAGGATATGAACTAGTGGAAGTGAAATAGTGCAAAATGAACAAGTGTGTGTCGTTTGCAGATTGCTGCAACGTCAAGTTTGCGTACTGTGAACCGGCTACTGGCAGAAGCACATTCGCAGACACACAATACCTGCGCACCCGAGTCATGTGACTGGCGCTTTTGTTTGAAGCTCGCTAGCCAATGTTCCCACGCCTTTCGTGCATTTCTAACGCAG	TRUE	0.48415	12	0	0	1
10045	0.0427855	1801302	1801663	+	362	2.91667	63.3472	YALI1_C18011g	141.3	1C	1801146	1802572	1427	GTGGGTGATGATGTGGTGCGTGGTGGGTTGTTTGGGGTGGTACAATGAACAAGTGGATGTGAGGTTGGTTGTTGTGTGTTCTTCACTCAACGTTGCAACCTGTCTGCGTTGTCGCTGACAACACCATCTTGTTACATCAAGAACGACAGGATATGAACTAGTGGAAGTGAAATAGTGCAAAATGAACAAGTGTGTGTCGTTTGCAGATTGCTGCAACGTCAAGTTTGCGTACTGTGAACCGGCTACTGGCAGAAGCACATTCGCAGACACACAATACCTGCGCACCCGAGTCATGTGACTGGCGCTTTTGTTTGAAGCTCGCTAGCCAATGTTCCCACGCCTTTCGTGCATTTCTAACGCAG	TRUE	0.486188	12	0	0	1
10057	0.978817	4160994	4161132	-	139	1889.97	40.0833	YALI1_E41610g	245.132	1E	4160467	4161205	739	GTGAGTAGGAGGGGCGCAAGCAAAACGAGTCGGAACACAGTGGAATACAAACAGAACTCATCAATCAGTATCAATCGACATCAACCAACATCAATCAATATCAATCACCACACTGTACAAAATATATAAACTAACAAAG	TRUE	0.388489	12	0	0	1
10058	0.0849115	4160994	4161128	-	135	2.80556	36.0139	YALI1_E41610g	245.132	1E	4160467	4161205	739	GTAGGAGGGGCGCAAGCAAAACGAGTCGGAACACAGTGGAATACAAACAGAACTCATCAATCAGTATCAATCGACATCAACCAACATCAATCAATATCAATCACCACACTGTACAAAATATATAAACTAACAAAG	TRUE	0.385185	12	0	0	1
10066	0.964644	612110	612704	+	595	1694.72	54.5694	YALI1_E06119g	177.718	1E	611978	612854	877	GTGAGTATGACGGAGAGTGGTGGTCCATGAGGTTGTCATGCGGAGACGCACACAGAGAGAGTGATAGAGAGAGGAGAATGGTGCTAGAAGTCGAGGAAGTACCCAAAAGATGTGGCGATGATTCCTTGATTCTGATCATATTCACGACGTGCCATGGTAGTTGATTATCTTGTTGAACTGGAGGGATCACATGCTCACGGGCACGCGAGATTATAAAGTATGTTTTCTCAGCAGGCTGAAGAAGACCGAGCACGACATTTCATGATCCGAACGGCTTGAATACTTGATCTGAATGAAGCTCTGCCTTCATCTGGCGGGTCTGGTCTCACTATCTTTGTTCTATTGGCTTGTTTTACGAACACCTCTGACTTAGGGGTGATCTAAGAGTACGAACTTGGA…	TRUE	0.470588	12	0	0	1
10069	0.0340126	612110	612482	+	373	1.5	46.3472	YALI1_E06119g	177.718	1E	611978	612854	877	GTGAGTATGACGGAGAGTGGTGGTCCATGAGGTTGTCATGCGGAGACGCACACAGAGAGAGTGATAGAGAGAGGAGAATGGTGCTAGAAGTCGAGGAAGTACCCAAAAGATGTGGCGATGATTCCTTGATTCTGATCATATTCACGACGTGCCATGGTAGTTGATTATCTTGTTGAACTGGAGGGATCACATGCTCACGGGCACGCGAGATTATAAAGTATGTTTTCTCAGCAGGCTGAAGAAGACCGAGCACGACATTTCATGATCCGAACGGCTTGAATACTTGATCTGAATGAAGCTCTGCCTTCATCTGGCGGGTCTGGTCTCACTATCTTTGTTCTATTGGCTTGTTTTACGAACACCTCTGACTTAG	TRUE	0.469169	11	0	1	1
10070	0.0163625	612496	612704	+	209	1.05556	55.2083	YALI1_E06119g	177.718	1E	611978	612854	877	GTACGAACTTGGATACTGGCATTCTCTCGATCTGCTGGTTTCATCTATGGTATTATTATGTGTCTAGGACGTCCTCAGCTGGCTTCAACTCCTTTTTCCTGTATCGTGGAGCAGGGGAACCTCAAAGGAATGCAGTACCGGGGCGATTGTACCCTTCCTAGACATTTCACCCAGTCCAAAACCTCACTTCTTTTACCCTACTAACCCAG	TRUE	0.473684	9	0	3	1
10072	0.0124398	612327	612704	+	378	0.833333	60.5139	YALI1_E06119g	177.718	1E	611978	612854	877	GTATGTTTTCTCAGCAGGCTGAAGAAGACCGAGCACGACATTTCATGATCCGAACGGCTTGAATACTTGATCTGAATGAAGCTCTGCCTTCATCTGGCGGGTCTGGTCTCACTATCTTTGTTCTATTGGCTTGTTTTACGAACACCTCTGACTTAGGGGTGATCTAAGAGTACGAACTTGGATACTGGCATTCTCTCGATCTGCTGGTTTCATCTATGGTATTATTATGTGTCTAGGACGTCCTCAGCTGGCTTCAACTCCTTTTTCCTGTATCGTGGAGCAGGGGAACCTCAAAGGAATGCAGTACCGGGGCGATTGTACCCTTCCTAGACATTTCACCCAGTCCAAAACCTCACTTCTTTTACCCTACTAACCCAG	TRUE	0.465608	8	0	4	1
10084	0.923892	3359145	3359830	-	686	2279.33	171.153	YALI1_D33599g	245.854	1D	3358333	3359811	1479	GTGAGTATCGTAGCAGCGCATGGGTGCACAGGCACCAGATGGAAGAGACGGACAAGAGAGAAAAAGAAAGAGCAAGAGATGGACAGCGCGAGCGAAAGCAAGACCAAGCGTCGATTTTGCGGTTTTGTGGTTTTGTGGTTTTGTGGTTTGGGGTTTAATGCGGAGATTGCGGTTGGTGGCGACTCTTTTGGGCTGTCTGTCGGGAAAACTTCGGGGGGCAGGGGATCTATTATCCGGCCGACTCCTTAGCGAAAGATGCAAGGTGCGTCTGTGGTGTCGACGTTTCGGAGCAGGGCTTCTTGGCGTGGTGTCATTTGCGAGATGGGAGGTATATGAAGGCGCAGGATGGCGTGTTTCTCGCTCGTTCCATTTGCCCTCTATTACACTACCCTCATTGTC…	TRUE	0.53207	12	0	0	1
10096	0.944384	2961816	2962189	-	374	358.806	22.5833	YALI1_C29624g	3.44587	1C	2961956	2962474	519	GTGAGTATCCAGACGAGGCAGCGACTACTGGGCTGGCATCGACCCGGAGAACCCCACGGCAACTGCGGGCGGTGCTATCATCCGTTCAGTTTGGTGCACAGACACCATTTGGATGTGATGTCTGTGGAAATGTCACAGACGAGATGTCACGCGTGCGCATACCCTCCGCAACAACATTTGGCAAGTGGTGGTGAACGCCACCCGCTATCGGCGACACAGGGTCACAGAGCGTGAAGAAAACCCAGTAATATGTCGCCACCCTATCGATAAACCCCATGACGGAACAAATGTCATATCGCCACTCAAAGATTTATATGCTCCGATATGTCTTGTTTTATCCTCCTTCCCTCAAACCACACAAACTAACACATTAG	TRUE	0.513369	12	0	0	1
10097	0.659166	941274	941975	+	702	381.694	198.278	YALI1_D09420g	272.409	1D	942069	943415	1347	GTGAGTACGAGAAATTGAGGAGTGCTTTTGTGGCTTTTGGCGGCGACTGTGGCTGCGAGGGGGGAGGCTCCATGAGCAGCTCTGTGGCGTTGTTCATGTCATGTGACGTGGCACTGCGGAATGGACCACAATGCGTGAGTGAGCATGGAGGGATACGACTGTTCAGCTGTCGCCCGCGTACAGCCTTTTTTTTTTGTGGGTAGCGACTGGGCCTGTCGTTGACTGGTTGTTCGGTATCTCCCATTCGAACTCTACTATGAGTCAAGCGGTCCCAGTCAATCGTCGTCAAACTCAATTGCCAAACTATGAGACAGCCTAAGATAAGCCTTGGGCAATCATAATGGGGCAAACAAGTGGAAGACGAGGAGCAGAAGACGACACGACAAGTTTGAGAGATGA…	TRUE	0.507123	12	0	0	1
10100	0.0118729	941408	941975	+	568	2.41667	208.181	YALI1_D09420g	272.409	1D	942069	943415	1347	GTGAGTGAGCATGGAGGGATACGACTGTTCAGCTGTCGCCCGCGTACAGCCTTTTTTTTTTGTGGGTAGCGACTGGGCCTGTCGTTGACTGGTTGTTCGGTATCTCCCATTCGAACTCTACTATGAGTCAAGCGGTCCCAGTCAATCGTCGTCAAACTCAATTGCCAAACTATGAGACAGCCTAAGATAAGCCTTGGGCAATCATAATGGGGCAAACAAGTGGAAGACGAGGAGCAGAAGACGACACGACAAGTTTGAGAGATGAAACCGCGTCGTCTCATCACCGCCCTTCCTCCACAGCTTGGCGCGATTAAGTTCCGCCGAGTCCTTCCGGTGATCCCGAGTCTTCCGACTAAGCTTTGCGCCCACATGTGAAGCTGGTTTTTTTTTTCATCGACA…	TRUE	0.492958	11	0	1	1
10105	0.9462	20767	20822	-	56	1052.83	60.25	YALI1_F00207g	193.636	1F	19673	20904	1232	GTGAGTACTGACGAAACGATACAAAACCAGATCTACCATCCCCAGCTCTAACACAG	TRUE	0.464286	12	0	0	1
10106	0.955739	2096532	2097089	-	558	1845.81	78.6667	YALI1_F20965g	360.715	1F	2095875	2097116	1242	GTGAGTAGAGTGGAAGGAGAAGGGCATGACAAACCGACAGCCAACACAATCAGGGATGGACATGTTGCCCACGAGTGACACAAACACGGACGTGGGGAGGAGACACAGATTCTGGTATTCAAATGACGCAATTGAAAGGATTGACTTGGTGGTTGATTGACTGGCGTACTAGACATGTGACAATTCATGTGCCGCATGTCTTGTGTACATTTTTGTCACATGACAACGACACATGTTGGAAAGATGCCAAAGTTGTTCGGGTGACCTCAGTGATATGCCATCTTCGTCTACCAACTACTGTTGTGTTCTCCTACTACGTCTGGGGTGTTTCAGACTTGTGCAGTATATGGTGTCTATGGAAACATCTATTTGTGTCTTCTGTTTGTAGCCTCTGTTTGT…	TRUE	0.483871	12	0	0	1
10113	0.315847	3969185	3969351	+	167	17.2778	54.5278	YALI1_E39693g	322.498	1E	3969352	3973134	3783	GTGAGTAGTACAATGGGTGTACTTACGGTCGAAACGATACCTGCGGAGACGGCCAATTACGACATTTGTGGCCGCTGGAGTGGAATTGATGGAAAAAATCGCTTGCGATTCGTTTGTTTCGATTTGAGAGGGTCTGGAACCCATGATTAAATCCCGCTAACAAATAG	TRUE	0.461078	12	0	0	1
10115	0.82076	3969544	3970311	+	768	889.417	193.153	YALI1_E39693g	322.498	1E	3969352	3973134	3783	GTGAGTGATAGTGGAGGAATCGGAAGCTGATGGCTTGTACTACGACTTGTGATGGTTATTTTTGGTTGTTTTGGTGGACATTCGACACTTGGCGTGTGAAGTGATGGAGTTGGGCCCAAGGTCATGGAGGCAAGTGGCTTATTTGCAACCGAACTGTATCACGGATACAGTGAGAGTGTACAGATAAGTCGTTTTGTTGACACGACACCTACGAATGGTTGACCCCTTCCTCCTTGCTCCAGAATGCACTAGCTAGCACAATTGAGAGACCTGCTGTTGCATTTTTCTGCGCCTGCCTGTAGCAATTTGTATGTCTCTCGATTGGCTCAGTACCTCTGCATCTCTGCACACTAGACCTGCCCTTCGTTTGCGGTTGCCACCACTAGACTCAGGGTGTCT…	TRUE	0.481771	12	0	0	1
10138	0.0361448	1560410	1560508	-	99	0.888889	33.5972	YALI1_E15606g	219.764	1E	1560483	1560812	330	GTAGTATTGATATGTGGAGAACATGATTGGAGAGATGGAAGATGAGAAATTCGACTGATTGAGCAGTCAAGGATCACGACAATTGCAAAACTAACCCAG	TRUE	0.40404	9	0	3	1
10139	0.860867	1560410	1560512	-	103	431.444	65.3333	YALI1_E15606g	219.764	1E	1560483	1560812	330	GTGAGTAGTATTGATATGTGGAGAACATGATTGGAGAGATGGAAGATGAGAAATTCGACTGATTGAGCAGTCAAGGATCACGACAATTGCAAAACTAACCCAG	TRUE	0.407767	12	0	0	1
10141	0.86884	1560669	1560806	-	138	415.5	50.75	YALI1_E15606g	219.764	1E	1560483	1560812	330	GTGAGTACCGATAAACGCGAAACGAGGCGTTGAAACCCGACAGATCCACCGCCAGTGTTCTGAGCACGTCCCGTTTAGCGGGCTGTGGCTTTTGTGCGGCCTTTTTGCGCGGCGTGTGTCACCACATTACTAACCCAG	TRUE	0.565217	12	0	0	1
10144	0.95337	566758	566922	+	165	1076.33	53.1806	YALI1_E05668g	309.503	1E	566844	567740	897	GTGAGTATTGAAAGGCTGGAAAGGGAAGATGAGTCCATACATAAGTTCAATGTGCCATTGCGAATATCCTGACACCAAACAATGGCATGTTTGCCAACTTGGCGTGGGGGTGCCGCACCGCACATCCACAGCAACACGCAATCTCGAGACCCCATACTAACCCAG	TRUE	0.50303	12	0	0	1
10149	0.948749	2417466	2417529	+	64	957.944	46.6111	YALI1_E24174g	227.566	1E	2417448	2417868	421	GTGAGTAGCTGAACCAGCGGCGACCACGCCAGATGGCAAGCCACCATGTTTCTCTCTAACACAG	TRUE	0.5625	12	0	0	1
10178	0.011225	3260408	3260771	+	364	0.777778	55.4583	YALI1_D32594g	259.952	1D	3259361	3261110	1750	GTGAGTATGAGAGATATAAGAATCATTGGGAAGACGCCATGAGGTGCAGTCACACGAAAAAGACGCGATAACAGCATGAGAAGACAGCGTAAACACCACGACAGGACAAGAACCGATAACACATGGCCCAGCTTGACACAGCTTGACCCAGCCTAACCCTCTACACCATGACACTGGCAAGATTCACGGTGGTTGGGGGATGGCAGTGACGGAAAGGGCGACACAAGTTAGTGATGTGCTATTTTTCTGGTAGAAGATAGCTTTATCACACCCACTGTGTTCATTTACCCGCCACTAGTACCCCAGCCCCTCATGGATGCACACGCTATCTCCATTCCGCTAGCTCCGTTTTCTTACCCCACAG	TRUE	0.5	8	0	4	1
10180	0.954887	3259664	3260319	+	656	1453.67	68.4028	YALI1_D32594g	259.952	1D	3259361	3261110	1750	GTGAGTACTAGTGACTGACCGAAGATCAGGTTCGGACCCTGACACGGCCACTGTCGCTGTCCGGTTGGAAACAGACTGCATATGTGACCTGAATCGTGGCAGAATATCGCGGCAGAATATCGTGGCAGAATCTCGTGATTGTATCTATACAGTTTACGATGGGCTGCATCAGATAGACTGCCGCGACCTAAGCTGTACCGCCCAGTCTGATCAGATGAGGTATGAGCTCAGGTTGGGAGTAGATGACAGTTGGTGAGGACCGCGTGGTGCCCTGATGGAGTACGTGAATGACTCAAGGACAGACAGACCCACTGAAACTAATTTTTCTGCTTGAAGTCAGCACTTGATCGACCCACTGAGTCTTAGACACGTCTTCCTGCCTCACCTTTATGTCTCAAA…	TRUE	0.492378	12	0	0	1
10182	0.0137179	3259883	3260319	+	437	0.638889	44.1528	YALI1_D32594g	259.952	1D	3259361	3261110	1750	GTATGAGCTCAGGTTGGGAGTAGATGACAGTTGGTGAGGACCGCGTGGTGCCCTGATGGAGTACGTGAATGACTCAAGGACAGACAGACCCACTGAAACTAATTTTTCTGCTTGAAGTCAGCACTTGATCGACCCACTGAGTCTTAGACACGTCTTCCTGCCTCACCTTTATGTCTCAAAACGTGGGAAGTAGCTCTGGCGATCATTTCACCAGTTGCAATTGTGCGTCCCATGCTTTCAGACAACGCATTACTCTACTGTTTCTTCAAACATTCTACAGTCTATCAAACTGTCTGCTACAGTTGCTCTGGTCAACTAGAGTCTGCATACAGTCTGAGCCATGTTTAATTACCAAGCTGTTTCCGCTCGACCTATGACTGAGCACCCAGTTCGGCTTAC…	TRUE	0.480549	7	0	5	1
10183	0.945576	3260408	3261102	+	695	767.917	42.8056	YALI1_D32594g	259.952	1D	3259361	3261110	1750	GTGAGTATGAGAGATATAAGAATCATTGGGAAGACGCCATGAGGTGCAGTCACACGAAAAAGACGCGATAACAGCATGAGAAGACAGCGTAAACACCACGACAGGACAAGAACCGATAACACATGGCCCAGCTTGACACAGCTTGACCCAGCCTAACCCTCTACACCATGACACTGGCAAGATTCACGGTGGTTGGGGGATGGCAGTGACGGAAAGGGCGACACAAGTTAGTGATGTGCTATTTTTCTGGTAGAAGATAGCTTTATCACACCCACTGTGTTCATTTACCCGCCACTAGTACCCCAGCCCCTCATGGATGCACACGCTATCTCCATTCCGCTAGCTCCGTTTTCTTACCCCACAGCCTACAGCCCATCTTTACCGAATGGGGCATCTTAG…	TRUE	0.503597	12	0	0	1
10208	0.945206	861602	862151	-	550	738.75	39.8333	YALI1_B08616g	209.437	1B	861162	861653	492	GTGAGTATTGATGGAGAGCCGGGTTAGGGAATTGAGGCGAGGGGAGGGTGTTTGAGGGGTTAGGGTGACAAGCGATTTGGAACGACAACTGAGACGACAGCTGAAACGACAGCTGAGATGAGTCCTGAGATACCCATGTTTGCGCCGATTGGTGGGTGAAAGTGATGGAGTGGAGCGGTTGGTTGGACTTGTCTATGACGTGTTGGTTCCAAATTTTGAGTGGTCAATTTAGTTGTTTTCAAGGATATTCTCTGAGGCAGTGGAGGCGGCGTGGCGGAGGTTCATATAGTATTCGGTGTTGATTCAATCAGTGTTGACTTTACATTGGTGCTGGTTGAATCGGCGCTGCCTACAGTGGTCCTCTACAAACCATGGCCAAAGACGCAACTGAGACCGTCG…	TRUE	0.496364	12	0	0	1
10211	0.908367	3054695	3055440	+	746	799.361	76.2778	YALI1_D30540g	316.43	1D	3053985	3056132	2148	GTAAGTACTAACCCACTATTTCGGTGGATTTCTCAATGAAGCCCTTATCTCCGAGCACATCTCCGAGACCAACCTGTAGGCGATAAGGATGAAAAATGTTTCTGGGAGTGACAGGTGAAATGGAAGCACGATGCGACTGTTTTCTGTACGGTTGTGGTGTTGTTCTGTGCTACGTTCTGCTGTGTTGTCTTGTGTGTTTTGCCGGCCTACGAGGTTGCCCAATGGCATAACATCACCAACTTAACAGGAGCATCTTAGCACAAGCGGCTTAACACGGGCCGCCTAACACGAGCAGAACTGTACGATGAACTTCAACTGTCCAGATCTTCAGTCTGTATTTTTTTTTCCCCCCACCGTTGATCAACATGCACTATCCATGTACTGTCACATGACGACGAA…	TRUE	0.467828	12	0	0	1
10218	0.964994	3054171	3054669	+	499	857	29.9306	YALI1_D30540g	316.43	1D	3053985	3056132	2148	GTGAGTACGAACGTGTGCCATTTACGGGTAATTGAGCTCAACTGCGAGCGTTAGCGAGCAGCTCTAAGAAGAATTTAACAGGCAATGAGTCGTGGTGGAATGACTCCGACCGGCATTGAGTCGTGGAATTGAATGACTCCGACCGGCATTGAGTCGTGGTTATTGAATGACTCCGACCGGCATTGAGTCGTTGGCCATTGAATAAGCATTGCAACCACTCGGTTCTAGTGTCGGCTGTTTTGAATGGCCCGTGTAAAGCACAGTGAACTTCCACGGTCGTTGCTGCTTGTGCAATTGAGCTATCACAAGACGGGGCCAGCATTGAGAAATTGATCAATGTGCAAATGAGCGCTAGGAAGCTGCTGCTGCCCGAGATCTTCTGCTAAATGCATGCTAGTC…	TRUE	0.501002	12	0	0	1
10221	0.0138011	2438606	2439004	+	399	2.16667	141.667	YALI1_E24391g	174.28	1E	2439143	2441104	1962	GTGAGTACAGACAAAGAAATCCTATTGCGTTGGTATGCACACGACATGCGCTTGATGGTGATGTCGTGTGTTATGTGTGATGGTGATGTCGCTGATGCAGGACCTGACGATGGTGTTGTTATTGCTGGTGCATGAAGGCGTTGCTGTTGATGTTTATGATGGTGATGATGATGGAGGTGGTAGTGGTGATGAAGGTGATGGATGTGATGAATGTGATGAAAGCAATCTATCTATGACGGTGTCTTCGTTGTAGATGTGTCGTATCCACGTCACTGCAACCCCACAGCTGTGTTCTCTGTTGCAGCGCCTAGCTCGCACCCTTCGTTCTACTCGTCACTTGCATCAAGTTTACGGTTCATGTCGCCACCCATACACATCGTCACTATTACTAAGGTGCAG	TRUE	0.47619	9	0	3	1
10222	0.016749	2438606	2439105	+	500	1.80556	115.111	YALI1_E24391g	174.28	1E	2439143	2441104	1962	GTGAGTACAGACAAAGAAATCCTATTGCGTTGGTATGCACACGACATGCGCTTGATGGTGATGTCGTGTGTTATGTGTGATGGTGATGTCGCTGATGCAGGACCTGACGATGGTGTTGTTATTGCTGGTGCATGAAGGCGTTGCTGTTGATGTTTATGATGGTGATGATGATGGAGGTGGTAGTGGTGATGAAGGTGATGGATGTGATGAATGTGATGAAAGCAATCTATCTATGACGGTGTCTTCGTTGTAGATGTGTCGTATCCACGTCACTGCAACCCCACAGCTGTGTTCTCTGTTGCAGCGCCTAGCTCGCACCCTTCGTTCTACTCGTCACTTGCATCAAGTTTACGGTTCATGTCGCCACCCATACACATCGTCACTATTACTAAGGTGCAG…	TRUE	0.474	12	0	0	1
10223	0.0316069	2438606	2439111	+	506	7.58333	236.083	YALI1_E24391g	174.28	1E	2439143	2441104	1962	GTGAGTACAGACAAAGAAATCCTATTGCGTTGGTATGCACACGACATGCGCTTGATGGTGATGTCGTGTGTTATGTGTGATGGTGATGTCGCTGATGCAGGACCTGACGATGGTGTTGTTATTGCTGGTGCATGAAGGCGTTGCTGTTGATGTTTATGATGGTGATGATGATGGAGGTGGTAGTGGTGATGAAGGTGATGGATGTGATGAATGTGATGAAAGCAATCTATCTATGACGGTGTCTTCGTTGTAGATGTGTCGTATCCACGTCACTGCAACCCCACAGCTGTGTTCTCTGTTGCAGCGCCTAGCTCGCACCCTTCGTTCTACTCGTCACTTGCATCAAGTTTACGGTTCATGTCGCCACCCATACACATCGTCACTATTACTAAGGTGCAG…	TRUE	0.472332	12	0	0	1
10226	0.716159	2438606	2439107	+	502	292.083	114.153	YALI1_E24391g	174.28	1E	2439143	2441104	1962	GTGAGTACAGACAAAGAAATCCTATTGCGTTGGTATGCACACGACATGCGCTTGATGGTGATGTCGTGTGTTATGTGTGATGGTGATGTCGCTGATGCAGGACCTGACGATGGTGTTGTTATTGCTGGTGCATGAAGGCGTTGCTGTTGATGTTTATGATGGTGATGATGATGGAGGTGGTAGTGGTGATGAAGGTGATGGATGTGATGAATGTGATGAAAGCAATCTATCTATGACGGTGTCTTCGTTGTAGATGTGTCGTATCCACGTCACTGCAACCCCACAGCTGTGTTCTCTGTTGCAGCGCCTAGCTCGCACCCTTCGTTCTACTCGTCACTTGCATCAAGTTTACGGTTCATGTCGCCACCCATACACATCGTCACTATTACTAAGGTGCAG…	TRUE	0.474104	12	0	0	1
10229	0.0813517	1472118	1472733	-	616	0.777778	9.19444	YALI1_A14721g	157.835	1A	1471620	1472117	498	GTACGAAATGGACAAGGAGGATGAAACAGAGAAGGAACAAGATGGGAAACACGGCGCTTATATAGTGCACACACACGACGGCAAAACTGCGCCCCCTGAACAGCGGAATGTGACGACTGAACGTGATACCATGACATAACACACCACAGGGCTCGGGCGAGCGACGGGACAAGCAATGGGACAACAAGCGATCTGTTTAAAACAACGCCATCGACAGTGTGACACAAATGGTGCGGCACAAACTGCTGTTCTCAGCCACCACGCGCATCCCTGTGTGGGGCATCAGTGTGGGGACACGGCGCGCGACACTAGCAGCAATGGGTATCTGTATCTTAGCTTGGTCGCGAATTGACGACATTTGAGAAGATCGCTACTTGTGACGCTGCTCGTGGTGTCTGC…	TRUE	0.527597	11	0	1	1
10230	0.972929	1472118	1472737	-	620	359.667	9.13889	YALI1_A14721g	157.835	1A	1471620	1472117	498	GTGAGTACGAAATGGACAAGGAGGATGAAACAGAGAAGGAACAAGATGGGAAACACGGCGCTTATATAGTGCACACACACGACGGCAAAACTGCGCCCCCTGAACAGCGGAATGTGACGACTGAACGTGATACCATGACATAACACACCACAGGGCTCGGGCGAGCGACGGGACAAGCAATGGGACAACAAGCGATCTGTTTAAAACAACGCCATCGACAGTGTGACACAAATGGTGCGGCACAAACTGCTGTTCTCAGCCACCACGCGCATCCCTGTGTGGGGCATCAGTGTGGGGACACGGCGCGCGACACTAGCAGCAATGGGTATCTGTATCTTAGCTTGGTCGCGAATTGACGACATTTGAGAAGATCGCTACTTGTGACGCTGCTCGTGGTGT…	TRUE	0.527419	12	0	0	1
10235	0.976974	613741	613955	-	215	1603.19	35.3889	YALI1_E06137g	224.849	1E	613012	614015	1004	GTGAGTATCAATTGTTGGCGGACGGATGTTGAGGATTCGTGCGCTGTCAGCACGGGCCTGATACGGAGTCTCCCCTGTATCAAGATGTACGGGTTATGTTGTCACGTCATTTACTTCGGTTGCTTGAACTTGAACTTGAAACGCGTGCCTTGATATCTTGCAGGCCGCTAATTAGATCCAATTGAACGTCTTTCTGTACCCCCATACTAACGCAG	TRUE	0.483721	12	0	0	1
10236	0.0120469	613741	613869	-	129	0.472222	38.3472	YALI1_E06137g	224.849	1E	613012	614015	1004	GTACGGGTTATGTTGTCACGTCATTTACTTCGGTTGCTTGAACTTGAACTTGAAACGCGTGCCTTGATATCTTGCAGGCCGCTAATTAGATCCAATTGAACGTCTTTCTGTACCCCCATACTAACGCAG	TRUE	0.449612	7	0	5	1
10243	0.0727169	1391314	1391435	+	122	38.8889	512.667	YALI1_F13908g	249.888	1F	1390838	1391317	480	GTGAGTGAGCGAGTAAGCGAGTGGGGCAAGTGAAGCGAGCACGCAGCTAGCCAAGGGCGGACTGGCGCACAGACTCACAGCAGCTCGAGTCACAGCACTTTCTTGACATCTACTAACTAGAG	TRUE	0.565574	12	0	0	1
10256	0.715189	2010077	2010514	+	438	152.556	63.5972	YALI1_E20099g	55.1766	1E	2009889	2011829	1941	GTGAGTACGCTGACAAAATTGAGTCTCGAAAACGCGGCTCAAAAATGGAGCTCAAAAATGGGGCTCAAAAATGGAGCTCAAAAAATGGGGCTTAAAAAAAGAAGAAAAGAAAAAAAAATCTCCCTCGCATCGGTTGCCGTCATTATCTGCTCAATTCGGGAAGGACACAAACAGCAGCGTCACATGGCGTGTGTACACCGCCGCCTGCCTGCCTGCCTTTGGACGACAAAGTGGTTAATTACTGCTCCTGCGTTGCATCTCCTATGTGCATGGTGTCCACACTGTGCGATAGAAAAATTATCGTACATTGTTTGAAGAGGTCTTAAACGGTAAAAATAGGAGGTTTTTTCACACCCCGTCTATTAGGTGCCCCGTCCTCTTCTCTTCTACAAAGACGAG…	TRUE	0.445205	12	0	0	1
10258	0.452064	2009512	2009877	+	366	49.4722	75.1944	YALI1_E20099g	55.1766	1E	2009889	2011829	1941	GTAAGTACCCTAACCCCCGACCCAGACCCACGCGTTGCAACAATAGAATAAGCTTTTCAATTAGCAATCCCAGACAGGAAAAGTAAACAGTTGGGAGACTTGAGAGTTGAGGGGGGACGGTTGATGGTGGCGCAAGAGTCGATTGGCGGCCCGATTCTCGACGCGAAACAGCTTTGAGAGGCTTAGTAAGCTGTTGGAAACCGGCCTCCAGCTCGTCTTTGGTCTCCCCTACCGCCTCTCTAGCAGTCTCGCTCCAGCCTCCCCCTCTGTTCCCCTACCCAGCCCTACTCTGTTCCATCTCAGTTAAGCTTTGGTTCCTTGTGCACACGCGTGAACCGTGTGTTGAAACCTTAATCTAACGTTTAG	TRUE	0.527322	12	0	0	1
10260	0.942745	1778619	1778793	+	175	1051.39	63.8194	YALI1_E17786g	245.983	1E	1778583	1780008	1426	GTGAGTATCAGCTGTTTGGACCCCGCCCGACCATGTCCAATTGCACTACTTGAGTGTGTTGATGCCCGTTTTCCTGGGTAGCAACGTTGAGCACCCAACGCGATGACTGACACGGGAACAAGCGACGGCGAACATTGAATGAGGCGACATCTCCCCTAAACAACAACTAACGCAG	TRUE	0.531429	12	0	0	1
10266	0.973391	3356996	3357413	-	418	1837.36	47.1667	YALI1_E33570g	297.202	1E	3356546	3357473	928	GTGAGTATTATCGGTCGGAAATTTCTGCTGACGATTTGCGGCTTTTTTGGGAGACTGGGGTGGTACCGTTCAGTGGTCGAGTTACGATACGACCCATGACAGAGAGGGCAAGGCATTGGAAAGGGGATGCCAGGTGATTGTTTCTGTGGCACTGTGTTGGAACTCTGGTGCTATTAGAATAGGAGGAACAGTCAAGTGATACCCTACAACAACATTCGTCACGCCATACAGCATAGCACTCTGGTGAAGTCGTGTGACAGAATTACGGGCGTCACGGAAAAGCCATCGTTACGTGTTACGCGCTCCACGATATACTGCGATCCAAAAGCTCCATCTGGCGTTGATTGCAACCATTGCACCCTACGTCATCATATTATCACGTTACGCACAAAACTACAT…	TRUE	0.480861	12	0	0	1
10290	0.909036	3000365	3000753	+	389	1175.67	107.417	YALI1_D30003g	205.423	1D	3000233	3000825	593	GTGAGTAAGCGAGCAAGTCGAGCGGCGAGCGGAGTGGAGCTAAGCGCGGCGACGCTTCACACGCACTCTTGAAAAATGAGACACGTGGTCTTTTTCGGTTTTCTGCGATATCATAGACTCATTTGCCGTGTCGATACTATACAGCAACAACTTGATCAGTGAGATGGAGTTTAGCGATCAATTCGCATGCAATGGAACTGAAACCAACAGACACGAACAACTAAAGAAGATACCAGGGCCACATCACAATCGATGGCATAACATACTAGTCTGCAATGGTGGAGGTGAATCATGTTGATGCTGTCGAACCGACGTTGCTGTTGAAACGCTACATGCCAGCCAACGTCACCTGGCCACGTCTGCTGACATGTTGTACATTACTAACTCAG	TRUE	0.48072	12	0	0	1
10292	0.960404	1881127	1881351	-	225	1225.75	44.6944	YALI1_B18811g	256.126	1B	1880432	1881462	1031	GTAAGTTGAACAAGACATCCAGGTGGCACTAACGTTCACAGAGGTGGCAACAGTCACAATCTCGCCCCGACGTCAGCGTCGGTACGACAGGATAGTTGGGTTTCGTTGGATCTGTCCACGTCTACTGCCATTGCGATTCTTGCATCTGTTGTAAGGATGGCGATGGACGGTGGCGATAGACAGACACCCCAACGCCCAACCAGCAAGAGACAATACTAACAACAG	TRUE	0.52	12	0	0	1
10294	0.976647	1881372	1881427	-	56	1018.64	22.0694	YALI1_B18811g	256.126	1B	1880432	1881462	1031	GTGAGTATTTGCACACGAAAGTGCCACACACAATTATCGATTGATTACTAACACAG	TRUE	0.392857	12	0	0	1
10309	0.903709	304111	304166	+	56	327.222	31.5417	YALI1_A03029g	243.255	1A	302976	304190	1215	GTATGTATATTTTCTTTTTTTCACCTTCCCCCCATATCAACCTACTAACACAACAG	TRUE	0.357143	12	0	0	1
10314	0.96613	303666	303750	+	85	2251.22	77.25	YALI1_A03029g	243.255	1A	302976	304190	1215	GTGAGTATTACAACGATAGATTGATCTGTTGCAGCACTACACAGGACTGCTCCAATCATGGTTAATTGACCACAACTAACATCAG	TRUE	0.411765	12	0	0	1
10315	0.808456	303871	303921	+	51	700.611	140.514	YALI1_A03029g	243.255	1A	302976	304190	1215	GTGAGTATTTAATTTCCCCAGTATCGAGAGTGCGAATATTAATGGTTTTAG	TRUE	0.352941	12	0	0	1
10316	0.681688	303871	304166	+	296	1132.11	534.056	YALI1_A03029g	243.255	1A	302976	304190	1215	GTGAGTATTTAATTTCCCCAGTATCGAGAGTGCGAATATTAATGGTTTTAGGGCTTCATCTCTGGCGCCATGTCCGGCAACAACAAGAATGGCAACAACAATAACAATAACAATAACAATAACAATAACAACAATGGAAGCGAAGGTGGCCTGCAGGACAAGGTCACTGGATTCATTGCTGGAGCTATTGCCAAGCAGGGCCAGAAGCAAATGGAGAACCAGCTTAAGGATCAGATCGGAGTATGTATATTTTCTTTTTTTCACCTTCCCCCCATATCAACCTACTAACACAACAG	TRUE	0.425676	12	0	0	1
10325	0.028652	303670	303750	+	81	0.888889	34.9444	YALI1_A03029g	243.255	1A	302976	304190	1215	GTATTACAACGATAGATTGATCTGTTGCAGCACTACACAGGACTGCTCCAATCATGGTTAATTGACCACAACTAACATCAG	TRUE	0.407407	12	0	0	1
10328	0.0131813	303216	303263	+	48	1.47222	122.333	YALI1_A03029g	243.255	1A	302976	304190	1215	CTCCAAAACTCCAACCTCCAACAGCTTCCCTACGGATCCAACTCCAAC	FALSE	0.520833	12	0	0	1
10341	0.0143322	303216	303305	+	90	4.72222	324.528	YALI1_A03029g	243.255	1A	302976	304190	1215	CTCCAAAACTCCAACCTCCAACAGCTTCCCTACGGATCCAACTCCAACTCCAACCATGGTGGCAACGATTCCTACGGTAACAACTCCAAC	FALSE	0.511111	12	0	0	1
10342	0.0931483	303216	303374	+	159	50.1667	512.764	YALI1_A03029g	243.255	1A	302976	304190	1215	CTCCAAAACTCCAACCTCCAACAGCTTCCCTACGGATCCAACTCCAACTCCAACCATGGTGGCAACGATTCCTACGGTAACAACTCCAACTCCAACTCCAACTCCAACTACGGAAACAACTCCAACTCCAACTCCAACTACGGAAACAACTCCAACAAC	FALSE	0.490566	12	0	0	1
10350	0.568348	303216	303299	+	84	236.778	186.292	YALI1_A03029g	243.255	1A	302976	304190	1215	CTCCAAAACTCCAACCTCCAACAGCTTCCCTACGGATCCAACTCCAACTCCAACCATGGTGGCAACGATTCCTACGGTAACAAC	FALSE	0.511905	12	0	0	1
10353	0.0627183	303216	303335	+	120	27.8611	420.958	YALI1_A03029g	243.255	1A	302976	304190	1215	CTCCAAAACTCCAACCTCCAACAGCTTCCCTACGGATCCAACTCCAACTCCAACCATGGTGGCAACGATTCCTACGGTAACAACTCCAACTCCAACTCCAACTCCAACTACGGAAACAAC	FALSE	0.5	12	0	0	1
10356	0.189744	303330	303368	+	39	82.8889	367.306	YALI1_A03029g	243.255	1A	302976	304190	1215	AACAACTCCAACTCCAACTCCAACTACGGAAACAACTCC	FALSE	0.461538	12	0	0	1
10372	0.945632	384443	384502	+	60	1224.58	62.3472	YALI1_F03842g	169.947	1F	384259	384951	693	GTGAGTAAAGAGAGCCACACAGACAATGTGGCCATGTCTGCCGCTGCCGAACTAACACAG	TRUE	0.533333	12	0	0	1
10375	0.701371	11604	11641	+	38	0.888889	0.333333	YALI1_E00115g	29.3991	1E	11584	13641	2058	GTCGGGGGTTTTCCACAGAAAATGGACACTATTAAAAG	TRUE	0.421053	10	0	2	1
10376	0.400907	11607	11644	+	38	0.583333	0.5	YALI1_E00115g	29.3991	1E	11584	13641	2058	GGGGGTTTTCCACAGAAAATGGACACTATTAAAAGTCG	FALSE	0.421053	8	0	4	1
10378	0.90125	1818531	1818606	+	76	1131	120.347	YALI1_E18184g	252.283	1E	1818459	1818984	526	GTGAGTATACGGAATATTCGACCGCAACTGGGGGCGTAAGCGTCATTATTCCACAATGTTCCATTACTAACAACAG	TRUE	0.447368	12	0	0	1
10382	0.860481	2163463	2163643	-	181	1199.5	168.444	YALI1_C21634g	183.36	1C	2163374	2163817	444	GTGAGTTACTGGAAAGATGAGGCTGTCGAGGGCTGAGACCCGTTGCAGTGGATGAGGTGATCGCAGTGGTGTCGCGATGCAGCATCGGCTAGTGGGTGTGGCACTGGACGCTCGATTTCTCGTGATCGTCTCCATGAGATCGTGGTCCCAGAGAGCTGACCACGCCAGTTTACTAACTCAG	TRUE	0.563536	12	0	0	1
10384	0.027366	2163463	2163657	-	195	15.5278	492.194	YALI1_C21634g	183.36	1C	2163374	2163817	444	GTATGACCCTATAGGTGAGTTACTGGAAAGATGAGGCTGTCGAGGGCTGAGACCCGTTGCAGTGGATGAGGTGATCGCAGTGGTGTCGCGATGCAGCATCGGCTAGTGGGTGTGGCACTGGACGCTCGATTTCTCGTGATCGTCTCCATGAGATCGTGGTCCCAGAGAGCTGACCACGCCAGTTTACTAACTCAG	TRUE	0.553846	12	0	0	1
10386	0.903564	2163761	2163810	-	50	630.472	59.5139	YALI1_C21634g	183.36	1C	2163374	2163817	444	GTAGGTATTGTTGGCGCCCACAGAAACCTCCCCCTGCTTTACTAACACAG	TRUE	0.52	12	0	0	1
10392	0.972443	821168	821213	+	46	895.667	24.0417	YALI1_E08211g	298.914	1E	821144	821966	823	GTGAGTATCGAAACCGTGCCCGCTAATCAGTTCACAACTAACACAG	TRUE	0.478261	12	0	0	1
10396	0.945219	1950983	1951271	+	289	2265.06	124.931	YALI1_B19507g	308.613	1B	1950763	1951537	775	GTGAGTATTACAGATTCGTTTAAGAATTTGAGATGAAAGGGTGGAGTTGATATGAAGATTTTGAGACGGAGTAAAGAGGAGGGATTAACAGAGGAAGGAAAAGTGGACGGAAGGGTATGGCTTTGAACCAAAACTGTTTAAGCTGTTGTGCTTGTCATGTCTCTGTCTTTTTCTTCATCGCCATGTTAAATACTCAGGTATACTCTGATATTATTCATGATGTCAAAGCACACACCGTCACCTGAACATGAACTGGTTTCGTCTATCCAAACACGCGTACTAACAACAG	TRUE	0.401384	12	0	0	1
10404	0.865411	189166	190865	-	1700	669.194	108.542	YALI1_D01905g	26.615	1D	190021	190512	492	GTGAGTATGAGCAGAAACGAAGGATACCAACAGGAATACCAACACACAAACACACGCATGGTCTTGTGTGTGGTTAGGAGGAGGAGTTAGAGAGAGAGAAAGATGGAAAATGGGATCACACGATGGAGAGACGCGACACAGAAATGGTACACAAACGACACAGACGCGACAGAGACATACAGACAATACACTGAAGCGATACACAGACGACACAGACTCTCAACGCCAACGACAACACACGTTGCATTTCAGGGGGTTGCATTTTACGTGTTTGTGAGTAAGACATAAAACTCGATTTAGGTAAGTGCCAGGTGGCGGTTTCTGAAGGGAATTTTTTGGGGGACGTGGTAGCAATGGCCACTGGCTATACTACGGGCTGCTTTGCACGACTACTTTCCA…	TRUE	0.511765	12	0	0	1
10429	0.940783	3064004	3064174	+	171	737.972	46.4722	YALI1_E30639g	224.221	1E	3063969	3064769	801	GTAAGTGATCGTGATGCCATGAAGGTCATGGTTCAATTGACGCGACGTGTCGGCGATATGACGGCGGTCGTTTAGGCGAAACGATGGCCATCGTGTATTTGCTCCACGGGCGGCTTCACACCCACGCAATACACCGCTTGTCCCACCCTCCCCGCCACCCTACTAACACAG	TRUE	0.567251	12	0	0	1
10431	0.939249	3064247	3064297	+	51	721.417	46.7222	YALI1_E30639g	224.221	1E	3063969	3064769	801	GTAAGTATTGACGCCCTCATTGATGCCCTCCACCTCTCCTATCTAACTCAG	TRUE	0.490196	12	0	0	1
10462	0.943634	2730771	2730996	-	226	1692.36	94.1528	YALI1_B27307g	180.758	1B	2730368	2731103	736	GTGAGTGAAGTGGGGAGACACAATCACATTCAGGCTGACATGGTGTGTTTCATGCGGTGTCCGGAAAGACGATAATATTGTTACGGTCCATTTTCGGGGCCAAACAAACATCGACTTCATCCAGTCAGTTTGATTACACATTTGTCCAGTAATATGTCATGCTGTTTCCTTGTGCTTATGATACCCGGTTACAATCCACAATCATGCCACAACTCCACTAACACAG	TRUE	0.442478	12	0	0	1
10477	0.959996	1082823	1083549	+	727	355.25	12.4583	YALI1_E10836g	109.332	1E	1083663	1084715	1053	GTGAGTATATTGGAGGTTGGGGGGAAGGGTTAGGAGAGAAGGAGGGAGAGGTTCCGAGGACCTGTTGTGACATGGATGATGACATTGATTTTGACGTTACGTTTTGTAGGGGTGGAATGGTGTGTGGGAGAAGTGGAGGAGACATGGGTGTGCCACTAGGCAGTTTATGCCAAATACGAGATATCATGTCGCTGTGTTCTTCGTTCTGTGGATGAGATGAGCTGTTATTGCATGATACCAGGAAGGTCCCCCGGTGGTGTAGCCTGGGGTCCCAGGATGAAGAGGTGTAGTTTGACATTTCTATATGGACCCTTTCACGACCATGGTTCTGAGCATCTGGAACGTCTTTGAGAACTGTTGAGCATTTCAACTGCCTGTGATACCTGAGCACCTTATGAA…	TRUE	0.488308	12	0	0	1
10484	0.853873	3425168	3425211	+	44	507.667	100.139	YALI1_F34236g	106.548	1F	3423679	3425338	1660	GTGAGTATGGTGGAGGGTGATCTTTTGAAGAGTTACTAACCCAG	TRUE	0.454545	12	0	0	1
10485	0.386559	3424548	3424598	+	51	90.8889	158.458	YALI1_F34236g	106.548	1F	3423679	3425338	1660	GTAAGTGCTATCGTTTGATTGTGTGCTGATTTCCTTTATCTAACATTCTAG	TRUE	0.352941	12	0	0	1
10486	0.0517295	3424548	3425123	+	576	24.75	448.792	YALI1_F34236g	106.548	1F	3423679	3425338	1660	GTAAGTGCTATCGTTTGATTGTGTGCTGATTTCCTTTATCTAACATTCTAGGTTAGAGCTGCTATCGACGCTCACAAGATCCAGATCTACACTCCCAGTGATGACTACAATCTTGGCTCCCTCTACACCTCTGAGGTGCCTCTTTCCATTATCGGCTGTCACGATTCTGTCATGGGACGTGATGGACAGCAGACCCGGGGCCGTCAATATGCCTGGGGCGTTGCCGAGGTGGACAACCCTGACCATTGCGACTTCGTCCGGCTGCGGGAGATTATGATGAGCCACTGTATGCTGGATCTTATCGACACTACCGTCGAGCAGCATTACGCTAGCTACAGAATGCAGAAGATTGAGCTTGCACGAAGCGCCATGAAGGATGCTGGTGCCTCGGAGGAGGAT…	TRUE	0.520833	12	0	0	1
10487	0.0909211	3424548	3425126	+	579	44.5833	460.875	YALI1_F34236g	106.548	1F	3423679	3425338	1660	GTAAGTGCTATCGTTTGATTGTGTGCTGATTTCCTTTATCTAACATTCTAGGTTAGAGCTGCTATCGACGCTCACAAGATCCAGATCTACACTCCCAGTGATGACTACAATCTTGGCTCCCTCTACACCTCTGAGGTGCCTCTTTCCATTATCGGCTGTCACGATTCTGTCATGGGACGTGATGGACAGCAGACCCGGGGCCGTCAATATGCCTGGGGCGTTGCCGAGGTGGACAACCCTGACCATTGCGACTTCGTCCGGCTGCGGGAGATTATGATGAGCCACTGTATGCTGGATCTTATCGACACTACCGTCGAGCAGCATTACGCTAGCTACAGAATGCAGAAGATTGAGCTTGCACGAAGCGCCATGAAGGATGCTGGTGCCTCGGAGGAGGAT…	TRUE	0.519862	12	0	0	1
10488	0.0126859	3424548	3425129	+	582	6	477.764	YALI1_F34236g	106.548	1F	3423679	3425338	1660	GTAAGTGCTATCGTTTGATTGTGTGCTGATTTCCTTTATCTAACATTCTAGGTTAGAGCTGCTATCGACGCTCACAAGATCCAGATCTACACTCCCAGTGATGACTACAATCTTGGCTCCCTCTACACCTCTGAGGTGCCTCTTTCCATTATCGGCTGTCACGATTCTGTCATGGGACGTGATGGACAGCAGACCCGGGGCCGTCAATATGCCTGGGGCGTTGCCGAGGTGGACAACCCTGACCATTGCGACTTCGTCCGGCTGCGGGAGATTATGATGAGCCACTGTATGCTGGATCTTATCGACACTACCGTCGAGCAGCATTACGCTAGCTACAGAATGCAGAAGATTGAGCTTGCACGAAGCGCCATGAAGGATGCTGGTGCCTCGGAGGAGGAT…	TRUE	0.520619	12	0	0	1
10490	0.354856	3424548	3425211	+	664	255.583	492.139	YALI1_F34236g	106.548	1F	3423679	3425338	1660	GTAAGTGCTATCGTTTGATTGTGTGCTGATTTCCTTTATCTAACATTCTAGGTTAGAGCTGCTATCGACGCTCACAAGATCCAGATCTACACTCCCAGTGATGACTACAATCTTGGCTCCCTCTACACCTCTGAGGTGCCTCTTTCCATTATCGGCTGTCACGATTCTGTCATGGGACGTGATGGACAGCAGACCCGGGGCCGTCAATATGCCTGGGGCGTTGCCGAGGTGGACAACCCTGACCATTGCGACTTCGTCCGGCTGCGGGAGATTATGATGAGCCACTGTATGCTGGATCTTATCGACACTACCGTCGAGCAGCATTACGCTAGCTACAGAATGCAGAAGATTGAGCTTGCACGAAGCGCCATGAAGGATGCTGGTGCCTCGGAGGAGGAT…	TRUE	0.509036	12	0	0	1
10499	0.140096	3423927	3423973	+	47	42.9722	265.236	YALI1_F34236g	106.548	1F	3423679	3425338	1660	GTATGATGATATGGATGTTTGTACTGCAATGAATCTACTAACCACAG	TRUE	0.361702	12	0	0	1
10505	0.917449	2466046	2466092	+	47	511.639	43.875	YALI1_C24660g	222.111	1C	2466043	2467058	1016	GTGAGTATTCCGAGCGTCAATTCTCCGGCAACATCGCACTAACCCAG	TRUE	0.531915	12	0	0	1
10516	0.950082	599401	599477	-	77	1827.19	86.0694	YALI1_E05994g	256.818	1E	599221	599555	335	GTGAGTATTCCAAATTTCTTGATGACAACCACGACAACAGAACAGAACACAACACCACACCACACATACTAACCCAG	TRUE	0.428571	12	0	0	1
10521	0.87543	2821239	2821296	-	58	467.667	60.6806	YALI1_F28212g	213.127	1F	2820992	2821316	325	GTGAGTAGGAGAATGTGGGGGAAGCCACAACACTCGCTTTGGACACGAACTAACACAG	TRUE	0.517241	12	0	0	1
10526	0.0201573	2030826	2031436	+	611	0.722222	29.2361	YALI1_C20314g	185.398	1C	2031437	2031985	549	GTATGAGAGAAGAGGGAGGAGGGAGTGAGGGAGTGAGGGAGTGAGTGAGGGAGTGAGGAAGGGAGTGAGGGAGAGCGGAGAGCGTGAAAAGGGTGTGAAGAGAACGTGTACAGAGCGTGAACAGAGCGTGAACAGAACGTGAAGATATACTTGTTGCTAGGACCATATACATTGGTCGAACGCGATATGGGAACCTGACGGTTCGAACTACGTGTTCGCTTCTAAGACCCGACTGTTGAGAGTCACGTGTGTGAATCCATGTTCGTTTTTGACGTGATTTCATTACGTCCACCGGAATTTGATTCTCACCATGTCTTTGACGTGAATGCGATTCTTACACCACCTGTGCACTTCAATGGCCGCGTTTTCTTATACACGTCTGTGCTCTCTGTCCAGTCC…	TRUE	0.500818	8	0	4	1
10529	0.0140067	2030866	2031436	+	571	0.444444	23.1806	YALI1_C20314g	185.398	1C	2031437	2031985	549	GTGAGTGAGGGAGTGAGGAAGGGAGTGAGGGAGAGCGGAGAGCGTGAAAAGGGTGTGAAGAGAACGTGTACAGAGCGTGAACAGAGCGTGAACAGAACGTGAAGATATACTTGTTGCTAGGACCATATACATTGGTCGAACGCGATATGGGAACCTGACGGTTCGAACTACGTGTTCGCTTCTAAGACCCGACTGTTGAGAGTCACGTGTGTGAATCCATGTTCGTTTTTGACGTGATTTCATTACGTCCACCGGAATTTGATTCTCACCATGTCTTTGACGTGAATGCGATTCTTACACCACCTGTGCACTTCAATGGCCGCGTTTTCTTATACACGTCTGTGCTCTCTGTCCAGTCCCGAGCCCGGAGCCCTACTGCCTTCATGCTACTTTCATCAG…	TRUE	0.495622	6	0	6	1
10531	0.947053	2030822	2031436	+	615	949.75	51.7361	YALI1_C20314g	185.398	1C	2031437	2031985	549	GTGAGTATGAGAGAAGAGGGAGGAGGGAGTGAGGGAGTGAGGGAGTGAGTGAGGGAGTGAGGAAGGGAGTGAGGGAGAGCGGAGAGCGTGAAAAGGGTGTGAAGAGAACGTGTACAGAGCGTGAACAGAGCGTGAACAGAACGTGAAGATATACTTGTTGCTAGGACCATATACATTGGTCGAACGCGATATGGGAACCTGACGGTTCGAACTACGTGTTCGCTTCTAAGACCCGACTGTTGAGAGTCACGTGTGTGAATCCATGTTCGTTTTTGACGTGATTTCATTACGTCCACCGGAATTTGATTCTCACCATGTCTTTGACGTGAATGCGATTCTTACACCACCTGTGCACTTCAATGGCCGCGTTTTCTTATACACGTCTGTGCTCTCTGTCCA…	TRUE	0.500813	12	0	0	1
10545	0.0598074	3148179	3148419	-	241	1.88889	36.4306	YALI1_D31482g	218.155	1D	3146192	3148126	1935	GTCAGTGTGGTGACAAGATGGCCAATGTGATGGGGCGACATGAGCCTTGTGGTGGTGCGACAGAGCCGTGCGACAGAGCCGTGTGGTGGGACGGCCTGGTCAGGGTGGACACTCCATTGTCAATGTTGTGATCACAGAGACCATGTCGCGAGAGACATTGACTATGTTGGGACCCACATAACGTCGTCAGTCCCAGCCGCAGACACTGTCATGTATCGTGCCCACGTTCTTACTAACTCAG	TRUE	0.556017	12	0	0	1
10549	0.923352	3148179	3148451	-	273	393.694	31.3611	YALI1_D31482g	218.155	1D	3146192	3148126	1935	GTGAGTATTGGTGTCATGGCAGCGACGACATGGTCAGTGTGGTGACAAGATGGCCAATGTGATGGGGCGACATGAGCCTTGTGGTGGTGCGACAGAGCCGTGCGACAGAGCCGTGTGGTGGGACGGCCTGGTCAGGGTGGACACTCCATTGTCAATGTTGTGATCACAGAGACCATGTCGCGAGAGACATTGACTATGTTGGGACCCACATAACGTCGTCAGTCCCAGCCGCAGACACTGTCATGTATCGTGCCCACGTTCTTACTAACTCAG	TRUE	0.553114	12	0	0	1
10578	0.0992609	2779288	2780144	-	857	1.94444	23.5833	YALI1_E27805g	1.9405	1E	2780266	2780835	570	GTGAGTTGATTCAAACGTACTTTTGGAGGGAGTTGTTTTCTTGTTTCTTTTTTGGTGGTTTTTGGGGTGTTTTTGGGAGTTTTTGGGAGTTTTTGGGTGTTTTGGGGTGTTTTTGGGTGTTTTTGGTTTTATTTTTTGGTGTTTTTTGGGTGTTTTTTTGGGTGTTTTGGGGTGTTTGGGGGTTTTGGGGTGTTTTTTGGGGGGGTTTTTGGGGGTGTTTTGGGGGTGTTTTTTGTTTTATTCTTTGGGTGGTTTTTTTGCACTCCTCCTTGCAGCGTCCTCACGAAAATCAATTCTTTGGACGCTATAAATACGCCATCAAGTCAAGACTGCTTCCAACTGATTCACACCTCCCGGATTTATCCATCGGTATTGTCAGATTAACAATCGGGTGACCAT…	TRUE	0.458576	12	0	0	1
10579	0.0232805	2779288	2780198	-	911	0.5	26.2778	YALI1_E27805g	1.9405	1E	2780266	2780835	570	GTGAGTGCTGAGGTGTGAGACACGACTTGGGTGCGATGGTATGGGTGCGATGAAGTGAGTTGATTCAAACGTACTTTTGGAGGGAGTTGTTTTCTTGTTTCTTTTTTGGTGGTTTTTGGGGTGTTTTTGGGAGTTTTTGGGAGTTTTTGGGTGTTTTGGGGTGTTTTTGGGTGTTTTTGGTTTTATTTTTTGGTGTTTTTTGGGTGTTTTTTTGGGTGTTTTGGGGTGTTTGGGGGTTTTGGGGTGTTTTTTGGGGGGGTTTTTGGGGGTGTTTTGGGGGTGTTTTTTGTTTTATTCTTTGGGTGGTTTTTTTGCACTCCTCCTTGCAGCGTCCTCACGAAAATCAATTCTTTGGACGCTATAAATACGCCATCAAGTCAAGACTGCTTCCAACTGATT…	TRUE	0.464325	8	0	4	1
10581	0.846833	3003988	3004034	+	47	348.806	63.4583	YALI1_B30039g	188.408	1B	3003961	3004745	785	GTGAGTAAAAACACGATTTTTTCGGGGGTTGGAACTGGCTAACGCAG	TRUE	0.468085	12	0	0	1
10604	0.980121	2071948	2072030	+	83	1915.81	36.8194	YALI1_B20717g	283.591	1B	2071705	2072472	768	GTGAGTATAACGCGTCGCATTCTGCAAGAAACCAAGCCCCCCCCCCCCCCCCCCCAAGCAACGAATCGAGATACTAACCCCAG	TRUE	0.590361	12	0	0	1
10606	0.9608	2071753	2071861	+	109	2187.14	83.4722	YALI1_B20717g	283.591	1B	2071705	2072472	768	GTGAGTATAAAGACAAAACGCCAATTATCAAGGTTCTCGTGCTCCGCCACGATCACGATGTCGTTCTGGACGATGGATTAATGGCCCTGGAGAGCTCCTACTAACGCAG	TRUE	0.495413	12	0	0	1
10608	0.97301	358373	359630	-	1258	622.389	15.7361	YALI1_D03575g	195.599	1D	357558	359632	2075	GGTGAGTATAGCGAAAGGGGGCGAAAAGGGCGATTTTCGATGCGCAAAATACGACAAAATGAGTGTTAGGGTCATTGATTGTTTAGGGTATGGAGCCGGGGGATTTGAGGGGATGGAGCCGGGGGATTTGAGGAGGGACCAGAGGCTCATGGGTTCTATGTCCTTTGCCGAGCTACGGGGGTTTTTGATGAGCGCATTTATGTCATTTTGTGGCGAGCGGATCTGTGTCTGTTGGGTCTCTGATGACGTGGCGAGTTCCGATTGACTGATGGCTCCAGATGAGTTGTTTTGATCCATCTTGTTGGTGAGATTGAGTGTGTTGTGCGCCATAATTCAGTGGGTCAATGAGTCGACTATAGTTAATGAGCCGGATGGGATGTGGTGGTTCAGTCATCGCTG…	FALSE	0.508744	12	0	0	1
10610	0.880012	357568	357874	-	307	385.222	45.3194	YALI1_D03575g	195.599	1D	357558	359632	2075	GGTGAGTACAGATCAACTAGTGAGCGTAGCGAGCTACTTGTAAATGACCAGATCATGAGCGCAACGAATGATCAAGAGTTCAAAACACGAGTGATATTTGATCATTGTGAGAACTCTGACAGTGGGACTATCATTTTCGAGTTACTCGTTGATGGTAGTCTGACAGTTTGAGTTTCAGCAATGTGGTTGGAGATGTATGATCTGAGTGTCTGAGGAGCAGGACTGTTCAGAACTGCTTACCACATCTTCACATTCCGCTATGCTCAATGACCTCACAATGACCTTCCCTTCTCTCTTTACTAACACA	FALSE	0.433225	12	0	0	1
10612	0.011347	1429425	1429701	+	277	7.80556	653.306	YALI1_A14292g	230.941	1A	1429241	1429600	360	GTGAGTTGCTACATCAATCGAACCACTACTGTCGACTGAACTGTTGTTTTCCTGGCGTTGAACTTGAGCAGATCAATAAATTATTCTTATCGTGGACTGTACACTCTTTTGAAAGGCGCCAGAGCATAAAGTGTCACCTTTACTGGGATTTGGGCAAACACCAGGTTGCTGACTAACTTTTTAGTCCAGTTTGAACCTGTTCAGCACCTGTCAATCGACCTTGGAGATACCCGAAATCCCGAGTCTCTACTACATCCTTGTATTCATCTAACCACAG	TRUE	0.436823	12	0	0	1
10646	0.921668	1372949	1373084	+	136	1307.53	101.694	YALI1_E13727g	231.77	1E	1372730	1373333	604	GTGAGTATGGAGCGGTGGAAACGATTGCTCTTGGCAGCAAGTGAAACCCCCATCAGCTCGTGATCAACCGACATCTGGGGACACAATCAGTTGTCTTTTAAATGTAACAACCGCCAGACCCCACGTACTAACCCAG	TRUE	0.507353	12	0	0	1
10652	0.701345	3773445	3773490	-	46	217.083	92.2083	YALI1_F37734g	265.206	1F	3772551	3773493	943	GTGAGTATGGAAACGACAGCTATGATCCGGCAATCAGCTAACCCAG	TRUE	0.5	12	0	0	1
10669	0.0551338	932949	933109	-	161	1.38889	15.25	YALI1_E09329g	31.5987	1E	931885	932889	1005	GTAGATGCCCAGACCTTCACTTTGACCGCTACACAAACAATTGCGCAGAGTGTCGTGCCCTGTATCACAGTCTGCACAGTGCCCTGCTTGTGTGCATCGCATTGCATTGATTCTGTAGCTCTCCGCAGGGAGTATTTCCCCATATACCAATGCTAACACAG	TRUE	0.503106	7	0	5	1
10670	0.0850889	932949	933141	-	193	3.63889	15.75	YALI1_E09329g	31.5987	1E	931885	932889	1005	GTACAGTCCCAGACTACTCCTGAAACACAGAGGTAGATGCCCAGACCTTCACTTTGACCGCTACACAAACAATTGCGCAGAGTGTCGTGCCCTGTATCACAGTCTGCACAGTGCCCTGCTTGTGTGCATCGCATTGCATTGATTCTGTAGCTCTCCGCAGGGAGTATTTCCCCATATACCAATGCTAACACAG	TRUE	0.502591	6	2	4	0.75
10671	0.749832	932949	933159	-	211	350.222	16.9306	YALI1_E09329g	31.5987	1E	931885	932889	1005	GTGAGTTTGCCCACATAGGTACAGTCCCAGACTACTCCTGAAACACAGAGGTAGATGCCCAGACCTTCACTTTGACCGCTACACAAACAATTGCGCAGAGTGTCGTGCCCTGTATCACAGTCTGCACAGTGCCCTGCTTGTGTGCATCGCATTGCATTGATTCTGTAGCTCTCCGCAGGGAGTATTTCCCCATATACCAATGCTAACACAG	TRUE	0.50237	12	0	0	1
10672	0.0196166	932949	933155	-	207	0.583333	16.7083	YALI1_E09329g	31.5987	1E	931885	932889	1005	GTTTGCCCACATAGGTACAGTCCCAGACTACTCCTGAAACACAGAGGTAGATGCCCAGACCTTCACTTTGACCGCTACACAAACAATTGCGCAGAGTGTCGTGCCCTGTATCACAGTCTGCACAGTGCCCTGCTTGTGTGCATCGCATTGCATTGATTCTGTAGCTCTCCGCAGGGAGTATTTCCCCATATACCAATGCTAACACAG	TRUE	0.502415	5	0	7	1
10674	0.0186171	1981190	1981331	+	142	10.3611	543.764	YALI1_F19811g	220.999	1F	1981140	1982072	933	GTGAGTACACCGCATTACAACTGGTACAGTTGTCCCTGCAATTGACCCCTTCAAGACCCCTTACTAACACAGCCTCGGAACCTCCATGTATGTATCACCATTTCGCCACCAACACCATCTAATGATACCCCATCCGCAATCG	FALSE	0.492958	12	0	0	1
10675	0.944798	1981395	1981470	+	76	1679.86	87.0972	YALI1_F19811g	220.999	1F	1981140	1982072	933	GTGAGTATCAACCAGGATGACCGCATTCGCCACCCGTCGGGACCCATCAAATGTTAGAACAATCCCACTAACACAG	TRUE	0.513158	12	0	0	1
10677	0.0117453	1981277	1981470	+	194	8.16667	723.569	YALI1_F19811g	220.999	1F	1981140	1982072	933	GTATGTATCACCATTTCGCCACCAACACCATCTAATGATACCCCATCCGCAATCGCACAGAAACTAACAACAGTATGGCCGTCAAGTTCAAGGACGGAGTCGTGCTTGGCGCAGACAGGTGAGTATCAACCAGGATGACCGCATTCGCCACCCGTCGGGACCCATCAAATGTTAGAACAATCCCACTAACACAG	TRUE	0.505155	12	0	0	1
10678	0.950015	1981893	1981950	+	58	1194.5	54.3056	YALI1_F19811g	220.999	1F	1981140	1982072	933	GTGAGTATTCCCCCGAAACAAGTATACCTGAGATATCCCGGTATTGTTACTAACATAG	TRUE	0.413793	12	0	0	1
10686	0.899905	1981277	1981349	+	73	1114.42	112.361	YALI1_F19811g	220.999	1F	1981140	1982072	933	GTATGTATCACCATTTCGCCACCAACACCATCTAATGATACCCCATCCGCAATCGCACAGAAACTAACAACAG	TRUE	0.452055	12	0	0	1
10687	0.949364	1981190	1981261	+	72	1073.75	51.3889	YALI1_F19811g	220.999	1F	1981140	1982072	933	GTGAGTACACCGCATTACAACTGGTACAGTTGTCCCTGCAATTGACCCCTTCAAGACCCCTTACTAACACAG	TRUE	0.486111	12	0	0	1
10688	0.957445	2370641	2370926	-	286	612.306	24.9444	YALI1_F23706g	206.145	1F	2369265	2370987	1723	GTGAGTATCTGCCTGCGGATTTGGCGGCTAAAACACCCTCATGTGTGGAGTGGGGTTATGGGTCTGTGGGACTAACCACAGTTGCACAGACACAGGCACTGGCGAAAGACACGACACAGACCAGCACAGAGAGTGTGTCATTACGCGCCATGGCCGTGGAAATGTCGTGGTCTCAACGTTTGTGCCAGTAGTTGTGTCTCTCCATCTCCACTCGTGACGTGTCAGTGGCGTTTTTTAGTTACCGCCCAAGTACACCGATAACCGAATCAACCATACTAACCACTAG	TRUE	0.520979	12	0	0	1
10689	0.0316787	2370846	2370926	-	81	0.277778	16.7361	YALI1_F23706g	206.145	1F	2369265	2370987	1723	GTGAGTATCTGCCTGCGGATTTGGCGGCTAAAACACCCTCATGTGTGGAGTGGGGTTATGGGTCTGTGGGACTAACCACAG	TRUE	0.54321	5	0	7	1
10692	0.799262	2207562	2207611	-	50	104.639	37.0694	YALI1_A22073g	159.836	1A	2204692	2207632	2941	GTGAGTATCTCGACTGTTTCCAACGACGACAACCGCCAATGCTAACCCAG	TRUE	0.52	12	0	0	1
10693	0.961673	2207277	2207449	-	173	1052.75	45.2639	YALI1_A22073g	159.836	1A	2204692	2207632	2941	GTGAGTATGAGAATACAGAAACAGACGACAAGTGAATCTACAAGACCCCAAACGACGGAAATCTACAAGCAACACACACACACAACCGGCCAAAAACACCACACGTCACTTGAGACACAACTGAGGTACAACTGAGGTATATGCACAAGTTCGCTCTCACGACTCTAACACAG	TRUE	0.456647	12	0	0	1
10695	0.463904	2207559	2207611	-	53	74.4722	98.5972	YALI1_A22073g	159.836	1A	2204692	2207632	2941	GTGAGTATCTCGACTGTTTCCAACGACGACAACCGCCAATGCTAACCCAGCAG	TRUE	0.528302	12	0	0	1
10696	0.032561	2207277	2207324	-	48	0.805556	35.0833	YALI1_A22073g	159.836	1A	2204692	2207632	2941	GTACAACTGAGGTATATGCACAAGTTCGCTCTCACGACTCTAACACAG	TRUE	0.458333	10	0	2	1
10704	0.21731	1176796	1177465	-	670	3.55556	13.8056	YALI1_E11768g	118.208	1E	1170234	1176794	6561	GTGAGTGAGTGAAGACGATTGAGAGATTGAGACGGATGGAAGGAAACAACCGTGGACGGACGCTTGTCTGAGTCTGGGGCCCAGTGTGTGGGGTGGTGGTAATGGCTGGGGTCCTGTGGGGTGCATTATTTAGATGTGCAGTGCCCTACATGTCGTCAGTCTTGTAGTCCCACGTATGCAGTTTACTGCCATGTTGCAGCTACTGAAGTGCTGAACGGCTGCTGAATGCTGAACGGCTGCTGAAGAGCTGAGCTGCTGCTACTGACCGACGGGTGAGCTGCTGTCCTGCCATCGACCATTGCAGATACATGTGATCTGTGGTGGTTGTGGGGATGCTGGAGTAACGTCAATGGTGCTGTTGGTAGCGTAGTGCTGCTGCTGCTTCTCTGCAACCCTACT…	TRUE	0.520896	12	0	0	1
10706	0.0325449	1176796	1177461	-	666	0.416667	13.7639	YALI1_E11768g	118.208	1E	1170234	1176794	6561	GTGAGTGAAGACGATTGAGAGATTGAGACGGATGGAAGGAAACAACCGTGGACGGACGCTTGTCTGAGTCTGGGGCCCAGTGTGTGGGGTGGTGGTAATGGCTGGGGTCCTGTGGGGTGCATTATTTAGATGTGCAGTGCCCTACATGTCGTCAGTCTTGTAGTCCCACGTATGCAGTTTACTGCCATGTTGCAGCTACTGAAGTGCTGAACGGCTGCTGAATGCTGAACGGCTGCTGAAGAGCTGAGCTGCTGCTACTGACCGACGGGTGAGCTGCTGTCCTGCCATCGACCATTGCAGATACATGTGATCTGTGGTGGTTGTGGGGATGCTGGAGTAACGTCAATGGTGCTGTTGGTAGCGTAGTGCTGCTGCTGCTTCTCTGCAACCCTACTGATG…	TRUE	0.521021	8	0	4	1
10707	0.0243805	1176971	1177465	-	495	0.277778	15.4306	YALI1_E11768g	118.208	1E	1170234	1176794	6561	GTGAGTGAGTGAAGACGATTGAGAGATTGAGACGGATGGAAGGAAACAACCGTGGACGGACGCTTGTCTGAGTCTGGGGCCCAGTGTGTGGGGTGGTGGTAATGGCTGGGGTCCTGTGGGGTGCATTATTTAGATGTGCAGTGCCCTACATGTCGTCAGTCTTGTAGTCCCACGTATGCAGTTTACTGCCATGTTGCAGCTACTGAAGTGCTGAACGGCTGCTGAATGCTGAACGGCTGCTGAAGAGCTGAGCTGCTGCTACTGACCGACGGGTGAGCTGCTGTCCTGCCATCGACCATTGCAGATACATGTGATCTGTGGTGGTTGTGGGGATGCTGGAGTAACGTCAATGGTGCTGTTGGTAGCGTAGTGCTGCTGCTGCTTCTCTGCAACCCTACT…	TRUE	0.529293	4	0	8	1
10709	0.504894	1176796	1176971	-	176	4.61111	4.47222	YALI1_E11768g	118.208	1E	1170234	1176794	6561	GTTAGTATTGGTATTTTTGAGAGACGACAAAAACGCTGCGACTCTGCCCGATCCACCAAAACCACGGCTTCTGCATGACGCCGCGATCGATCGATGTTGAAGATACAGTCAGTTCCTGTGCTCTCTAGACGTCACCGTAGCACACGATCACACTCCGTTCGATCATACTAACCCAG	TRUE	0.5	12	0	0	1
10715	0.0112209	996415	996743	-	329	6.66667	626.556	YALI1_D09964g	196.313	1D	996280	997193	914	GTGAGTATCCATTTACAAAGACGACCACTGAGAACACAGCTAACCAAGCCATGCAAGCATTGGACAAATACAGCATCGAGAAGGACATTGCTGCTTATGTGAAGAAGGAGGTGAGTATGGTTCCTGCGGGATCTAGCGAAGGGCAAAAAAGTGGAGAATTCCCCGGACCAATGGGCACAATCTGATGAACTGATCTTTTGGCTCACTTGTGGTCGTCGTGACAGTAAGCAGAACGTGGTGCTTGGTCGTGACCTACGACAAACCTCTACCTTCCTGGTAGGATGTTGGCCGCTCGCCATCTGCGAGCTCTTGCTTCTGTACTAACCCAG	TRUE	0.49848	12	0	0	1
10718	0.948906	997051	997159	-	109	1154.72	61.3889	YALI1_D09964g	196.313	1D	996280	997193	914	GTGAGTATGCTAGGTGCTTGGTGGTCGAGCAGCCCCACTGGAGGTGCTGATGGCTCCATACAAAGCGGTTGTCCAACCCCGCGTGGTTTGATTGCAATTACTAACATAG	TRUE	0.53211	12	0	0	1
10726	0.943586	996778	997027	-	250	1390.97	79.6389	YALI1_D09964g	196.313	1D	996280	997193	914	GTACGTTCAAGAGAGGTGGAGGGAATCAGGTGTTTGGTTTTGTGCCATGTGCCCTGAGTGAGATGGTGGCTCCGATTCAACTGCGTCACGTTGTTACGCGATGATGAATCGTGAGCCCGATACACGGCAATGGCTGGGAGGAAACGAGTCACACAGTGTTCACACATGTTCAGGGAGACGCCAAATCGAAATTTTTGTGACGCGTTCAGAGCACGATGACGACTCACCTGCTCCGTTCATACTAACACAG	TRUE	0.512	12	0	0	1
10730	0.985079	996696	996743	-	48	1739.92	23.1944	YALI1_D09964g	196.313	1D	996280	997193	914	GTGAGTATCCATTTACAAAGACGACCACTGAGAACACAGCTAACCAAG	TRUE	0.4375	12	0	0	1
10734	0.962268	996415	996633	-	219	1220.03	44.1806	YALI1_D09964g	196.313	1D	996280	997193	914	GTGAGTATGGTTCCTGCGGGATCTAGCGAAGGGCAAAAAAGTGGAGAATTCCCCGGACCAATGGGCACAATCTGATGAACTGATCTTTTGGCTCACTTGTGGTCGTCGTGACAGTAAGCAGAACGTGGTGCTTGGTCGTGACCTACGACAAACCTCTACCTTCCTGGTAGGATGTTGGCCGCTCGCCATCTGCGAGCTCTTGCTTCTGTACTAACCCAG	TRUE	0.525114	12	0	0	1
10742	0.963023	3137134	3137288	+	155	1046.36	36.6806	YALI1_E31369g	162.779	1E	3136933	3137470	538	GTGAGTATACATACGCTTCACAGACAAGTCACACAGAGAGTGGATCATACACAGTCACACACCACACGCAGTTTTGTGGGGACACAAAGGCATGTCGTGCGATACAGACGCCAATCACACCAACCTTGTCACTCGTTGACATGAGCTAACCACAG	TRUE	0.490323	12	0	0	1
10745	0.977246	3136975	3137027	+	53	898.639	17.5556	YALI1_E31369g	162.779	1E	3136933	3137470	538	GTGAGTTACGCCGATACTATCAATTAATGTACCCCGAAATATGACTAACACAG	TRUE	0.396226	12	0	0	1
10748	0.072609	3137223	3137288	+	66	1.97222	26.5278	YALI1_E31369g	162.779	1E	3136933	3137470	538	GCATGTCGTGCGATACAGACGCCAATCACACCAACCTTGTCACTCGTTGACATGAGCTAACCACAG	FALSE	0.515152	12	0	0	1
10751	0.0360996	4053978	4054528	-	551	12.7778	374.75	YALI1_E40540g	166.2	1E	4052783	4054562	1780	GTGAGTATCGCGTGACTGGATGGACACGGCAGGATTTTCAAGGGGACTCTACTAACTTCAGACAAGTGAGTAATTCAGTGGTTTATCTCCATTGAGACATTTTGGAGAGGTGATGAGGGTTATGCTGTGGGATGATGGTGATGATGAACAGAATGAGAATGAGAGAAATGAGAAGGAACAAGAGAGTGCTGACAGACGATGATGGCTGTTGTGGAATGTCATAACCAACTATGGTTCTTCAATCGATCTTTGGACACAGGCCGCATGTCGATATTGATACATCGACATCTACATCGACGAAGACACAACGACATAACGATACAGTCAGAAACATACAGCAACGGAAGCGATCAGTGGCTACACTAAGATTATGTTATCATATCATCAGAGAAAACATAA…	TRUE	0.431942	12	0	0	1
10752	0.928298	4053982	4054528	-	547	693.639	45.9583	YALI1_E40540g	166.2	1E	4052783	4054562	1780	GTGAGTATCGCGTGACTGGATGGACACGGCAGGATTTTCAAGGGGACTCTACTAACTTCAGACAAGTGAGTAATTCAGTGGTTTATCTCCATTGAGACATTTTGGAGAGGTGATGAGGGTTATGCTGTGGGATGATGGTGATGATGAACAGAATGAGAATGAGAGAAATGAGAAGGAACAAGAGAGTGCTGACAGACGATGATGGCTGTTGTGGAATGTCATAACCAACTATGGTTCTTCAATCGATCTTTGGACACAGGCCGCATGTCGATATTGATACATCGACATCTACATCGACGAAGACACAACGACATAACGATACAGTCAGAAACATACAGCAACGGAAGCGATCAGTGGCTACACTAAGATTATGTTATCATATCATCAGAGAAAACATAA…	FALSE	0.431444	12	0	0	1
10753	0.588649	4054468	4054528	-	61	31.4444	20.5417	YALI1_E40540g	166.2	1E	4052783	4054562	1780	GTGAGTATCGCGTGACTGGATGGACACGGCAGGATTTTCAAGGGGACTCTACTAACTTCAG	TRUE	0.508197	12	0	0	1
10754	0.0369165	4053978	4054463	-	486	12.5	365.708	YALI1_E40540g	166.2	1E	4052783	4054562	1780	GTGAGTAATTCAGTGGTTTATCTCCATTGAGACATTTTGGAGAGGTGATGAGGGTTATGCTGTGGGATGATGGTGATGATGAACAGAATGAGAATGAGAGAAATGAGAAGGAACAAGAGAGTGCTGACAGACGATGATGGCTGTTGTGGAATGTCATAACCAACTATGGTTCTTCAATCGATCTTTGGACACAGGCCGCATGTCGATATTGATACATCGACATCTACATCGACGAAGACACAACGACATAACGATACAGTCAGAAACATACAGCAACGGAAGCGATCAGTGGCTACACTAAGATTATGTTATCATATCATCAGAGAAAACATAACCCGTCATATTTGTTTCAAGTCCTCTTTGTATCATCTACGCAAACCCGATACCCCACATTGATAT…	TRUE	0.423868	12	0	0	1
10755	0.0492106	4053978	4054524	-	547	19.3056	367.347	YALI1_E40540g	166.2	1E	4052783	4054562	1780	GTATCGCGTGACTGGATGGACACGGCAGGATTTTCAAGGGGACTCTACTAACTTCAGACAAGTGAGTAATTCAGTGGTTTATCTCCATTGAGACATTTTGGAGAGGTGATGAGGGTTATGCTGTGGGATGATGGTGATGATGAACAGAATGAGAATGAGAGAAATGAGAAGGAACAAGAGAGTGCTGACAGACGATGATGGCTGTTGTGGAATGTCATAACCAACTATGGTTCTTCAATCGATCTTTGGACACAGGCCGCATGTCGATATTGATACATCGACATCTACATCGACGAAGACACAACGACATAACGATACAGTCAGAAACATACAGCAACGGAAGCGATCAGTGGCTACACTAAGATTATGTTATCATATCATCAGAGAAAACATAACCCG…	TRUE	0.431444	12	0	0	1
10765	0.862147	2986366	2986671	+	306	329.972	63.7083	YALI1_C29854g	106.583	1C	2985429	2988058	2630	GTGAGTATCGTTGAGATGAGGAGGAGGAGGAGGAGGAGAGGATGGAGAGAGGGATAGAGATGGTGGTATGACATGACATGAGGTGGTAACGTGAGTCAGTGGCACAACCCTATACAGTCAGTAACAACCGATTTGGTGACACATGAATCAACTGGTCGTTGCACGCTCATGACAGTCGCTTCCTTACCATTCGCCTCTTACCATTCGCCTCTTACCATTCGCCTCTTACCATTCGCCTCATACCATTTGCCTCATACCATTCGGCCTCTTACCATTCGCGCCAGTACCATTTCATGCTAACAACAG	TRUE	0.493464	12	0	0	1
10771	0.931344	3706353	3706919	-	567	1539.83	108.542	YALI1_E37063g	311.181	1E	3705923	3706339	417	GTGAGTTGTTATGGGGTACTATCCCTCCACTAGTTGATGACACACGTCGACTAGTGAGGGTGACGATGATGGACGATATTGGGAATAACGGTGAAGAAATTGAACCAGGTAGAGATGGCTCTTGTGAGTGGTGGTTTTGTTTCTGATGAGACCAGTGCTCTCATTTGTCAATGACTACCACATGTCATGATAATGGCTACGACAACGGCAACGACAACGGCAACGACAACAACAACAGCAACATTATGACAATTGTGAAGCCCGTGTGAAGGGATGCACCATGAAGTCAAAACAGAGACTTTTTTCATTCATGGATAGGACTGTGTTGATATCGCAAGACAGTTTGGTGACACGATATGCCCCTTTGTCTTACAACTGCTGCTCTATCATGCCAGATAG…	TRUE	0.439153	12	0	0	1
10775	0.866967	976764	977267	-	504	363.972	55.7778	YALI1_A09766g	240.303	1A	974925	976658	1734	GTGAGTGTGATAAGCAGCCGATTCCAGGGGTGGAGACAAGGATTGTTGCGAGGGCGAACATGTGTACAACGTGTATCTTTACCTGGTTAAAACGTTCCATTTTTGAGATGCCCCCCATGACGTCGACAGTCGTCAACGACGACAACTTACGAACGATCACGACAACACACAAACGATGGGGAAAGCTCGGAGACAATGGTGCCTCAATGGTGCGAATGGCTCATCGGACGTACTCGAGGATACTTATCGACACCGTCAATTTGACACACAGCCATTTACTTGTGATGTCATTTTTTGAACAGTCACAAGGAGACTTCTCTAGTTGAGCCTCTAATTTGAATAGGACAATGGTGGAGCATGCCATCGAGGTTTTGGAAAAACAGAGAGTCATCGCTTGGG…	TRUE	0.47619	12	0	0	1
10791	0.950362	920342	920909	-	568	538.333	24.1667	YALI1_D09203g	182.677	1D	920313	921210	898	GTGAGTATCGAGCGAGGATAAAAGTAGGATGGATGTTTCGAACACGGAAAGATGGTCCAGAAAGAATGAATGATTTTGGAGAAGTTTAAGCTATCAATTGTGGTTTGAGGGTGATACAGCCCGTTAGTGGATACGTCGCGACCATGGGGTCATGGAGTCAAGCTTGATCTGATTGCCTTTATGGCATTGAAACGAGTGGTTTTTGGACGTGAATACCTCTGATTTGAAAGCCACGGAAATATCAACCAGATCAGTGACATCCACCAAGCTGTCACATACCGCGTCTTGACTACCATCTCAACAGGACCAAGCTACATGAATCAAACATCCACTCGGGAAAAACAATGCCATGAAGATTTTTTGTCCAACATGCACGGTTTCATTCCCGTTCTCTGAACT…	TRUE	0.455986	12	0	0	1
10808	0.933483	2040956	2041259	+	304	930.167	59.4167	YALI1_A20408g	159.548	1A	2040725	2043324	2600	GTGAGTATCAAGAGGAATGCGAGAGAGATGGAGGAAGAGGATTGTCTACGACCGATGGATCAATTCGTTTTGCGTACCGTTTTGTTGATTGATGTGATGATAAAAAAGCACACCCATCCCTAAACAACACACGATATTACAGCACACGACACACATACCTAAACAGCACAACCCAAAACGAAATCACGCTAAGTGAGAGACATGGGGAATGGGGAATGGCCATTGAGTGTTGGACCGACCTTGCAAGACGCTTGCAATGGTCATAAACGCCTGTAGCCACCTCATCATTCCAACGCTAACCCAG	TRUE	0.463816	12	0	0	1
10809	0.896289	2040730	2040868	+	139	227.056	26.5972	YALI1_A20408g	159.548	1A	2040725	2043324	2600	GTGAGTCGATGGGACAGGAATAGCGAGGAAGAGGCGAGAGTGGAGGAGAAGGGGCATTGTAATGGTGGTTGCATCAGCGGAATGCCACGTATGCAACCCCTCCCCCCCAAAAAAAAAAGAAAAAACAGAACTAACCCAG	TRUE	0.510791	12	0	0	1
10817	0.979566	1302146	1302195	-	50	1328.03	25.1389	YALI1_F13017g	267.333	1F	1301330	1302253	924	GTGAGTTGACGCGACTACCGCACCCCGCTCTTTCTACCGTACTAACCCAG	TRUE	0.58	12	0	0	1
10818	0.936967	1301736	1302018	-	283	1401.31	87.0139	YALI1_F13017g	267.333	1F	1301330	1302253	924	GTGAGTATATCATTGGTTGCTTGTGATGAAGGGAGCAATGCCACTGGTGGAAGACGGGCACTAGGGGTCTAGGAAGGACGACAATATCGGTGGCAGCAACGTTTCTAGACCATTGAGCGGCGAAGAAAGGGAAGAGAGATGCTACTTGAGACACAAATGACCTGGGAAGAGACCCTATTCAGCGACTTCCTTCCAGCGACTTCTTTCCAGTGACTTCTTTCCAGTGACTTGTTCATGTGCTTGCTGTACAACTGGACACACCTTTGAAGACACACTAACTCAG	TRUE	0.487633	12	0	0	1
10824	0.916871	1495978	1496199	-	222	667.639	52.9167	YALI1_B14959g	125.882	1B	1495897	1496433	537	GTGAGTATTGTGTCCAGAAAGATCCAATAGGATCCATACGTGACTGCGCAGCAATCGACACGATAACTAAAAGGCCATTGAAGTATATGACCAGATACTCAAGAATATTGTCAACTGCTCATTGGATACTACCGGTCACTATCTCACTCCTTGTTTCTGCTGGCCTGGCGCTTGTTGCTCGCTTACAGGTCATGCATCTAATATGAAACCTAACTAACACAG	TRUE	0.436937	12	0	0	1
10842	0.872514	1952822	1953240	+	419	737.694	106.222	YALI1_A19526g	172.078	1A	1952597	1952983	387	GTGAGTAGGAGAGGAGAGGTGACAAGGTTGCATTTCGTTGCGAATATGTGCAGTGCAAGTGTGACGTCCTGGATGGAGATGAAGTGCCGGAGTGGATACGGAGTATCACTATACCAGAGTCGTGCCATTGTGTGTGATTTTGAGAGGGTTAAACTGTGGTGACTTGACAGCGCTCTTAATGACAAGTGCTGACTGCTCGAATCAAATATGGCAGACGTGCCATGATCTGATTATGGCGCGTGTTTACGAGGCCTGTGGCTCTCAGACGTGACAGTGGTAAGACAATCACTATCGTACAAGCCCTTGAATGGTCAGACTCCTCACCTGCCCAAAGTCCAGTCAACGACAACTACAAGTTCTAGGTGACTCCCGACTTTCGAATTCGGCCTCCCCTCGTCT…	TRUE	0.498807	12	0	0	1
10853	0.769387	3038185	3038219	-	35	7066.58	1449.46	YALI1_B30382g	53.1218	1B	3037887	3038252	366	ATCGCTCTGACTCTGTGGTATCTGGCGTATCAGCT	FALSE	0.514286	12	0	0	1
10854	0.928244	2960448	2960582	+	135	700.639	49.8056	YALI1_F29604g	214.238	1F	2960423	2961178	756	GTGAGTACAATGCGAGACGGGAGTGATCACGTGAGACGACACCCACTTTCCTACACACGATTCAGCAACCCCGATTCAACCCACGATTCAGCTTACAACATCATCTGGCATCAACCACATCTGATTCTAACACAG	TRUE	0.488889	12	0	0	1
10855	0.951557	2710386	2710757	+	372	892.056	42.5833	YALI1_F27101g	160.518	1F	2710165	2712200	2036	GTGAGTACTTGGAGGAGTGGAGCTATTGAAGTTTTGGTTCGATTGTGGCGATTCTGTGCGACCTAAGGGTCCGATATGGCATGTGGAATCAGATGGAAGGAGTGGCTTTATGCAGGCATATTATGATGATAGGGGGTTGTGGGGGGGGGCGTTGATTTTGGCGTCCAATGATGACACGTTTGTCGTTGTCATACAATTGTTGAATTGCCCCTGCTACGTGTGTCTTCACGCGTTCCAATATGTCCGCCTGAGACCACGTTCCATGGCTAAGTGAATGTCTCGTACGCCTCGATATTGATACAATCGCAATAGCTAAAAAGTGATGAGAATATCGTTCGGATAGCACACGACCTATTCAGCCGACTAACACAG	TRUE	0.475806	12	0	0	1
10859	0.983116	2710253	2710332	+	80	818.028	13.3611	YALI1_F27101g	160.518	1F	2710165	2712200	2036	GTGAGTATCTTTGGATTGGATGATTTTGGAGGCGGTTTGACCGTGCAAACCCGAATTTTTGTCGTCATACTAACACATAG	TRUE	0.425	12	0	0	1
10866	0.919488	708973	709460	-	488	407.222	35.1528	YALI1_D07089g	146.023	1D	706786	708972	2187	GTGAGTGAAATGAGGACATGTGGAGGACAAATTGGAGAGATATCAGCAGAGATGCAGCAGGATGAACACACAGACAGACACAACAGCAGGAACGACACAGATGGAACGGCAGACAACACATCCAGGGAAGGACACTATCGGCGGAAGGACACACGCAAAAGGACAGCTGAAAGGGATGGATGACAGCCGAGCCCGACCGAAGACGGTGGCAAAACGAGATGCGACACAATACAGCTGAATCGACAGTTCGATTGTGTCTGGAAGATGGGCCGTACGGAGATCCAAGCAATACACGGGGTTAGCTGTGCCCCTTCAAAGAGCGGCAATCGTGCACGAAAAACATAGTCGTGCATCCCCGACAACGGTGGATATGTGGCTGCGTCCGTGTCACTTTGCCCG…	TRUE	0.510246	12	0	0	1
10867	0.892082	3481837	3482090	-	254	298.306	31.125	YALI1_F34818g	40.5988	1F	3480652	3482225	1574	GTGAGTAAAACGTCATGCCCAAACGAGCAAATTGCAACTATCGACGTGATATCTAGCATACGGAGTGCATCATGTTTCTCGTGTCCTTCATGGTGGATTGTGATTATATTTCCTCCCACTCCTGTGTTGCGATACAGCAGTATCCGAGATTTGTCCGAGAGGGGTAATCTCTTGTGGCAAAACACAATATGCATCAGTTCGAATGTTCACTAGTTGCAGTATATTTGCGATTTCATGACACATAACTAACACAG	TRUE	0.425197	12	0	0	1
10869	0.897873	66394	66969	-	576	328.472	32.3889	YALI1_D00673g	2.15158	1D	66796	67323	528	GTGAGTATCTACAAGATGGGGACGCTCTGTGCCACACAGGCAGCTCCTACAAACCGAGGCTTTCATTTCACACGGATTTTGGAGGGTTTTGGGGTTTTGGAGGCACAAACGACAAGAACACCACGACGAGAAAACACGAGCGACAATGCTGGAGACTCAGAGAAGGGAGCATAGCATAGCAGGCCAATCGACAGCAGCGGGCCGCCACTCGATAATGCGTTAATCTACCGTCGACACTGGATATGTTCATTGTTATTTTCCTCTTCCTACACGCACGTGTGTTTTTTTTCTCCCGACCCATACACCGTACATCCTGTTGACCCACACACACAAATAAGGATAAGCTCTGGAATGTGTGGGATGTGATACCAAGACACGGCGACACGACCAATGAGATAA…	TRUE	0.487847	12	0	0	1
10870	0.0134557	66394	66462	-	69	0.361111	27.9306	YALI1_D00663g	141.365	1D	62558	66346	3789	GTTTGTGCCACTCTAAGCCCCTGCCATCATCCATACCCTCCATCCTGCAACGACACATACTAACCACAG	TRUE	0.521739	5	0	7	1
10883	0.983804	1000995	1001067	-	73	1421.69	20.8056	YALI1_D10007g	254.329	1D	1000436	1001133	698	GTGAGTGACTACGAGAGCGGCCCACCAAGCCATTGACGCCGTTATCCCTTGGTTATCTCTTTGGCTAACACAG	TRUE	0.534247	12	0	0	1
10889	0.968383	2566310	2566586	-	277	1306.78	39.0833	YALI1_F25663g	159.256	1F	2566174	2566753	580	GTGAGTATGATGGAAGGTTGCGGATGTGATGGAGGCTTGAGCGAAAATGGCTTGCTGGATTTGCCACGTCTCTTGAACGACGTCGTGATGGCTGCTGGTCAGCTTGTGCTGGTATGAGGCATGTGCATGATCACATGTTGCACACTACCACGAACAGAGGCATATGGACAGGGCCAATTACTCTACTTGTACGACATTTGGCAGTAGATGGTGTTTGAACTGCTCATGATAATGGAACAGTTCACATTACTTATCAAGGGAACAGTACTAACAACAG	TRUE	0.469314	12	0	0	1
10890	0.0185382	2566322	2566586	-	265	0.527778	38.4028	YALI1_F25663g	159.256	1F	2566174	2566753	580	GTGAGTATGATGGAAGGTTGCGGATGTGATGGAGGCTTGAGCGAAAATGGCTTGCTGGATTTGCCACGTCTCTTGAACGACGTCGTGATGGCTGCTGGTCAGCTTGTGCTGGTATGAGGCATGTGCATGATCACATGTTGCACACTACCACGAACAGAGGCATATGGACAGGGCCAATTACTCTACTTGTACGACATTTGGCAGTAGATGGTGTTTGAACTGCTCATGATAATGGAACAGTTCACATTACTTATCAAGGGAACAG	TRUE	0.475472	5	1	6	0.833333
10893	0.0131863	2566329	2566586	-	258	0.583333	40.8333	YALI1_F25663g	159.256	1F	2566174	2566753	580	GTGAGTATGATGGAAGGTTGCGGATGTGATGGAGGCTTGAGCGAAAATGGCTTGCTGGATTTGCCACGTCTCTTGAACGACGTCGTGATGGCTGCTGGTCAGCTTGTGCTGGTATGAGGCATGTGCATGATCACATGTTGCACACTACCACGAACAGAGGCATATGGACAGGGCCAATTACTCTACTTGTACGACATTTGGCAGTAGATGGTGTTTGAACTGCTCATGATAATGGAACAGTTCACATTACTTATCAAG	TRUE	0.472868	6	0	6	1
10894	0.923371	2566671	2566745	-	75	490.611	38.7083	YALI1_F25663g	159.256	1F	2566174	2566753	580	GTGAGTGAAATCGGTTATTGAAGAGGAAGACTTGTCAAAGTAAAAGGGACTATTTATGGACGACAACTAACGCAG	TRUE	0.4	12	0	0	1
10900	0.967554	478111	478159	-	49	641.583	20.1944	YALI1_D04772g	188.56	1D	477149	478167	1019	GTGAGTATTACCGACGGCCAATGATGTTATCCACACCCCGCTAACACAG	TRUE	0.510204	12	0	0	1
10903	0.0671054	3847415	3847487	+	73	11.8333	162.514	YALI1_F38476g	75.1184	1F	3847632	3848489	858	GTAGATACCTTTGCTGATACCCCCTTGAGATGCGATACACCGCTCTCATCCCCCATCTCCCCAACTAACACAG	TRUE	0.520548	12	0	0	1
10930	0.0531798	3575634	3575683	-	50	8.58333	145.542	YALI1_D35768g	145.374	1D	3575673	3576925	1253	GTAAGCGATAAATCTGATTTTGTTATTTATGGTTCCTCTTGCTAATCTAG	TRUE	0.32	12	0	0	1
10941	0.967821	3576757	3576863	-	107	885.167	25.3056	YALI1_D35768g	145.374	1D	3575673	3576925	1253	GTGAGTATGGAGAAGTGTGAACCGGTTATGGGCTCAGAAACACGGATACACTGGTTATGAGCTATCACTCGTCCTACGTGGAGACATTGTATACACCACTAACACAG	TRUE	0.46729	12	0	0	1
10945	0.648126	2192169	2193018	+	850	649.139	333.903	YALI1_A21919g	213.873	1A	2191890	2193624	1735	GTATGTTAAACCGAAGATACACACACGCGACACTGCTAGAGTGATGCGTGGAGTGGACTCAGTTGCACCTGCAGCCTCAAGGCGCACACAGCAACATCAACGGAGCTGATACCGATTCGTGAACGCTTTCTTCGAAAGTCAGTAGCAAGGGAAGTTGCCATTTTTGTGATGGCAGCACCTCATTCAACAGTAGCCAGTATTTCTGCTCTGCAAAATTCTTGGTGAAGAGTAACCGAATTTCCTTCTTTTTAGGAATAAGGTGAAGAGTAGCCAGACGCTTCCCAGTGAAGAATGTGGTGAAGTGATACGCGGTTTCGGGAGCAGATCTGGATCGTCCTCGGACTGATTCCTGCGCTCACGGCCATGCTTATATGGCCAACCGACATTCCGAGAACTGAA…	TRUE	0.478824	12	0	0	1
10947	0.684014	2193190	2193402	+	213	937.889	441.5	YALI1_A21919g	213.873	1A	2191890	2193624	1735	GTGAGCAGCTAGACATAACAGAGGAGGATCAAGAGAATCAAGAGGAGGGAAATGCCGGCGACAGTGACGACAAATTACGACCATGACACCATCAAATTGACACTCTGCCTTATTTGGACAGGCAGATGTTACTCTGGAGGAGGAATACCATTGATTGCCGTCTACTGCGTGCCGATAATTGCTTGAGACGAAGCGATTTGGATACTAACACAG	TRUE	0.469484	12	0	0	1
10964	0.0694278	767536	767622	-	87	3.38889	76.9028	YALI1_F07675g	182	1F	767106	767685	580	GTGCGTTTTATGGGGACGAACACGTGACTCGCGTCGTCCGATTACGTCCACAACATGGCCCAGCACCCAGCGCCCAGACTAACACAG	TRUE	0.586207	12	0	0	1
10965	0.210848	767536	767646	-	111	17.8611	78.2222	YALI1_F07675g	182	1F	767106	767685	580	GTAAGGAGCGCCAGGAGGGATCACGTGCGTTTTATGGGGACGAACACGTGACTCGCGTCGTCCGATTACGTCCACAACATGGCCCAGCACCCAGCGCCCAGACTAACACAG	TRUE	0.594595	12	0	0	1
10966	0.904456	767536	767656	-	121	823.222	85.3889	YALI1_F07675g	182	1F	767106	767685	580	GTGAGTAGGGGTAAGGAGCGCCAGGAGGGATCACGTGCGTTTTATGGGGACGAACACGTGACTCGCGTCGTCCGATTACGTCCACAACATGGCCCAGCACCCAGCGCCCAGACTAACACAG	TRUE	0.595041	12	0	0	1
10969	0.893267	1444169	1444497	-	329	872.972	98.625	YALI1_B14441g	240.034	1B	1443217	1444520	1304	GTGAGTATCCAACGACGAACTGAGGGGGGGTGCGTGGTAGGCGCTCCAGTCCCCGAACAAGTGCTCCAACACCTCGTCGCTCAGTCAGGGGTATGTCGGTCGCGACACAGACAGGGGCACATTGGTGGTGAAGGACCAATGAACATGCTTGGATGACAGTTCAGACGACTATTTCTTTAAGAGATGTGAATTCTGACGAGTCATCCATGTGCTACAGCCAGAATGCTATCAACTCCAGTATTGAGCTCCCGATCAGACGTGTCACAATACAGTGCACCGATAACCCAAGAAGTGACACGACACTTGTCTTAGAGACCCGACTAACGCAG	TRUE	0.519757	12	0	0	1
10975	0.897457	643209	644181	+	973	158.667	16.4861	YALI1_E06441g	55.4885	1E	644182	645360	1179	GTGAGTATATGAGATATCGGTGATTAGTAAGACATCCCGACAGCGCAAGGTTTCGATGAGATGCAGTTTTCATTTCTGTCAGGTAACGGTTACCGGCCTTGAACGTGAGTGAAGTCGAAGTTGCCAGAGAGCAATGAAGTGGTGCTCCGCTGTACCTAAGCAACTGTTATTTCACAAGTCTGAACGCACCTACACACAAAAAACAGCATGTCCAGGCATACAAAGACGCTACTGAGATCTGGGGTGCATGATCACAGATGAGATGGTTGAGGGGAGGTCACGAGTGTGTTTTTTCCAGGCCGAGGTTGGGAACTTGAAGTCATGTGGTGCTGGAGTACACGGTGCGAGAAATCGGTAATTCCTGGTTCACTTTCTCAGCCACAGATACATGTTGCATGG…	TRUE	0.460432	12	0	0	1
10976	0.328627	643313	644181	+	869	6.5	15.9861	YALI1_E06441g	55.4885	1E	644182	645360	1179	GTGAGTGAAGTCGAAGTTGCCAGAGAGCAATGAAGTGGTGCTCCGCTGTACCTAAGCAACTGTTATTTCACAAGTCTGAACGCACCTACACACAAAAAACAGCATGTCCAGGCATACAAAGACGCTACTGAGATCTGGGGTGCATGATCACAGATGAGATGGTTGAGGGGAGGTCACGAGTGTGTTTTTTCCAGGCCGAGGTTGGGAACTTGAAGTCATGTGGTGCTGGAGTACACGGTGCGAGAAATCGGTAATTCCTGGTTCACTTTCTCAGCCACAGATACATGTTGCATGGGTGTGATCTGCTTCTGTGTTGGATCAGTGTGATCCATTGTTATGAGATTTGAACCGTATGAGTCGTCTGTCATACAATATTGCGGGGGTTGTGATATTATGCTA…	TRUE	0.46145	12	0	0	1
10977	0.0363573	643939	644181	+	243	0.555556	16.5694	YALI1_E06441g	55.4885	1E	644182	645360	1179	GTACGTTCAACAGTGAATGATACCCCACATTTCAGTCGAAACCACGCCATGCTACAGGGTTGCTCTGGTTACAGTGAGATGGCCTGTGACAGTGGGAGTATTGTCTGAGAATGGTCACTATGTCCTCAGATCTCGACATGAAATTCGTGTTCTACTAGTTGGTTTCCGCTCCTTCCCCCTTCACCCTTCTAGCCCCGTTGTAGCCACTCCAGAAATTGGCCAATCTTTCCCATACTAACCCAG	TRUE	0.489712	10	0	2	1
10983	0.727293	798114	798874	-	761	53.4722	20.0694	YALI1_D07981g	221.061	1D	796682	798103	1422	GTGAGTATCAAAGAGGAGGATGAGGGACAAGAGCAACGAGGGAAAGAGCTGGTAGCAGCTCTGATCTTCTTTATACAAGTCCACGAGCAAGATTGAAAGCAATTCTGCTCACATTGAGTGGTACATCATACAACCCCTGGTGTTGCAAACGTCTCCATCTTGAGGCGGAATTGAGCTGTGATGGAGAAAAGTGCTGAAGTCTCTGGAAACGTGTCGTGTCGCATTGTGGTCGGCTCTTTTTTGCCCGCATTGCGCGAACCGGTTCAATCAAATACCCCCGTGCCTGGAGACATTGCTGTGTGTCTGTCTACCCCACACACTGTACAGGAAGGGACACAAAGAGAGCTCCGACGTTCGGCCGAGTTGTGGGAGGGAGGTGGTGGCTCAGAGATACTTAAT…	TRUE	0.509855	12	0	0	1
10989	0.646642	798114	798414	-	301	27.9444	9.43056	YALI1_D07981g	221.061	1D	796682	798103	1422	GTGAGTAGACACAATCAGACTCAGACTCAGACGGACGGTCCAAGCCACATTAGCTACTTGACACTAGACACTAGACGCCAGTGCTAAGAACAATGATGCATAGACAGACACAGACAGGGGCCACAAACCAGCACGCGAAATCGACTCGGTGCGTTTGACCGCTGTCTCTTGTCTGTGCTTATGTCCTGTGCGCCCCCCACGAACCATCTCACCTGTTTATCTCCGCCTTGGATTACCCCACCACAATACAGCCTACCCTAACCACCCAACATGGGGACCTTAAAAGACTAAGCTAACCCAG	TRUE	0.518272	12	0	0	1
11003	0.943578	912831	913398	-	568	287.417	13.875	YALI1_E09128g	221.455	1E	912115	913402	1288	GTGAGTACTATTGGAGATGGATGGAGCTGCCGCGAACACTGCAGAAAGCTGCACTAAACCGGATTGTGCGATATCTGCGACTTGGTTGTTACGTGGTAATAGAGGTTGAAAGCATGATACGGGGCAAGTTATGAACCACTGTTGCTTCACTCGGTTGCAGTATCTGGTGTACGACAGCTAAAGGCAACTGGCGGTAGTAATTGAACCTTGGAGGCTGCTAGATGTGGTTCTTTGCCACTTGGAACACGTTGTGGCCTCATCTACTCACATTGTGACAATTGAGACAATGCAGAGATGAAAGGAACCATTTGATTCTGGAGTGTAGGCTACGTGCTGAAGCTAACGTTGAGCCCGAGCATGAATCTGAACATGATACATTCATCTGACGCGTCGATTAAG…	TRUE	0.464789	12	0	0	1
11004	0.120059	913049	913398	-	350	1.11111	12.0556	YALI1_E09128g	221.455	1E	912115	913402	1288	GTGAGTACTATTGGAGATGGATGGAGCTGCCGCGAACACTGCAGAAAGCTGCACTAAACCGGATTGTGCGATATCTGCGACTTGGTTGTTACGTGGTAATAGAGGTTGAAAGCATGATACGGGGCAAGTTATGAACCACTGTTGCTTCACTCGGTTGCAGTATCTGGTGTACGACAGCTAAAGGCAACTGGCGGTAGTAATTGAACCTTGGAGGCTGCTAGATGTGGTTCTTTGCCACTTGGAACACGTTGTGGCCTCATCTACTCACATTGTGACAATTGAGACAATGCAGAGATGAAAGGAACCATTTGATTCTGGAGTGTAGGCTACGTGCTGAAGCTAACGTTGAG	TRUE	0.474286	11	0	1	1
11005	0.0735704	912831	912999	-	169	1.11111	15.9583	YALI1_E09128g	221.455	1E	912115	913402	1288	GTACTTTTCAACTAGCTATGACCGTTTGTTCATCGGTGTGATCACCTTCAGGACCATCGACTTGTCTGTGTCTCCTGCAACTGCCTCAACCAGTATCATTGCTATTTCTGTGCCACGCATTGAACAACTGACTCTTCTACCATCTTCATTCTTTCCCATGTTAACCCAG	TRUE	0.449704	9	0	3	1
11008	0.960844	3050607	3051143	+	537	685.639	25.4028	YALI1_D30506g	121.828	1D	3050582	3052480	1899	GTGAGTATAGAGCGGGAGGAGGGTTTCTCGAGGGCCTTGCACCCCTATGACTGGGTCAGGGGGTGAACACAGACACAGACACAGACACAGAGCCAGAAGAGGTTCCGTGTGAAGAACACAGAAGAGGGGCCGGTGGACACAGACGATAGCAACAGCAACAGTTAAACTGGACACGTGACATTGACGATATCAGTTTTGATGCGACGTCTTTGTGTCTGTGTGACGATGATGTGAGGAGCAGGTCGGTGGAAGAAGAGTTGGGATGGCGGTACAACATAAAACTAGCAATTGAGAAAACGCGTCACCAGACCTGCTCCCCAACTCCTCACACTGCACAACGCGATTTATGTCACCCAATGCCTTTTTCACCAGGTCAGGGAATGACATGAGATGACTCCA…	TRUE	0.515829	12	0	0	1
11021	0.80438	1627782	1628251	+	470	659.722	146.694	YALI1_B16277g	173.593	1B	1627705	1628921	1217	GTGAGTATTGTTCCGCTTTTCCCCCTTTTTTTTTTCTTTTGCCCTCTCTGTTCTTTTTCATCCATGTTTTTTCTTTTGCTGTTCCATCTGTTGTTGTTTTTTTACCTGCTCTTCTCGCCGTCACTCATGGACTTGTTTCCATCGCTCTTCCTGCCGTTTTTTTATACACCTTCGCTTCTAAGCAAAAACATCAGTCTCACTTTCTCCTCCTTTCTTCCAGCTTTCTTCACTCTCATTCCGAGAGCACTCCCCTGCTCGTCCCTCCAATAATGATTGTCTTTACTCGGTCTTTCACTCCATTTATACACTGTCACGTCACAACGTCGGTGAAGCAGTGTATTTTCACGACACACTTGGAATGGTGCCTCCTTTCCCAACTCTCAAGCCAGTGGTAGAAAC…	TRUE	0.446809	12	0	0	1
11025	0.883947	1788324	1788535	-	212	1235.03	154.431	YALI1_D17885g	283.214	1D	1787716	1788501	786	GTGAGTGCGCTAGAGAAAGGCTAGGAGGTGGCAGATGAAGAGGGAGCTCCGGGGGACGTCTGGTTGCCCACATGCACACGCGACGGACACCGTGGACACGACACGACTGGTGGAGACACAAACACGCAGACACGACGGAGCCAGCAAGTCAGACAAAAGACGCGAAGCAATGCAGAGGGTCCGTGATTCGACTTGGTCGCATATTAACTCAG	TRUE	0.575472	12	0	0	1
11027	0.98064	1838276	1838340	+	65	509.833	11.2639	YALI1_F18381g	195.878	1F	1838131	1841834	3704	GTGAGTATCATCATAACTGCTGACACACAGCCGTGTCAGACATGCCGGCCCACAAACTAACACAG	TRUE	0.507692	12	0	0	1
11040	0.355379	2276114	2276541	+	428	409.028	718.181	YALI1_E22758g	162.472	1E	2275795	2276247	453	GGGGTTATTTTCTCAAGACTCTGACTGGAAAGACCATCACTCTCGAGGTTGAGTCTTCCACACCATCGACAATGTCAAGTCCAAATCAGGACAAGAGGGGAATTCCCACCAAGGCGACTGATTTTTGCTGGTAAGCAGAGGATGGTGAACCCTGTCTGACTACAAACATTCAGAAGGAGTCCACCTCCATCTCGTTCTCCGACTCCGAGGGTGGTATGCAGATTTTCGTCAAGACTCTGACTGGAAAACCATCACTCCGAGTGAGTCTTCTGACACTATTGATAATGTCAAAGTCCAAGATTCAGGACAAGGAGGGAATTCCCCGGACCAGCAGCGACTGATTTTTCTGGGTAAGCAGCTCGAGGATGGTTGCCTTTCCGACTACAACATTCAGAAGGA…	FALSE	0.495327	12	0	0	1
11047	0.350995	2276190	2276403	+	214	121.278	220.417	YALI1_E22758g	162.472	1E	2275795	2276247	453	AAGTCCAAATCAGGACAAGAGGGGAATTCCCACCAAGGCGACTGATTTTTGCTGGTAAGCAGAGGATGGTGAACCCTGTCTGACTACAAACATTCAGAAGGAGTCCACCTCCATCTCGTTCTCCGACTCCGAGGGTGGTATGCAGATTTTCGTCAAGACTCTGACTGGAAAACCATCACTCCGAGTGAGTCTTCTGACACTATTGATAATGTCA	FALSE	0.476636	12	0	0	1
11049	0.0253851	2276440	2277096	+	657	120.972	4749.4	YALI1_E22758g	162.472	1E	2275795	2276247	453	ACCAGCAGCGACTGATTTTTCTGGGTAAGCAGCTCGAGGATGGTTGCCTTTCCGACTACAACATTCAGAAGGAGCCCTCCATCTCGTTTCTCCGACTCCGGGGGTGGTATGCAGATTTTCGTCAAGACTCTGACTGGAAAGACCATCACTCTCGAGGTTGAGTCTTCCGACACCATCGACAATTGTCAAGTCAAGATTCAGGACAAGGAGGATTCCCCCGGACCAGCAGCGACTGATTTTCGCTGGTAAGCAGCTCGAGGATGGTCCAACTCTTTCCGGACTAAAACATTCAGAAGAGTCCACTCTCCATCTCTTTCTCCGACTCCGAGGTGGTATGCAATTTTCGTCAAGACTCTGACTGGAAAAACCATCAACTCTCGAGGTTGAGTCTTCCGACAC…	FALSE	0.506849	12	0	0	1
11058	0.273997	2276431	2276650	+	220	946.139	2534.04	YALI1_E22758g	162.472	1E	2275795	2276247	453	ATTCCCCGGACCAGCAGCGACTGATTTTTCTGGGTAAGCAGCTCGAGGATGGTTGCCTTTCCGACTACAACATTCAGAAGGAGCCCTCCATCTCGTTTCTCCGACTCCGGGGGTGGTATGCAGATTTTCGTCAAGACTCTGACTGGAAAGACCATCACTCTCGAGGTTGAGTCTTCCGACACCATCGACAATTGTCAAGTCAAGATTCAGGACAAGGAGG	FALSE	0.513636	12	0	0	1
11062	0.887485	2276163	2276374	+	212	459.111	57.6528	YALI1_E22758g	162.472	1E	2275795	2276247	453	TGAGTCTTCCACACCATCGACAATGTCAAGTCCAAATCAGGACAAGAGGGGAATTCCCACCAAGGCGACTGATTTTTGCTGGTAAGCAGAGGATGGTGAACCCTGTCTGACTACAAACATTCAGAAGGAGTCCACCTCCATCTCGTTCTCCGACTCCGAGGGTGGTATGCAGATTTTCGTCAAGACTCTGACTGGAAAACCATCACTCCGAG	FALSE	0.495283	12	0	0	1
11066	0.0700485	2275843	2275941	+	99	17.7222	236.403	YALI1_E22758g	162.472	1E	2275795	2276247	453	GTGAGTACAACGATGGCTAGTTTAGGGGATTTCCGCCGCCCTGTGACGTAGACAGGGTGGCGTCCAAACACAAACACACACAAACATTACTAACAACAG	TRUE	0.494949	12	0	0	1
11067	0.92602	2275844	2275942	+	99	524.611	40.9306	YALI1_E22758g	162.472	1E	2275795	2276247	453	TGAGTACAACGATGGCTAGTTTAGGGGATTTCCGCCGCCCTGTGACGTAGACAGGGTGGCGTCCAAACACAAACACACACAAACATTACTAACAACAGG	FALSE	0.494949	12	0	0	1
11068	0.0174142	2275973	2276403	+	431	12.0556	701.569	YALI1_E22758g	162.472	1E	2275795	2276247	453	AAGTCCAAGATTCAGGACAAGGAGGAATTCCTCCGGACAGCAGCGACTGTTTTCGCGGTAAGCAGCTCGAGGATGGCCGAACCCCTGTCCTGACTACAAACATTCAGAAGGACCACTCTCCATCTCGTTCTCCGACTCCGAGGGGTTATTTTCTCAAGACTCTGACTGGAAAGACCATCACTCTCGAGGTTGAGTCTTCCACACCATCGACAATGTCAAGTCCAAATCAGGACAAGAGGGGAATTCCCACCAAGGCGACTGATTTTTGCTGGTAAGCAGAGGATGGTGAACCCTGTCTGACTACAAACATTCAGAAGGAGTCCACCTCCATCTCGTTCTCCGACTCCGAGGGTGGTATGCAGATTTTCGTCAAGACTCTGACTGGAAAACCATCACTCC…	FALSE	0.49652	12	0	0	1
11076	0.023964	2276406	2277063	+	658	106.972	4494.18	YALI1_E22758g	162.472	1E	2275795	2276247	453	GTCCAAGATTCAGGACAAGGAGGGAATTCCCCGGACCAGCAGCGACTGATTTTTCTGGGTAAGCAGCTCGAGGATGGTTGCCTTTCCGACTACAACATTCAGAAGGAGCCCTCCATCTCGTTTCTCCGACTCCGGGGGTGGTATGCAGATTTTCGTCAAGACTCTGACTGGAAAGACCATCACTCTCGAGGTTGAGTCTTCCGACACCATCGACAATTGTCAAGTCAAGATTCAGGACAAGGAGGATTCCCCCGGACCAGCAGCGACTGATTTTCGCTGGTAAGCAGCTCGAGGATGGTCCAACTCTTTCCGGACTAAAACATTCAGAAGAGTCCACTCTCCATCTCTTTCTCCGACTCCGAGGTGGTATGCAATTTTCGTCAAGACTCTGACTGGAAA…	TRUE	0.507599	12	0	0	1
11077	0.0148245	2276005	2276435	+	431	15.5556	1010.85	YALI1_E22758g	162.472	1E	2275795	2276247	453	CCGGACAGCAGCGACTGTTTTCGCGGTAAGCAGCTCGAGGATGGCCGAACCCCTGTCCTGACTACAAACATTCAGAAGGACCACTCTCCATCTCGTTCTCCGACTCCGAGGGGTTATTTTCTCAAGACTCTGACTGGAAAGACCATCACTCTCGAGGTTGAGTCTTCCACACCATCGACAATGTCAAGTCCAAATCAGGACAAGAGGGGAATTCCCACCAAGGCGACTGATTTTTGCTGGTAAGCAGAGGATGGTGAACCCTGTCTGACTACAAACATTCAGAAGGAGTCCACCTCCATCTCGTTCTCCGACTCCGAGGGTGGTATGCAGATTTTCGTCAAGACTCTGACTGGAAAACCATCACTCCGAGTGAGTCTTCTGACACTATTGATAATGTCA…	FALSE	0.49884	12	0	0	1
11082	0.0763702	2276005	2276656	+	652	287.75	3582.15	YALI1_E22758g	162.472	1E	2275795	2276247	453	CCGGACAGCAGCGACTGTTTTCGCGGTAAGCAGCTCGAGGATGGCCGAACCCCTGTCCTGACTACAAACATTCAGAAGGACCACTCTCCATCTCGTTCTCCGACTCCGAGGGGTTATTTTCTCAAGACTCTGACTGGAAAGACCATCACTCTCGAGGTTGAGTCTTCCACACCATCGACAATGTCAAGTCCAAATCAGGACAAGAGGGGAATTCCCACCAAGGCGACTGATTTTTGCTGGTAAGCAGAGGATGGTGAACCCTGTCTGACTACAAACATTCAGAAGGAGTCCACCTCCATCTCGTTCTCCGACTCCGAGGGTGGTATGCAGATTTTCGTCAAGACTCTGACTGGAAAACCATCACTCCGAGTGAGTCTTCTGACACTATTGATAATGTCA…	FALSE	0.504601	12	0	0	1
11096	0.83721	1204230	1204287	-	58	625.333	122.75	YALI1_B12042g	203.009	1B	1203658	1204330	673	GTGAGTATTGAGCGAGGACGAGAAGATTTGTTGCTCATGTGAGCTGGCGCTGACACAG	TRUE	0.517241	12	0	0	1
11099	0.716085	2475534	2475953	-	420	321.528	127.556	YALI1_C24755g	180.546	1C	2475343	2475972	630	GTGAGTATATCTGGTGAGGGGTGACCAGCGAGACCAGCGAGACCAGCGAGACCAGCGGAGAGCGTCACAGACCCAAACGGATCACAAAAGCACAGACACAGGACCGTAGTTGCACGGAGTACCGGACAAATATGGGGAGAATCCAGACAGTTGTTCAGACAGTTCCGACAGTTCAGACAGTTAAGACAATTCAGACAATTTAGACAGTTCAGACAGTTCAGACAGCTCAAACAGTTCAGATAGGTGTTCAGAGCTACGCAGGTCGAGACGGCTGTGTCGTGCCGTTTTGTACAAAATGACATTCCCATGCTACAAAGCCAGCCAGCTCCAGACCGGTGCATGTTCAGATTGTTTGCGACGCGTGGTCTAGGGCCGCTGACGTCCAAGTCAACACTCCTC…	TRUE	0.511905	12	0	0	1
11102	0.159412	635362	635407	-	46	20.3056	117.306	YALI1_F06353g	13.3166	1F	635310	637080	1771	GTGAGTATTGGATGGGCAACAGAACGACCACCACTAACACAGACAG	TRUE	0.5	11	0	1	1
11103	0.973565	635366	635407	-	42	267.889	4.72222	YALI1_F06353g	13.3166	1F	635310	637080	1771	GTGAGTATTGGATGGGCAACAGAACGACCACCACTAACACAG	TRUE	0.5	12	0	0	1
11123	0.939727	1623982	1624043	-	62	149	10.9861	YALI1_B16239g	53.296	1B	1620172	1623981	3810	GTGAGTTCCAGTAGATACACATGACGTGAACATACCCCCTCCAGCACCAGGACCTAACACAG	TRUE	0.516129	12	0	0	1
11126	0.886343	385513	385655	+	143	409.667	51.2639	YALI1_F03855g	148.468	1F	385510	386963	1454	GTGAGTATAGCGCGGTTTCTGCGCTTGGAGGGCAATGGATGGTGGCCAAACGGTTGCCACGACACGCCGATTGTCACAAAATCCGGTTTTGATCCAATTCTCGCAAGGTGGCGAATGACCACTACAATCAGTACTAACCCCAG	TRUE	0.524476	12	0	0	1
11129	0.826958	3484272	3484480	+	209	778.056	166.139	YALI1_E34842g	160.798	1E	3484185	3484735	551	GTGAGTTGACACGAGGGGGAAAACGGGACGTGTGATGGCTGAAGGATGGCCGATGGCGTGTTGGCTGCCGTGGCGAGGATCATCACACACCCACTGGATGGCCTGAACATCTACACGCTTCCAGTCATGGTGTATGCCTTGTGGCTAGTAAACTCGCAACAAAAACGCGACGCTACATCTATCAACGTGAGACCAAATTACTAACGCAG	TRUE	0.5311	12	0	0	1
11132	0.927756	1317853	1318757	-	905	889.944	61.375	YALI1_B13179g	147.019	1B	1316657	1317952	1296	GTGAGTATTGCTGGCAGCGACGAGTCACATACAGATGGATGTTTTCCACATCGTGACTGCCGTTCAATTGCTCCCCTTGAGTGCATTATTAGTGACATGTGTGATGCTGGGCGGGAGTCGAAGAAGGAGACACAGAAGGAGGAGACGGAGATACAGAGTAGATTGTGGTTCACGTGGCCGTGTGATTGCGAGCAGGCCGTCTCGTTTCCAACAGCTTTCGTTTCTCTACTACACTGTTGCCATTTGTTGCTATTCGTTGCATACAGTACGCAGATATTGGACACTGAAGGAGATCAGCAATGCAGAATGGAGATGGGTGAGGACAAGAGAAAAGGGAGTGCGTTAGATGAGGTTGATTGATCGGTTTGGTTTGTTGTGGTGATTTTTGATTCTCTTGTC…	TRUE	0.459669	12	0	0	1
11135	0.0139609	1317853	1318441	-	589	0.888889	71.9167	YALI1_B13179g	147.019	1B	1316657	1317952	1296	GTGAGGACAAGAGAAAAGGGAGTGCGTTAGATGAGGTTGATTGATCGGTTTGGTTTGTTGTGGTGATTTTTGATTCTCTTGTCGGCAAGTGCATCTTCTTGGGGTTATGGGTATCCACATTCAATATCTGACGGGTTGAGTCTACATTGAGACATCTATGATGGTTGATACAGATGGTGTTATTATGAGGGTGATTTGAGGGTTGACATTTTGTGCCAGTGAATATCGACCGTTGCACAGGTTCCGTGTTTCTCGATGTCGTCACTCTCCGATCTGATCTCTGATCCACCCCTGATGACTTCCACTAATATGGAACAAATTACACCCATTCCACTTCTGTCCTCTTGTGAAATACTTGCAATTGAGTGGTACAAGTGACATTACTCTGCTCTCTTCGGT…	TRUE	0.443124	10	0	2	1
11142	0.0290734	334059	334113	+	55	1.30556	45.2778	YALI1_B03335g	239.606	1B	333570	334824	1255	GTCCGTTCTCATGTCTACACGGGTCTTAACTTGTCAATTTCCAGTACTAACACAG	TRUE	0.436364	11	0	1	1
11143	0.968168	333670	334113	+	444	1676.56	51.25	YALI1_B03335g	239.606	1B	333570	334824	1255	GTGAGTATGGGCGAGCCAAGGGCGCAACCTCGACAATGACGTGGTATTTGATCGACAAGGAATGACATGAACAAGTGGCATTCGCAATGTTTTCGACTGCTGATATCTGGCAGGTGACGTATTCTACCACGAGATTGCTGTTTGGCAGTCGTCGACAGATGCTGCCCAGCGGTGCATCTTTCACTATTGGTGACAAGAAACGCTGATTGAACGGCTATAGCCCTTTGGAATTCGGGTATTCTGTTATTCACGACTGTGAAATACCAGACAGTGAATCATGGTCCTGTCACCATCAACTTTTTCCTGCAGGCGCTCGATTGAACTTCAACCACTCCTGAAGAAGTTCATGGGGGACACAAGTAATTGCTTTCTGTTACTCCAGTGATACGGTCCGTTCTC…	TRUE	0.470721	12	0	0	1
11144	0.975573	334173	334323	+	151	1545.03	35.1806	YALI1_B03335g	239.606	1B	333570	334824	1255	GTGAGTATCGAAGGGGGATATTTGGTCGATACAAACGACATACTGGTTAAAAATGGATCTGGTTTTTTGGACCGGTCTATTTAACAGTCTTAATGATCCGGCTGGACTACAGACACGACGCCCAACAATCTCCTCATCCCTACTAACTCAG	TRUE	0.443709	12	0	0	1
11152	0.891909	2388061	2388138	-	78	401.667	31.7639	YALI1_E23880g	77.3395	1E	2387248	2388186	939	GTGAGTAGCTAGACACAATTCCAGGGGGCAGGAGGTGACAGTTCCCCGTGACCCCAAGATGGTGGCATACTAACCCAG	TRUE	0.564103	12	0	0	1
11158	0.966287	2267702	2268553	+	852	952.5	32.7778	YALI1_B22677g	225.943	1B	2267688	2268956	1269	GTGAGTATTACACAGGCAGAGTCGCTTTGAGAGCGTGCCGTTCAGGGAGCCGTCACAGTGTTTCTGGAGCACATATGGGTCTGATTGGCGTGGTTCTCCCTTGAGCAACTAGCCGAGGTTAGCAATGGAAGGACGAAACACAAGATGTTGAGAGTTGATTGAGCTGAATTGACACAAACACGTTGAAGTGGGTGTTTGTTTTACTAACATGGATGTGGATGTGTTGATTATTGGATGCTGATCTTGGTTATTGTTGTCGTCATCGATGGAAGAGATGGTTAGACGACATGATAGACGACGCGAGCACTGTGGCGACATTGACTTGATATGTTGAAGCGTTGGGACGGTTCTGATAAGGAAACCAGTAGACTGGCACCCGTTTATATGTCTGCGTCGGTC…	TRUE	0.462441	12	0	0	1
11159	0.331591	2268493	2268553	+	61	9.47222	19	YALI1_B22677g	225.943	1B	2267688	2268956	1269	GTGCGTCTTTTTCATTACTTGCGGCACACGCCCTGTCACTCTATCAAACATGCTAACTCAG	TRUE	0.47541	12	0	0	1
11178	0.0161427	283484	283600	+	117	0.361111	32.5556	YALI1_A02833g	214.066	1A	283366	285048	1683	GTGAGCCATTGGACGTCCTTGGCCCGAATAGACGCTCTCTCCCAGGTTTGCCGGAAAAACGAGCTGTTATATCCGAACGAGCTGTTTGTGCCCAAAAAAGCCCCTACTAACCCCCAG	TRUE	0.538462	8	0	4	1
11179	0.936883	283403	283600	+	198	867.611	56.5278	YALI1_A02833g	214.066	1A	283366	285048	1683	GTGAGTATGGCGGACAGAAATGGACGGAGGAACGTGGCAGAGCCGATTGACCAGCCACGCAGGCCGACCAAGCCCCATTGAGTGAGCCATTGGACGTCCTTGGCCCGAATAGACGCTCTCTCCCAGGTTTGCCGGAAAAACGAGCTGTTATATCCGAACGAGCTGTTTGTGCCCAAAAAAGCCCCTACTAACCCCCAG	TRUE	0.565657	12	0	0	1
11199	0.940676	29366	29830	-	465	442.917	26.5278	YALI1_C00293g	114.352	1C	27442	29952	2511	GTGAGTATTCCTTGCCATAAACGACCCAGAACCACTGTATAGTGTTTGGAAGCACTAGTCAGAAGACCAGCGAAAACAGGTGGAAAAAACTGAGACGAAAAGCAACGACCAGAAATGTAATGTGTGGAAAAGCGACACACACAGAGCAGATAAAGAGGTGACAAATAACGACAAATGAAATATCAGTATCTTCCCACAATCACTACCTCTCAGCTGTCTGAAGGTGCGGCTGATATATCCATCCCACGTCTAACGTATGGAGTGTGATAGAATATGACGACACAAGCATGAGAACTCGCTCTCTATCCAACCACCGAAACACTGTCACTACAGCCGTTCTTGTTGCTCCATTCGCTTTTGTGATTCCATGCCTTCTCTGGTGACTGACAACATTCCTTC…	TRUE	0.449462	12	0	0	1
11200	0.818308	2931840	2932083	+	244	417.5	86.2917	YALI1_F29317g	198.69	1F	2931799	2932378	580	GTGAGTTTAGCAGAGTTATTGGATGGGACAGGCCCGAGATGAATACTATGTCTTTTCCAGCTTCATTCCTTGCTATTTGACTGATTTTTCATGACATGTTGCGAGGTCCGGCAGTGCAGTCATGGATACCTAAGGACAATAGAGGGAACGGCAGTGACGATGTCACAGTCATGACACTACTTATTCCATCCTATACGATATGTCCACCCGGTAACCACCACAGACCCCGGCTATACTAACGCAG	TRUE	0.471311	12	0	0	1
11203	0.648557	446860	446906	+	47	36.9444	19.6806	YALI1_B04470g	203.17	1B	447059	447661	603	CTGTGTTAGATGGAGCTGTACAGCGTCTGGATGTCGTCTCTACTCAC	FALSE	0.510638	12	0	0	1
11205	0.922342	277614	278157	+	544	404.083	32.0417	YALI1_A02775g	158.296	1A	277578	279612	2035	GTGAGTATCATTGAGGAGGCAGCAGTTGCTGGGGCTAGACCGTGGCAGGTGACACGAGCACACGAATGGGGATGGTAACACGAACGGGGACACGAACGGGGACAGTGACACGATCGGGGTAACACGAATGCGGACTGTTGAGGAAAGAGGCGGACATACAGACACAGCTGCTCTGAATGCTCTGAATGCTCTGAATGCTCTGAATGCTCTGAATGCTCTGAATGCTCTGAATGCTCTGAGTGCTTAATGATCGTTGTGCCTGCTCTCTAGTGACATGATCCGCCAACTGATTTGTGGACGTGTTCCAGGACCCAATGCCATGAGAACATGAACGTGGCTGGTGGTTTGAGGAAAGTGGCCCATCCAGACCACTTTTCTGGACAACCGCCATGTCGTGAC…	TRUE	0.533088	12	0	0	1
11212	0.957697	1165833	1166267	-	435	798.972	34.1806	YALI1_F11658g	196.285	1F	1164323	1166302	1980	GTGAGTATTGTCTGCCGCGACAGGGCAGCTGTCGTGATGCGGTATGAGATGAGGAGGGTGATGAATGACAAAAGGAGATGGATGGTGATGGGTGACAAGGGTGGCAGTTGATGTGATGATGATGGTGATGGTGATGACATGCTGACGATGACATGCTACGCTGTTGAGGTGTCAGTCTCTCGCCGCTGCTATCGTCGTGGCTGTCCACACCCACCATCTCATGACACTTGACTTATGTGACTGCATCATGTGCGATGTGATATTATAGATGTCACCGGCAACGAATGGTCTGGCGTTGCACTTTCCTCCGCGGAGCAGCCGTGGAACCACCCGATGCATCCCCCCCACGCTTTGCTGCTGCATCAAATTGCTCGCACTATTGCTCGCACGATCGCCCAT…	TRUE	0.528736	12	0	0	1
11214	0.145769	2434467	2434529	-	63	1.11111	5.51389	YALI1_D24361g	125.648	1D	2434648	2436060	1413	GTGAGTGAATCGTAGAGGGCGGCTATTACAGCAAGTCTACTCTACAGTGTACTAACACAGCAG	TRUE	0.47619	11	0	1	1
11224	0.916708	2870620	2870733	-	114	671.833	54.625	YALI1_C28706g	185.14	1C	2869840	2870736	897	GTGAGTAACAGACACAATTCGGACTGACAGTAAACATGGCAGTCACGTGGCATTGCGCCCCATAGATTCCACGTGATCTTCCTCCCCCCGGCCGTCGCGCAATCGCTAACCCAG	TRUE	0.561404	12	0	0	1
11226	0.752095	1344431	1344881	+	451	97.3889	33.5556	YALI1_B13439g	125.631	1B	1343905	1347745	3841	GTGAGTTTTCCGTCGGACAATTTTTTTTGGGACCGGATTTTGGCACTGATTTGATGGATATTGGGACAAATTTTCAACAGTTGAACCTGACTGTTGAGCATGAGGGGAAGACTCAAAGATAACGCGTATGAAACAGGGAGTCTCGAGAGTGGATACGGAGGGAGCATGAGGTTTGGATAGATAAGCAGTCTAGAGAAGGAAGGCGTGAGGGGAAATGAAGTTGTTCACTTTTCATCAGTGGGACTTTTATTTCTTGTCCACAACAACTTCTGATCTTTACACCAATATTTTGTCCTTTTCCTATCTCTTCGCTCGTCCTGCGTTTTGCTGCATTTTTTTTTCTCTCTTCTCTCGCTCTCATGATCCTTGTCTTTTTCATTTTGCGTTCTTCTAGCTTTG…	TRUE	0.43459	12	0	0	1
11231	0.818155	1499332	1499380	+	49	300.194	57.75	YALI1_B14993g	184.316	1B	1499326	1499590	265	GTGAGTATTAGCACTACAAAGCAGTGTCGACACGCGGAAACTAACCCAG	TRUE	0.489796	12	0	0	1
11237	0.911647	1522034	1522888	+	855	744.722	72.625	YALI1_F15218g	246.127	1F	1521894	1523699	1806	GTGAGTATGACCGACATGGATGGATTTGGATTGCCACCGTGGCGATGACACCGACAGTGTGGTGATTGTGTGGTGGTGTGTGGTGATGGGTGGCAATGTTACACAAATGTGTGTGTGTGTGTGTGTGTGCGTGTGCGTGTGCTGTTATGTGTTTGTGACCAGTGTTGGGGGTAGCGCGAGAGCAGATGTGTGTCCTCCGGGGCCCTAGACATGGCTGGGTTGTCAAGTCGCAGTTGAGTGCTTTTAAATGAGAGCATCTTTTCTCGCTCTCTCTCACAGACTGCACCTTCTCGTCCATTCCATATCATAGGCACCTCACGCCGGCTAGGCTATGCACTGACTACGATAATGTGTGGTATGCTATGCCCTAAAGATGTGCACGTCCAGTTCGGCCCTGGA…	TRUE	0.520468	12	0	0	1
11239	0.0191856	1522034	1522753	+	720	1.27778	71.1389	YALI1_F15218g	246.127	1F	1521894	1523699	1806	GTGAGTATGACCGACATGGATGGATTTGGATTGCCACCGTGGCGATGACACCGACAGTGTGGTGATTGTGTGGTGGTGTGTGGTGATGGGTGGCAATGTTACACAAATGTGTGTGTGTGTGTGTGTGTGCGTGTGCGTGTGCTGTTATGTGTTTGTGACCAGTGTTGGGGGTAGCGCGAGAGCAGATGTGTGTCCTCCGGGGCCCTAGACATGGCTGGGTTGTCAAGTCGCAGTTGAGTGCTTTTAAATGAGAGCATCTTTTCTCGCTCTCTCTCACAGACTGCACCTTCTCGTCCATTCCATATCATAGGCACCTCACGCCGGCTAGGCTATGCACTGACTACGATAATGTGTGGTATGCTATGCCCTAAAGATGTGCACGTCCAGTTCGGCCCTGGA…	TRUE	0.523611	9	0	3	1
11255	0.965564	2518298	2518605	-	308	2489.86	85.3611	YALI1_F25182g	196.197	1F	2517819	2518906	1088	GTGAGTGTTCTGAGCTGTGACCAAGGGCGCAATGGCGTGAAAGGAGACACGTGACAGAAGGACGGTCCATCGTAGTCGACCTGTGTGCTAGATGCCTCGAGAAAGGTCCACCGTCACAGTCAACGCGTGACAAACAACGCCCATATTGAGATCACGCGATCTGACACCCTAGCAACATCAGCGGTATCATAGCGACTGCAGCAACTGTGGGGCACAACAACCGTTAGAACAAAAGCAGGCCGCTTGTCATGACCACGGAACTGCAGCGACAAGCCGATGCAGTCACTGCCCAGTTCAAACTAACACAG	TRUE	0.538961	12	0	0	1
11270	0.915206	2281702	2281844	+	143	343.806	27.9722	YALI1_C22816g	136.776	1C	2281693	2282177	485	GTGAGTATGAGCGGATGGAGGGAGCGGGAAAAAAAAGGCGTGGGAATGTCACGTGCCATAGGTGAGAGCCGCTTTTGAGTCACGTGCCCTGGGGTGGGGAGGGGGGTGGATCATGTACTTGTTCGGGCCACCACTAACACCAG	TRUE	0.58042	12	0	0	1
11271	0.0341791	2281763	2281844	+	82	0.694444	27.2917	YALI1_C22816g	136.776	1C	2281693	2282177	485	GTGAGAGCCGCTTTTGAGTCACGTGCCCTGGGGTGGGGAGGGGGGTGGATCATGTACTTGTTCGGGCCACCACTAACACCAG	TRUE	0.609756	9	0	3	1
11273	0.912974	2336920	2337071	+	152	994.806	93.4583	YALI1_F23368g	183.843	1F	2336855	2337498	644	GTGAGTATTAATTGCGAGATTCACTCCTTGATTGTTTTTCTCGACATTGAAATCAAGCCAGATCACCAGCCAGATCATGTCATCAACTCACAAAAGCACTGATCTGAAGACGAAACGCTTCAAAAAAACCCACCCAGCTCCAACTAACACAG	TRUE	0.421053	12	0	0	1
11282	0.927701	241616	241702	+	87	775.111	53.375	YALI1_E02415g	198.728	1E	241566	241991	426	GTGAGTATCATATATGAGCGACACGAATGAAAGTGTTGCCTAGCTATGCGGGATTTTCCAGCCACTCAAACATCATCTAACCATCAG	TRUE	0.436782	12	0	0	1
11284	0.0176529	241620	241702	+	83	0.611111	53.0694	YALI1_E02415g	198.728	1E	241566	241991	426	GTATCATATATGAGCGACACGAATGAAAGTGTTGCCTAGCTATGCGGGATTTTCCAGCCACTCAAACATCATCTAACCATCAG	TRUE	0.433735	10	0	2	1
11297	0.0994808	2299429	2299455	+	27	75.5278	684.389	YALI1_C22986g	104.044	1C	2298629	2299684	1056	GAGATCGGAAGAGCGGTTCAGCCCTCA	FALSE	0.592593	12	0	0	1
11340	0.550396	3070518	3071116	+	599	88.3333	81.3333	YALI1_D30705g	99.8334	1D	3070457	3073353	2897	GTGAGTATGAGACCCCACAGACCCTGCTAGCTACAGTGGGCGATGCTAACATGGTGTGACAACCCGGACACAGAGATGATGTGGTACAGACAATCGACACAAGAGCATGGTGACGCTGCAACCGACACTGAAACCAAGTCCTCGACATGTGCATCTACCCACCAAACAACGCCAGCACATATATAGTAGCGGTGCTGCCATTTCAGTTGTGATTGTGTTTTTTTTCTTCTTTCCTCCCGCCGTCAAATCAACGCCACGGCTAAGCTCCCGCTTATGGTTTTTGCCTTTAGGCCAGCTGACCTGCTGACCATGTATCTGCATGCACGTTGGGACTAGCCAGAAAGTGGTAAGACGACAATAATCCTATAGATACGGCATTGACGACGAGTTCTACCAACG…	TRUE	0.509182	12	0	0	1
11353	0.972442	2728153	2728200	+	48	1058.58	29.5	YALI1_B27280g	174.591	1B	2727984	2728925	942	GTGAGTACACCGCAACAACACACCACTATTTTCCCCCTCGCTAACTAG	TRUE	0.5	12	0	0	1
11362	0.0210294	1462491	1462574	+	84	5.02778	237.153	YALI1_E14619g	38.8166	1E	1461875	1463497	1623	CTTCTTCCGGAGAAGGAGCTCTGGCGGCCTTTGGAGCGAGTATCATTGGTCTGGGAACCGACATTGGAGGCTCCATTCGAGCTC	FALSE	0.571429	11	0	1	1
11371	0.121812	124987	125618	-	632	19.0556	138.597	YALI1_A01249g	38.2931	1A	124498	124950	453	GTGAGTATGGAGGCAATTGAACCGTGGTACAGTACTGTAACACTTTTGCGTGTGATTTCCTGCTGTTGACTTAGCCAGATGCGTCCAGCAATGTGACGAGGTGATGGCGGAAGGTGAAAGATGATGACTCTCAGCTAACGCTCCAACCGATCCAACGTATCAGACATCTGGAAGACACCTCAAGGGCCGTGAGGGCAGTCCGATAGCAATCCGAGGACCGCGAGGGCAGTCCGATTGCAGTCAAGCGCCTTTTTTTTTTTTTTTTTTTTTTTTTTTTTTTTGCCACAACAGGTGATCAAGTTTCCCTTAAAGATGGACGTATTCACTGTATGGCCGATTAAGTCGTAATTGCGACTAACTGGAGTTTTTGGTGTTGCCACAAAGATCACACTTCTTGTC…	TRUE	0.471519	12	0	0	1
11373	0.0185644	124990	125618	-	629	2.27778	137.208	YALI1_A01249g	38.2931	1A	124498	124950	453	GTGAGTATGGAGGCAATTGAACCGTGGTACAGTACTGTAACACTTTTGCGTGTGATTTCCTGCTGTTGACTTAGCCAGATGCGTCCAGCAATGTGACGAGGTGATGGCGGAAGGTGAAAGATGATGACTCTCAGCTAACGCTCCAACCGATCCAACGTATCAGACATCTGGAAGACACCTCAAGGGCCGTGAGGGCAGTCCGATAGCAATCCGAGGACCGCGAGGGCAGTCCGATTGCAGTCAAGCGCCTTTTTTTTTTTTTTTTTTTTTTTTTTTTTTTTGCCACAACAGGTGATCAAGTTTCCCTTAAAGATGGACGTATTCACTGTATGGCCGATTAAGTCGTAATTGCGACTAACTGGAGTTTTTGGTGTTGCCACAAAGATCACACTTCTTGTC…	FALSE	0.472178	12	0	0	1
11400	0.954826	2611523	2611834	+	312	625.611	28.4583	YALI1_D26114g	108.575	1D	2611395	2613329	1935	GTGAGTATGGAGTGTGGAGGGTGGAATTGGAGGGGTGGACGGCCTCTGAAGCAAATTGGAGGCAAATTGGGGCGTTTGGGGTAGCTGTTTTACCCTTTATATGTTGTTTGGACTTCCAATTTGGCTGTGGACAGCTGCTTCGGCCATCTTTTCTTATAGGGCGGACATTTGATTTGTGGTGATATCAAGCTGTAGAGTCGTGTTTGGGGGAATGCAACACCACCATTGAACTCCTCCCGACGAGTCGACTCCGCCGGTTCCATCATTACGCTTATCCAACATCCACCACCCTCAGAAATGTCACTAACCCAG	TRUE	0.5	12	0	0	1
11401	0.970903	2611261	2611458	+	198	339.944	9.66667	YALI1_D26114g	108.575	1D	2611395	2613329	1935	GTGAGTATTGCGTGCTACCGCGTCCCACGACTTGCCCCGTGTTGTCCGCGACGGGTTTTGCGGCACAAATCGCCACCTAGGTCTGGTGTTATGCTCTACGTGTAACTCCAACATGACTAAGAACACCATGCGAAATGGTACCCGGTGGATACAAAAGGGGCCGCAAAAACACAATCGACGAACAACTACTAACTGCAG	TRUE	0.525253	12	0	0	1
11406	0.791051	913570	914156	-	587	486.75	111.681	YALI1_C09137g	92.6017	1C	913608	913893	286	GTGAGTATCAACATGACGAAGCCCAAGCGCCCCAACACGCCCCACAACACTGCCGGGGACTCCGCCCACCACCCCTCCCTAGATACTGCCGCTGCGTGATTTTCCCTCGCCCCTCTCGCCACCATTGCCACCACACGAGACGGACCCAAAAGTCGTTGGACCACCGCAAGACTCGGAGCCGCGGACACACACAAGATGGGTCGGGTCCACGGACACGAACACACATTGACACGTGCTGACCAAACCATTGATTGTGATGACTGATGCTGGTGTTGTTGTCGATGAATGAAAAACGTGTCCGACAAATGTCCGGTGTGTTTGCTGCCTGTGTTATGGGTGCGTGTTGCATGGACGGTATAGGGGTGCTTTGTGGTGGCTAGCATGGTACAGTCGACTCGG…	TRUE	0.558773	12	0	0	1
11431	0.903465	736614	736673	-	60	443.444	44.9583	YALI1_B07366g	158.928	1B	734920	736698	1779	GTGAGTAAAAACAACGACAAGGAGAACGGCATAAGTTTTGGAATGTGATTACTAACCTAG	TRUE	0.383333	12	0	0	1
11459	0.0931741	189394	190865	-	1472	12.7778	145.931	YALI1_D01905g	26.615	1D	190021	190512	492	GTGAGTATGAGCAGAAACGAAGGATACCAACAGGAATACCAACACACAAACACACGCATGGTCTTGTGTGTGGTTAGGAGGAGGAGTTAGAGAGAGAGAAAGATGGAAAATGGGATCACACGATGGAGAGACGCGACACAGAAATGGTACACAAACGACACAGACGCGACAGAGACATACAGACAATACACTGAAGCGATACACAGACGACACAGACTCTCAACGCCAACGACAACACACGTTGCATTTCAGGGGGTTGCATTTTACGTGTTTGTGAGTAAGACATAAAACTCGATTTAGGTAAGTGCCAGGTGGCGGTTTCTGAAGGGAATTTTTTGGGGGACGTGGTAGCAATGGCCACTGGCTATACTACGGGCTGCTTTGCACGACTACTTTCCA…	TRUE	0.506793	12	0	0	1
11460	0.0127502	191093	191802	-	710	2.72222	190.306	YALI1_D01910g	141.15	1D	190867	191813	947	GTTACCCGGCCTTGGGCTTCTCCGCCCAGCGCTCCACTTTGTGTTTTTTTCGGGTGCTCGGAACGCTGCTGGAAAATATCACTGCACGTGCCGCATCTTCAGTACACTCTGGCGGTCCAGATGGATAATAATATGCATAATGTCCGTAGGCAGGGGGTAAAGGGTGGATAATGTACCGATTGTCGGCGGGGGCGCGGGGACCACGGAGCGTTTGGGGGGTCTCAGCAGGCGGCGGAGGTGGACGCGCCTCAAACACAATCGCTGCAGAAATACCACCTGCCACCATGGACCGGGTGTGAGCGGATCCGATACCTTTGCTGATTGAATTTGGAAAATTTTTCAAAGGCAGTGCATGGAGGCTTTGTCATGTGCTTCTCAACGGAAAAATGCAGAAGCCTA…	TRUE	0.504225	12	0	0	1
11465	0.801412	2015235	2015394	+	160	204.028	50.1389	YALI1_B20153g	156.265	1B	2015396	2017036	1641	GTGAGTATCGATGATTCTGGAACAGCCTTGCGGTCGCCACCCGATGATGTTCAAAACTTTCATTTTCCATTAGACTACTGATCTATTTGATGATTCATTTTCCCTGAGGGCATTATCCACGACACTTTTCAACTTCACCAAACATTGCAACTAACAACAG	TRUE	0.4125	12	0	0	1
11466	0.310895	2256171	2256776	+	606	36.0833	84	YALI1_D22568g	81.8695	1D	2256841	2257686	846	GTGAGTATCGCTGACTGGTAGCGACAGCCGTGAGTGCGAACGGCGAGAGGTCTGCGACAGCTGGACAGGCCCGGCGGAGCGGATCCAGGAACGTGGTATTGGGGTCTACACGGGCCCCTATGGGGGGCGGAGACGATTTCGGCTCCAGAGGGCTGTGGCTGGAGTCTCGTGGCCCGTGCGGTTCGGGACGACTTTGTTGCGTGTCTCCAGCTGTCTTGTGGGTGATTTGACGGCTTCTCAAATTTCGACATTTTCAGGCTTGATACCAGCTGCTGCATCGGAGTCGCAGGGGACGGAGGCATAGTGACCGACACAGACAGACTTGTGTCGACAGGCGAAGCGACATGCCATTTAGAAGCGGCACACACCAGGGCACTTTGAAACCCGTGTTGTTCAGAC…	TRUE	0.587459	12	0	0	1
11467	0.0334085	2256171	2256781	+	611	3.61111	115.639	YALI1_D22568g	81.8695	1D	2256841	2257686	846	GTGAGTATCGCTGACTGGTAGCGACAGCCGTGAGTGCGAACGGCGAGAGGTCTGCGACAGCTGGACAGGCCCGGCGGAGCGGATCCAGGAACGTGGTATTGGGGTCTACACGGGCCCCTATGGGGGGCGGAGACGATTTCGGCTCCAGAGGGCTGTGGCTGGAGTCTCGTGGCCCGTGCGGTTCGGGACGACTTTGTTGCGTGTCTCCAGCTGTCTTGTGGGTGATTTGACGGCTTCTCAAATTTCGACATTTTCAGGCTTGATACCAGCTGCTGCATCGGAGTCGCAGGGGACGGAGGCATAGTGACCGACACAGACAGACTTGTGTCGACAGGCGAAGCGACATGCCATTTAGAAGCGGCACACACCAGGGCACTTTGAAACCCGTGTTGTTCAGAC…	TRUE	0.589198	12	0	0	1
11468	0.0202079	2256200	2256776	+	577	1.97222	96.0278	YALI1_D22568g	81.8695	1D	2256841	2257686	846	GTGAGTGCGAACGGCGAGAGGTCTGCGACAGCTGGACAGGCCCGGCGGAGCGGATCCAGGAACGTGGTATTGGGGTCTACACGGGCCCCTATGGGGGGCGGAGACGATTTCGGCTCCAGAGGGCTGTGGCTGGAGTCTCGTGGCCCGTGCGGTTCGGGACGACTTTGTTGCGTGTCTCCAGCTGTCTTGTGGGTGATTTGACGGCTTCTCAAATTTCGACATTTTCAGGCTTGATACCAGCTGCTGCATCGGAGTCGCAGGGGACGGAGGCATAGTGACCGACACAGACAGACTTGTGTCGACAGGCGAAGCGACATGCCATTTAGAAGCGGCACACACCAGGGCACTTTGAAACCCGTGTTGTTCAGACTCGGCTCACCAGGGTCCGGTGTGACCCAA…	TRUE	0.587522	12	0	0	1
11484	0.768585	1000669	1001453	+	785	48.6111	12.9722	YALI1_E10013g	55.1777	1E	1001305	1003897	2593	GTGAGTATGTTGAGGAGCGTGCTGTGTGTGGCACGAAAAGACATGGAATAGGACACAAAAACGGCAACATGGCCACAGACAATGCAGTTATGCGACGCGCGACAAAGACAGATCTGACTTGGGTCCTACAAGATGGGATTAGTGGTGGGCTGGTATGGAGTGAGAGGGAAGAATGACACAGGCGGACAAGTGGCAAGAGGAGGTGCGGCAGACTCGAATGGCTGCCGTGTGGCTACAGCTTGAGATTTCGTGTGGAGGTGGAGTGAATGCTAGGTATGGTTGTCACTCTGCACGAGCTGATACTGTGAAGAACATTATGATACTTACTCTTACCCTGTGCCACCGGTCATATCACTTATCACCTATTATTCTCTCACTACTTCTCCCCACTCTCACCAT…	TRUE	0.486624	12	0	0	1
11485	0.0464344	1000673	1001453	+	781	0.472222	14.0417	YALI1_E10013g	55.1777	1E	1001305	1003897	2593	GTATGTTGAGGAGCGTGCTGTGTGTGGCACGAAAAGACATGGAATAGGACACAAAAACGGCAACATGGCCACAGACAATGCAGTTATGCGACGCGCGACAAAGACAGATCTGACTTGGGTCCTACAAGATGGGATTAGTGGTGGGCTGGTATGGAGTGAGAGGGAAGAATGACACAGGCGGACAAGTGGCAAGAGGAGGTGCGGCAGACTCGAATGGCTGCCGTGTGGCTACAGCTTGAGATTTCGTGTGGAGGTGGAGTGAATGCTAGGTATGGTTGTCACTCTGCACGAGCTGATACTGTGAAGAACATTATGATACTTACTCTTACCCTGTGCCACCGGTCATATCACTTATCACCTATTATTCTCTCACTACTTCTCCCCACTCTCACCATTAGA…	TRUE	0.486556	9	0	3	1
11488	0.0169797	863034	863405	+	372	2.19444	116.903	YALI1_B08627g	197.738	1B	862715	863825	1111	GTACGTGACACGGGCTTGTGCAAACGGCAGTATTGACAATTGAGGACGGTTTACAAGGTGTTCCGAGACTCAAACTGTCGTTTAGTCTTGTTTTCGAGACTTTTGGCCCAAAAGAGAGTGATACCATCAACCAACAAATAACGTGTACCCAGGATACGTACATGGACGAAAAAGAGTGGATAGACGGCCTATCTACATCTAAGATCTGGTATTCAGCGCAGGTTAAGACCGATGAACACTGATTTTTCCAACCAAAAGCATCAGATCTTACACCTTACATGTCGACACCCACCATCCTTCCCGAGTGGCGGATTCCACCTGCTTTCTTCAGTTTTGCTCTATTCTCCCCTGCCTCGTGACATACTAACTCAG	TRUE	0.459677	11	0	1	1
11490	0.0234994	862985	863405	+	421	2.75	112.569	YALI1_B08627g	197.738	1B	862715	863825	1111	GTGAGAGAGAAGAACTGGTGTGATGATATGAACGTCACACATCCGACATGTACGTGACACGGGCTTGTGCAAACGGCAGTATTGACAATTGAGGACGGTTTACAAGGTGTTCCGAGACTCAAACTGTCGTTTAGTCTTGTTTTCGAGACTTTTGGCCCAAAAGAGAGTGATACCATCAACCAACAAATAACGTGTACCCAGGATACGTACATGGACGAAAAAGAGTGGATAGACGGCCTATCTACATCTAAGATCTGGTATTCAGCGCAGGTTAAGACCGATGAACACTGATTTTTCCAACCAAAAGCATCAGATCTTACACCTTACATGTCGACACCCACCATCCTTCCCGAGTGGCGGATTCCACCTGCTTTCTTCAGTTTTGCTCTATTCTCCCCT…	TRUE	0.458432	10	1	1	0.909091
11491	0.0405665	862855	863405	+	551	3.80556	96.7361	YALI1_B08627g	197.738	1B	862715	863825	1111	GTGAGATTTTGTCATGTGGACATGTTGAGCTGATAAGAGCTTAGGCGGATGGGAGAAGGACGGGAGAGTGACTAATGATGGGGTTTCGGCGGCGACAAGTGATTTACCGACTTTCAGCTTTCGCAAGTAGGTGAGAGAGAAGAACTGGTGTGATGATATGAACGTCACACATCCGACATGTACGTGACACGGGCTTGTGCAAACGGCAGTATTGACAATTGAGGACGGTTTACAAGGTGTTCCGAGACTCAAACTGTCGTTTAGTCTTGTTTTCGAGACTTTTGGCCCAAAAGAGAGTGATACCATCAACCAACAAATAACGTGTACCCAGGATACGTACATGGACGAAAAAGAGTGGATAGACGGCCTATCTACATCTAAGATCTGGTATTCAGCGCA…	TRUE	0.466425	12	0	0	1
11492	0.929581	862766	863405	+	640	1115.72	79.0694	YALI1_B08627g	197.738	1B	862715	863825	1111	GTGAGTATTTCACGGGTGACATGGAGCGGGTGATGACTTGTTCGGAAAAGATGGAGCCACAAATGACCGAGAACGCGATGGATCAAACTGTGAGATTTTGTCATGTGGACATGTTGAGCTGATAAGAGCTTAGGCGGATGGGAGAAGGACGGGAGAGTGACTAATGATGGGGTTTCGGCGGCGACAAGTGATTTACCGACTTTCAGCTTTCGCAAGTAGGTGAGAGAGAAGAACTGGTGTGATGATATGAACGTCACACATCCGACATGTACGTGACACGGGCTTGTGCAAACGGCAGTATTGACAATTGAGGACGGTTTACAAGGTGTTCCGAGACTCAAACTGTCGTTTAGTCTTGTTTTCGAGACTTTTGGCCCAAAAGAGAGTGATACCATCAAC…	TRUE	0.470313	12	0	0	1
11498	0.989613	2964967	2965224	+	258	621.083	6.43056	YALI1_C29648g	147.828	1C	2964862	2966658	1797	GTGAGTATTGACCAAAGTGAATGAGTGGCTGTTGTAGGTCGCCAACGGACAACCTCCAGCAATCATCGCAAGGTAGAGATGGACAGGACACAGCCATGACGAGCACCCGTCTCATTAACTATGTGACGCGGTTAATGCGCTACCCAAGATGTTCTCGTCAATGTGGTGCCACCACCAGACTTGGTGACGTGGATCACTTCCCCAACTTAGTGCCGCCTCCTCCAACTGCAACTACCACCAATCCAAATCCTAACACAG	TRUE	0.515504	12	0	0	1
11500	0.0241672	55396	55568	-	173	2.38889	93.5556	YALI1_E00551g	175.385	1E	55172	55864	693	GTGAGTATGATATGGTTGCTCTTGAACAGAGTAACGAAGCTGGAGAGCTAACTGGGACAGGCGAGAGCTATTTTGTGAGCAGAAGTGCCCGTTTGGACAAAAAATGAAGTCTTTGCTCATTCTATCCTTTTCTATTTAAGATGCTCTTTTGACAATCATTCTCTAATCTTGAG	TRUE	0.404624	11	0	1	1
11501	0.812375	55194	55568	-	375	358.861	74.0417	YALI1_E00551g	175.385	1E	55172	55864	693	GTGAGTATGATATGGTTGCTCTTGAACAGAGTAACGAAGCTGGAGAGCTAACTGGGACAGGCGAGAGCTATTTTGTGAGCAGAAGTGCCCGTTTGGACAAAAAATGAAGTCTTTGCTCATTCTATCCTTTTCTATTTAAGATGCTCTTTTGACAATCATTCTCTAATCTTGAGTGGCGTCTTGAATAAGCAACCCAAGTCTAGACACGGACATGTTGGATTCTAGTCTTCGCCAAGCCGTCGGAATTCCTCCTCTGTTACCTGAAATAGCACCTCGAGCTATTAGAAGCGACCAGACATTTATATACGACTTGAGGCAGTTCCTCGTTGCATTCAAACAACTATATTTCTACACATCTTCAACATACTAACACAG	TRUE	0.421333	12	0	0	1
11511	0.911213	1405760	1406081	-	322	174.083	15.4444	YALI1_D14058g	124.334	1D	1401588	1405871	4284	GTGAGTAGCATGCGGGAGCCGCCCTTACACCATCGCCGTCCTTCCCCCCAAGTTCCTTGCCATGTCTTGATTTTCAAATCGCACTTTTCGATCCTGCTGATTTGTCGCCCATGCTCTGTGACTGACGGCTCAAAATAGTTGGGCCAGACTGTCTGCAACAAGTTGACGTCTTGCCGACATTGTTTCCCGATACGAGGGAGGGTGCGCGATATGAAAGCCAAAATAAGCGAAATGAAATCAAATGAGCAACTGAACAAGGAAAACGCACCAACGAACACCAACGAATACCAACGAACACCAGCGAACACCCATTCTAACCCAG	TRUE	0.5	12	0	0	1
11513	0.014813	1405781	1406081	-	301	0.333333	10.5556	YALI1_D14058g	124.334	1D	1401588	1405871	4284	GTGAGTAGCATGCGGGAGCCGCCCTTACACCATCGCCGTCCTTCCCCCCAAGTTCCTTGCCATGTCTTGATTTTCAAATCGCACTTTTCGATCCTGCTGATTTGTCGCCCATGCTCTGTGACTGACGGCTCAAAATAGTTGGGCCAGACTGTCTGCAACAAGTTGACGTCTTGCCGACATTGTTTCCCGATACGAGGGAGGGTGCGCGATATGAAAGCCAAAATAAGCGAAATGAAATCAAATGAGCAACTGAACAAGGAAAACGCACCAACGAACACCAACGAATACCAACGAACACCAG	TRUE	0.498339	3	0	9	1
11515	0.96379	805059	805939	+	881	975	34.1111	YALI1_D08050g	194.558	1D	805008	806605	1598	GTGAGTACCGAGACCCAAAGCAGGACGAAACAGCGAGACAATACCGACGAAGCAAGACAGCACGAACCAAGCGAGTTGAGGTGACGAATTGGAATGACTATTCGATTTGGAGTGTTATTTGAAAGTAAAGAGGGCTTGATCTGGAGGGAGAGATAACGGCTCAGGGAATTGGAGTGAACGAAAAAGAATCACAAACGGGTGATACGGTGTTGAATTTGTTGGTGTGTGATGGTGTTTAGTGGTGAGAAGACTGACTGCTGTTGTGCCAGATATGAGATGAAGCCATGATCTGGATTCGATGGTGTCTCGACCTACATTTGATGGAGCCATGCTGTAACACATACCAGATTTGACATTGGTGACAGACTCGTTGGGGAATCTGTACTCTTTGGCGTTGAC…	TRUE	0.46538	12	0	0	1
11521	0.939071	563362	563886	-	525	710.889	45.7083	YALI1_D05633g	200.609	1D	561909	564377	2469	GTGAGTAGTCCCAACTGGACTGAGACATTTATGATGGGGATTTGGGAGAGACAAAAAGTGGCACAACAAGAATGACACAAAATGGGGCTTAAAAACGACAACCCACGACAATGCGGCGTTTACATTCGACAACTTATTTGAGGACTTGTTTTTTTGGGAGACTCATTTCACACCACTCTACTTGACACGACTCCATTCCTTTCGACACACAGCTCCCAAAAGTTAGTTTCCCACGCCATCTGTCGGATTTATTTTGCCTTTCGGATTTAGCGCGCGACTCGGACATAACATGGGCGGGCGATTGAGCGATTGAGCTTCTGAAAAAGCCGCCTTATCGCGTTGAAATCGTGTTGCCCCCTTTCTGCGAATGGTCCCAGTCGCCCAGGTCGCGTTTTGTGT…	TRUE	0.466667	12	0	0	1
11527	0.0675831	563362	563665	-	304	3.13889	53.5972	YALI1_D05633g	200.609	1D	561909	564377	2469	GTTAGTTTCCCACGCCATCTGTCGGATTTATTTTGCCTTTCGGATTTAGCGCGCGACTCGGACATAACATGGGCGGGCGATTGAGCGATTGAGCTTCTGAAAAAGCCGCCTTATCGCGTTGAAATCGTGTTGCCCCCTTTCTGCGAATGGTCCCAGTCGCCCAGGTCGCGTTTTGTGTCATCCAAAATTATTCCCTTTGTTCTCAACCGTGATTGACCTGCATGCCCAGCCGCTTTCGGTGATGTCAAAAAAAAGTGATAGGAGACACAATAACTGTGGACTCGCGAATAGATTACTAACTCAG	TRUE	0.486842	12	0	0	1
11528	0.973533	563895	564359	-	465	666.694	18.6111	YALI1_D05633g	200.609	1D	561909	564377	2469	GTGAGTGTGTTTATGTCTGTCGGGCGGTGGCAGCAACGGGTTGCACGGAGGGAGATACCACGACCGCCACCACTGTCAAGGTCGCAACCAAGGGCTTTTTTTCAGGGGACGCCAGCAAACAGCTGAGCAACGACATGCTGAGAGCACGACAACGGCACCAAACCAGCACATTAGGGGCTGGGGACAATAGCGAAACGAGAGCTCAATATCCAGTTTCGGTGTTGTGTTCTTTCCTTCTGGAGGTTGTTGTACCTGCCTTCATGGGGAGTTCCCGCCCTAACACGCGCTTATGGGGCTGTGTTTACGCGTCATGCACCTTATGACATACGTGGAAGCAACAGCCGTACTGGCCTGGCGGGTGCGGGCGAATTCGGACAGCTGGAGGTGCAATGGTCATGC…	TRUE	0.548387	12	0	0	1
11530	0.0190557	563362	564359	-	998	7.08333	346.139	YALI1_D05633g	200.609	1D	561909	564377	2469	GTGAGTGTGTTTATGTCTGTCGGGCGGTGGCAGCAACGGGTTGCACGGAGGGAGATACCACGACCGCCACCACTGTCAAGGTCGCAACCAAGGGCTTTTTTTCAGGGGACGCCAGCAAACAGCTGAGCAACGACATGCTGAGAGCACGACAACGGCACCAAACCAGCACATTAGGGGCTGGGGACAATAGCGAAACGAGAGCTCAATATCCAGTTTCGGTGTTGTGTTCTTTCCTTCTGGAGGTTGTTGTACCTGCCTTCATGGGGAGTTCCCGCCCTAACACGCGCTTATGGGGCTGTGTTTACGCGTCATGCACCTTATGACATACGTGGAAGCAACAGCCGTACTGGCCTGGCGGGTGCGGGCGAATTCGGACAGCTGGAGGTGCAATGGTCATGC…	TRUE	0.503006	12	0	0	1
11532	0.0175579	1245540	1245774	+	235	2.75	144.306	YALI1_B12451g	184.334	1B	1245111	1246195	1085	GTAGTATAATATATGGATGAATGGTAGTACAGAAGGAGGACCGCGAGAGCAAGGAAAACGATTGACATGGTTCCAACAATACAGATCAATTTTGGATGATTTTTGAGCAGTTTTGTGTCTCCAATACACGAGATGAGCAACAATCTATTCGCTCGTCCTGCAATGATTGGGTTCACCCGGACGTTTGGCCTTGGTTTCCATCATAAACCGAGTCGTTTCGTTTGTACTAACCCAG	TRUE	0.429787	11	0	1	1
11534	0.736093	1245536	1245774	+	239	474.167	163.208	YALI1_B12451g	184.334	1B	1245111	1246195	1085	GTGAGTAGTATAATATATGGATGAATGGTAGTACAGAAGGAGGACCGCGAGAGCAAGGAAAACGATTGACATGGTTCCAACAATACAGATCAATTTTGGATGATTTTTGAGCAGTTTTGTGTCTCCAATACACGAGATGAGCAACAATCTATTCGCTCGTCCTGCAATGATTGGGTTCACCCGGACGTTTGGCCTTGGTTTCCATCATAAACCGAGTCGTTTCGTTTGTACTAACCCAG	TRUE	0.430962	12	0	0	1
11537	0.016618	1245563	1245774	+	212	1.16667	69.8472	YALI1_B12451g	184.334	1B	1245111	1246195	1085	GTAGTACAGAAGGAGGACCGCGAGAGCAAGGAAAACGATTGACATGGTTCCAACAATACAGATCAATTTTGGATGATTTTTGAGCAGTTTTGTGTCTCCAATACACGAGATGAGCAACAATCTATTCGCTCGTCCTGCAATGATTGGGTTCACCCGGACGTTTGGCCTTGGTTTCCATCATAAACCGAGTCGTTTCGTTTGTACTAACCCAG	TRUE	0.448113	11	0	1	1
11548	0.0102549	888565	888797	-	233	1.30556	108.056	YALI1_D08884g	48.398	1D	886695	888497	1803	CTGCGGTTAGAGGATGTTTTTTGGCTGGCATTTCACTGCATCACCTCCACGAAGGTTAGATGGAACCTTATTCGCACGGGTATATAGAGTACCAAAGGGACCTTCTTAAATGCGGAGAAGACACCATTCAACAGTTGACTGTGAGATTTCGGTTCGAGAAAAAAACCAATTCAGACCCCAGATCACGTGACTGCTGACCCCGTTCGCCTCATCTTCATAGTGCCTCAACTCAC	FALSE	0.472103	7	2	3	0.777778
11552	0.0101351	887433	887663	-	231	3.66667	362.972	YALI1_D08884g	48.398	1D	886695	888497	1803	GTGGGCGTTTATAACGGCCAGCTGTCTCTAGAGGGCGTGGCCAAGTCCATCGAGGCGTCTGACTGTGTTCTGTTCACCGGACCTCTTCTTTCCGATTCCAATACCGGTGGCTTTTCTCACAATCTCAAGGACGAGAACACAATCTACCTGTCTCCTGACTACGTCAAGGTCAAGGGCAAACTGTACGAGGGAGTTCACTTCTTCCCCGTGCTCAAGAAGGTTGTGGAGCAG	TRUE	0.528139	12	0	0	1
11557	0.714999	2306652	2308351	-	1700	240.222	72.1667	YALI1_D23067g	166.58	1D	2302722	2307144	4423	GTGAGTAAAACCAGTCGTCTTCTGAGCGCGTCACGTGTTTGACTATAATTTTGGGAAGGATTCAACCATCGACGACTCTGTTTGGTGTAGTAAGGGATACTGTCTTCTACAGTTTACTACTCTCTACACATTGTTGTAGATGGGCGAGATGTTTTAATGAGTGACAGAGAGAGCCCCGTTCAGGACATCGGCTTGACGGGTTGGAATTTTGTCCGCCGTGCTCCGCTGTGAATTTCAGTGGTGGTCGGTTTCGGAATGAATTTTCCCCTTCAGAAAACTGAGATGATTAGAGACCTGTTTACGAACGGCTGTCTGGAGATTTCGAGGTGAAATTTCGAGGTCCGTTCTTGACTGAGACACACGACCACCTCGACATCGGTGATACAACTGAGCACACAA…	TRUE	0.538235	12	0	0	1
11558	0.779896	2306652	2306697	-	46	72	14.7222	YALI1_D23067g	166.58	1D	2302722	2307144	4423	GTATGGTTACACACCCACAATTGAAGACTTGTTCTTACTAACACAG	TRUE	0.391304	12	0	0	1
11595	0.866232	928600	928675	-	76	325.833	51.0278	YALI1_B09279g	100.384	1B	927692	928694	1003	GTGAGTATGCCGAAGGACGGGGAGGATGGACGGTGCCGGTGGTGCATCGAGGCGACTCGAACAGGAATTAACACAG	TRUE	0.592105	12	0	0	1
11598	0.727488	928318	928572	-	255	343.333	136.042	YALI1_B09279g	100.384	1B	927692	928694	1003	GTGAGTGATGAGGTGATGAGGTGATGAGACGCGTTACGCGGTGCAGTGAAACGACAGAAACGTGTGACGCGGGCGAGATACGAGATATGAGACTGGAAAAGGGATGGAACCATAACACGCACACAGACACACAATCTACGACTGAAGCACTCGACCTATGTTGGGACACTCGATCTACGACTCACTCGATCTACGACACATTCGTCAGTCGATATACAACGTGATCTCCACACCGTTTTGAATACACTAACAAAG	TRUE	0.486275	12	0	0	1
11602	0.936795	927995	928252	-	258	586.639	38.5417	YALI1_B09279g	100.384	1B	927692	928694	1003	GTAAGTATAGTGGATTTTGGTTACAGTGATCCATGCTGAGAGTGCCGATTCAAGCTATGGACCGGGTCATCTTGAGACAAGTTCTGGATCTCCAGCTCTGTGGATCCAGGTAGTCTCTAGCTCTTGATCTCCAAATACTCTTGACACTCTCAAGCTGGATCTGGCTCTCACACTCTGGATCCCATCTCTGGATCTCCAGTTACCATGCGCTACTGTAGAGACAAGCTCCCCCATCCTCTACACCCATGACTAACCCAG	TRUE	0.492248	12	0	0	1
11603	0.952087	862273	862530	+	258	86.6667	2.94444	YALI1_E08620g	27.7558	1E	862066	867786	5721	GTGAGTAAAGAAGATAACGTGCAAAGTGTGTCAGCAAAGTGAGGCTCAGAATACAATCAACAGGATGATTCGTTGCAAGACTCGATAATCAAATCATGATCTGCTTGAGTGATCTGATCCATCAATTGGAATTCAGATCAGTTCAGATCAGTTCAGATCAGATCAGGATCATTGAGTTGGTTGGAAGAAACCATGCGAGTACCAATAGCCATTCCCTTTCCAACACGCCACTCAGTTTACGTTCTTGAACTAACCCAG	TRUE	0.418605	12	0	0	1
11611	0.881088	776994	777086	-	93	730.611	94.1528	YALI1_C07770g	216.153	1C	776266	777072	807	GTAAGTATTGAGCGATGGATCGGTCGCCAATGGGGACAAGACGGATCACGCGACTCGATTGCGCCGCCGACTATTCGGATATCGCTAACACAG	TRUE	0.548387	12	0	0	1
11620	0.951204	732740	732804	+	65	945.5	42.6944	YALI1_A07326g	141.573	1A	732679	733100	422	GTGAGTACAGTTGCGGCAACAACGACTGCCAAGGGAAACCCGTGCCCCGACAGACCCTAACCCAG	TRUE	0.6	12	0	0	1
11633	0.862265	1058735	1059557	-	823	930.667	129.194	YALI1_E10587g	89.2736	1E	1058187	1059681	1495	GTGAGTACAGTACAGTACGGCAGGTAGATGTGGTAACTGGCCAAAGGACAGGAATGAACCAGAACGAACCGTTTGGTGATACATGGGGAGGTTTTTGAGATGAGGGCATTGTTGTTTGGGTGACTCGATAAGGGACTTGTTGTTTGAATAACTCGACTTTGGGGTTATCAGTTCTGTCAAATTGTCTATCGGATGCAACTACGGAGACAGGTCTGTGCATGTGATGTGGTGTGCGCGTGTTAGATTGTGAGATCTGACGTGATTAGTCAGTCCAAGAGAACCTGATTAATTCTTCAGTATCTACGCTACCGCGAACTATCCTTCTTTCTGGTCCTAGCTGATAGACCTGTTAGACCTTTGATGCTAGCAGACCGTTGAAACACCAAGTGATCTCGTGAA…	TRUE	0.447145	12	0	0	1
11649	0.960836	1131509	1131571	+	63	795.333	27.1111	YALI1_F11313g	111.409	1F	1131386	1132102	717	GTGAGTATGACGGAATGGGGGAGATGATGAACACCTAGAACGTATAGATCAACGCTAACATAG	TRUE	0.444444	12	0	0	1
11652	0.0693121	1896561	1896667	+	107	12.5	181.681	YALI1_B18955g	226.565	1B	1895537	1896436	900	CTGGGTTAGCAAGGGGACGGATCAAACTGTCGAACGGCATATATATAAGAAGAGAAAATAATGGAAATTCTACCTGATGATTGTCAAGACCAATAAGAAATACTCAC	FALSE	0.383178	12	0	0	1
11663	0.0190225	3530503	3530878	+	376	7.36111	394.458	YALI1_E35305g	181.011	1E	3530479	3531576	1098	GTTTCCATTGTCATTCTTGGAGAGGGAGGTGAGTATTTCCGCTCGCGACGTCACGGTCTCTGAACCACAGGCATTTGTTCTTTTATTCTCTTCCTCAGCGGGTATTTTTTGGGCACCCGCACACCGGCCCCAGCTTCTGACGACCTGACCAGTGCACCCACAGCTTAGTCCTCTGGTTCCTCAGAAGCTCGTTTTGGACCACCTAACGACGCGAAAAAACAGTCTGTCAAGTGCTGCGGCACAGCACACCTCTTTTTGTGTTGTGGAGCTGTGCCATCGACGTGTTCAGGATTAATTGCTGTCCCCCACCCAGCGATCAGACACACCCAGTCGCGACGTAAACAACGCCGCATACCCAGGCCCATACTAACCACAG	TRUE	0.537234	12	0	0	1
11664	0.896077	3530531	3530878	+	348	783.611	92.0278	YALI1_E35305g	181.011	1E	3530479	3531576	1098	GTGAGTATTTCCGCTCGCGACGTCACGGTCTCTGAACCACAGGCATTTGTTCTTTTATTCTCTTCCTCAGCGGGTATTTTTTGGGCACCCGCACACCGGCCCCAGCTTCTGACGACCTGACCAGTGCACCCACAGCTTAGTCCTCTGGTTCCTCAGAAGCTCGTTTTGGACCACCTAACGACGCGAAAAAACAGTCTGTCAAGTGCTGCGGCACAGCACACCTCTTTTTGTGTTGTGGAGCTGTGCCATCGACGTGTTCAGGATTAATTGCTGTCCCCCACCCAGCGATCAGACACACCCAGTCGCGACGTAAACAACGCCGCATACCCAGGCCCATACTAACCACAG	TRUE	0.543103	12	0	0	1
11689	0.764536	1929079	1929175	-	97	391.278	123.431	YALI1_B19290g	173.319	1B	1928524	1929178	655	GTGAGTATGGTTGCAGCGGTGGCGACGCATATGGTGAAAAACGACGACCAGAAAGCACGTTGACACAACTCATGTCTCCACCTCACACCTAACACAG	TRUE	0.515464	12	0	0	1
11695	0.0415127	3533566	3534002	-	437	7	208.944	YALI1_D35339g	77.2845	1D	3533722	3533977	256	GTGAGTGAGAAGTTGCGCACGATTCATGGCATATGTGTGCCCCGCTAGACCAGAGGCATACGCCCAAGAAGCCATGGTCTCACCTGGGATCATGATGCAGACTTTACCAATGTGGTTCTTCTTGGTGTGTCATGGACGGTAGAAGTGGGTACTTGCTCGTGCTTATGAGGGTCCACACCCGCATCTGTGGAAGGATTGGTGTGTGGATATCGATCGATACTGTCGAGAGATACCCACGGGGAGGTAGGAGACCGAGACAAAACCGAGGTGGTGGCCCATAACGACGAAAGTGTAGTTATAGATGGATGTTAGCAAGGGTAAACTCTTCGTCGGTGTGAGATTATTTTATTTTTTTTGCATCATGGCTGCTGCTAGCCGGTGGGTTGGAGTGAGTCTCGA…	TRUE	0.501144	12	0	0	1
11696	0.107737	2102572	2102844	+	273	36.1944	348.319	YALI1_D21023g	95.2872	1D	2102368	2103049	682	GTGAGTACACCACACAGAGGATGCAGTGTCAGCATGGGCACGGGGAGATCAAGTGATGGTGCCTACTTGCCTACTAACACAGATGGAGGGACACAAGAAGTTCAAGGCTATTGGAGTGGCTTCGGACCTTTCTGTGGTCTGCTCCCCATGCGGTATTTGTCGACAGTTGTGAGTATAAACCTGTCTTGTCTTAGGAGCCGTGTTTTAGTCTGACGTTCGAAATCGCACCAGAGCCTACAGCTACGCCTTCAGTGGTTGTCCGTACTAACGCAG	TRUE	0.512821	12	0	0	1
11700	0.0109073	2102740	2102850	+	111	3.02778	280	YALI1_D21023g	95.2872	1D	2102368	2103049	682	GTGAGTATAAACCTGTCTTGTCTTAGGAGCCGTGTTTTAGTCTGACGTTCGAAATCGCACCAGAGCCTACAGCTACGCCTTCAGTGGTTGTCCGTACTAACGCAGCATCAG	TRUE	0.495495	12	0	0	1
11704	0.820247	2102740	2102844	+	105	470.056	74.8056	YALI1_D21023g	95.2872	1D	2102368	2103049	682	GTGAGTATAAACCTGTCTTGTCTTAGGAGCCGTGTTTTAGTCTGACGTTCGAAATCGCACCAGAGCCTACAGCTACGCCTTCAGTGGTTGTCCGTACTAACGCAG	TRUE	0.495238	12	0	0	1
11705	0.888532	2102572	2102653	+	82	421.111	36.1944	YALI1_D21023g	95.2872	1D	2102368	2103049	682	GTGAGTACACCACACAGAGGATGCAGTGTCAGCATGGGCACGGGGAGATCAAGTGATGGTGCCTACTTGCCTACTAACACAG	TRUE	0.536585	12	0	0	1
11709	0.762266	2103109	2103287	+	179	436.944	141.486	YALI1_D21023g	95.2872	1D	2102368	2103049	682	CTGTGTTAGTAAGTAAGCAGGACGGGCAAACGCCGACACGCCACTTCCTGGCATTTAGTGCATATGTAAATAACAGAAAACATGAAGTAAACCAGTGCGCCTTGTGCATCTTATGCATCTTGTGCGCCATATTTGACAGTCATTTCCCCACCAGAACAGTATCGCCTTTCTCAACTCAC	FALSE	0.458101	12	0	0	1
11710	0.861046	2102891	2102935	+	45	594.889	71.1806	YALI1_D21023g	95.2872	1D	2102368	2103049	682	GTGAGTATACACTGTCATCATTCTATCAATTGATTGCTAACCCAG	TRUE	0.377778	12	0	0	1
11716	0.947569	2503564	2503752	-	189	379.583	20.1389	YALI1_F25035g	70.9945	1F	2502174	2503808	1635	GTGAGTATTCTGGCATAGCCCGCGACATCAAGACACGCAAGAGGAGAAACAGATACACAAGTGGAGAAAACAGGCACTTGATTAAGACATGTAACAGCGTTATTTCCATCGAGCGTGCTTGTCCACCACCTCCTTCTTCTCTGCACTATTCTTTCCTCGCCACCTACTTGTAGGACACAACTAACTCAG	TRUE	0.470899	12	0	0	1
11733	0.0192227	1881378	1881745	+	368	0.888889	48.5417	YALI1_C18806g	186.194	1C	1880685	1882201	1517	GTGAGACAGACTTGAACCAACTGGTGAATGCCCTCTCGAAACGGACACCTCGATATCCCGGTTCTGGACTCTTGCCGATACCTGAACCCAGATGCCTCGCAATGGCGCGCGTCTGAGGCACGGCTGAATGATGGTGATCCGACGATGGCCTTAGATCATGTCTGCAGGTTACGGTGACTCTGTTAACCCGCGGTTCCCCGCCAACTGATGAACCACTTTCAATATGCACATCCAGCACCTCAGCAGCAACCTCTACATTGTAGACGCTGTTGTTGAGCTGAGATGCTCTCCAGACTTGCAGCGAGCCGTCGGAGTCAGTCAGCCTGCGCTTGTAGCTGTTCAACTCACTTTTTTTCCCGCTAACTCAG	TRUE	0.538043	11	0	1	1
11734	0.948817	1881031	1881745	+	715	907.667	45.6528	YALI1_C18806g	186.194	1C	1880685	1882201	1517	GTGAGTATGCCTGCGGTGGTGGCGGTGGAGCCGAGACAGAACAAGGACGATTGGCGTTCAAACCCAGAAGAGAGACATTGCTAGAGTTCTGGCAGAGATGAGGTTCCGACAGAGGTTGGTGTTCCAACAGAAATTGGCAGTTCAACACAGACGAACCACGCGACAGCGACATTGATGTCTACAATGGCACGGTTTTGCTTTGCAACGATTGCTCGACGGTGGGGGCTGAGTGCCGTTACCAGGGTCCGCAATTACCACGTGGCACTGGGTCCGCCGGTTACGTCGGTTACCCCGTGGCACTGCTTGGGCCTTCCAGTGGACGTATGGGCTCAGGTTTCGGTTGAGAGGTGAGACAGACTTGAACCAACTGGTGAATGCCCTCTCGAAACGGACACCTCG…	TRUE	0.54965	12	0	0	1
11735	0.0348736	1881035	1881745	+	711	1.5	45.4306	YALI1_C18806g	186.194	1C	1880685	1882201	1517	GTATGCCTGCGGTGGTGGCGGTGGAGCCGAGACAGAACAAGGACGATTGGCGTTCAAACCCAGAAGAGAGACATTGCTAGAGTTCTGGCAGAGATGAGGTTCCGACAGAGGTTGGTGTTCCAACAGAAATTGGCAGTTCAACACAGACGAACCACGCGACAGCGACATTGATGTCTACAATGGCACGGTTTTGCTTTGCAACGATTGCTCGACGGTGGGGGCTGAGTGCCGTTACCAGGGTCCGCAATTACCACGTGGCACTGGGTCCGCCGGTTACGTCGGTTACCCCGTGGCACTGCTTGGGCCTTCCAGTGGACGTATGGGCTCAGGTTTCGGTTGAGAGGTGAGACAGACTTGAACCAACTGGTGAATGCCCTCTCGAAACGGACACCTCGATAT…	TRUE	0.54993	12	0	0	1
11737	0.0292192	1881145	1881745	+	601	1.30556	47.4861	YALI1_C18806g	186.194	1C	1880685	1882201	1517	GTTGGTGTTCCAACAGAAATTGGCAGTTCAACACAGACGAACCACGCGACAGCGACATTGATGTCTACAATGGCACGGTTTTGCTTTGCAACGATTGCTCGACGGTGGGGGCTGAGTGCCGTTACCAGGGTCCGCAATTACCACGTGGCACTGGGTCCGCCGGTTACGTCGGTTACCCCGTGGCACTGCTTGGGCCTTCCAGTGGACGTATGGGCTCAGGTTTCGGTTGAGAGGTGAGACAGACTTGAACCAACTGGTGAATGCCCTCTCGAAACGGACACCTCGATATCCCGGTTCTGGACTCTTGCCGATACCTGAACCCAGATGCCTCGCAATGGCGCGCGTCTGAGGCACGGCTGAATGATGGTGATCCGACGATGGCCTTAGATCATGTCTGCA…	TRUE	0.549085	12	0	0	1
11738	0.742944	1880705	1880951	+	247	258.583	91.4444	YALI1_C18806g	186.194	1C	1880685	1882201	1517	GTGAGTAGAGTGGAGTGGAAGAGTGGGATAGGAGAGGATAGGGGAGCGATGGTCATGTGACAAGGGATTGTGTGACACGGGCGACCGGGTATTGCGTCGTCACCGGGTCAATCACGTGTCCACATGTGGTGTTGTGGTGTCCCCTCTCGTGTCACATTCAGTGCCCATTTGTGGTGTTGTCACATTCTGTATCATTTTCCATGTCACCTCCCTATTATTCCTTCCATTTCACATCCATCTAACACAG	TRUE	0.506073	12	0	0	1
11742	0.927226	3724875	3725124	-	250	650.944	42.8056	YALI1_F37248g	99.9151	1F	3724639	3725182	544	GTGAGTATTATCGACGAGGCGGTCAATCCGCGGCAGGTTCACCGCTCTTCTCTACGGATTATTACTTATCGGGCACGAAGGCGTGAGCACGGATCCGGAGTTTGGAGTGAGATTATGGACGATGGGGACTGAATTACGATAGGGAGCCCCTCAAAGAATGTCACAAGAGGCTCTGTTTATATATCTGTGATTTCTGTATTCCAAGAGCACTACTGAGTGCTAAATCACTCTTCAGCATCCACTAACCCAG	TRUE	0.484	12	0	0	1
11753	0.926542	3311884	3312112	+	229	998.917	80.1667	YALI1_D33119g	157.187	1D	3311818	3312502	685	GTGAGTATTTGAGAGGAGGAGGGACTGGTCCGGAGTTGTGTTGCGGGATCATGGAAGTTAACCGGCAGAGGAGTGTTGGGGGGATTCGTGTGGACGTCATGAAACTGAACTTTTGACATGCCATTCTGTCTGTACAATATGTTTGTGTTTGTTTCGATTGATTTGGTCCACTCGTTCGCATCCTGCTGTCCCTTTCTTCTGCCGTTGCCCCAGCTGTTTACTAACTCAG	TRUE	0.489083	12	0	0	1
11791	0.923695	454059	454556	-	498	519.972	38.25	YALI1_B04540g	190.042	1B	453201	454592	1392	GTGAGTGCTAAGAGGTCAATGAGGGATGAAGCGGAGCTACGGAGACCATACGACGTGATTGCTCTCGTCAGGACGACTCTGTGATGCTGGTAGGGTGGACTTTAGGTGTTTGAGTGGAGAGTGGTTGTGTTTCCGAGATTAAGTCCGCCTTTTTATCATGGTGTCACAGTTCTACTGGGAGCGGCTTATGGACATTCCGGGATGGTATCTTGTGTGGTATTGACAGGAATCTCTACCGCATTTCTCTCTACTTTTGGTGGGTACACGATTACCCCTGTTTGCTGACTGTACCAGGAAAAGAGAAAGACTAGCCGCCCTGCGGTGTGTTTTTTGTCTTCAGTCATCACTGTCGTAGTACAGATGTCTTCGTGGCTCTACAATGAAGCTATTTTTTGGGCT…	TRUE	0.461847	12	0	0	1
11792	0.0103177	454059	454300	-	242	0.527778	48.5972	YALI1_B04540g	190.042	1B	453201	454592	1392	GTGGGTACACGATTACCCCTGTTTGCTGACTGTACCAGGAAAAGAGAAAGACTAGCCGCCCTGCGGTGTGTTTTTTGTCTTCAGTCATCACTGTCGTAGTACAGATGTCTTCGTGGCTCTACAATGAAGCTATTTTTTGGGCTGCCTTGTTGCTATTCCTGAGATATTGATCTAGAGCTATCTCTTTAGTTGACATCGCCAACCTATACACTTGTCTATTACCACCTTCTTTATTAACCAAG	TRUE	0.433884	7	0	5	1
11814	0.0261424	2289481	2289575	+	95	2.22222	90.375	YALI1_B22883g	115.713	1B	2288272	2289390	1119	GTAAGTCATTATCCCCAGTGTGTATCAAGAACAACACTCATTCGGTGTGGATAGTTCTCTCAAACACATAATACAACCCATCTAACAAGTTCCAG	TRUE	0.4	12	0	0	1
11824	0.927993	3560361	3560640	-	280	1244.25	81.2222	YALI1_F35603g	135.546	1F	3560103	3560805	703	GTGAGTATGATGAGGAGTGTTCAGAATGCATTCTAAAAGTGGTGGAGAGTTGGAGGGCTTATGAGAATGCCTGACACGCTCTGTATAAGAGCGTATTTTCGAACATTCTGGAAGATCAGAGGCAGGACGTGTGGTACCAAGAGAAGCTTGGGATGGCCACACGAGCTATCGCAACATCTGGTCGTCTCTGAACAACTATTAGTTACACTTGTTATTCAGTTAACTGTGTTTTTGGTGTCCGTTCGTTACATATGGCCACTCACTACCCATACTAACCCAG	TRUE	0.453571	12	0	0	1
11830	0.543395	613393	613747	+	355	79.1667	67.4722	YALI1_C06137g	142.359	1C	613749	616508	2760	GTGAGTGTAACTAAGGGTGAGTTATTCGAGACGGAGAGGGTGGAGGAGCTGACGGGAGGTGGCGACCAGACCCTACACGGCCCTTTCTCGCCGGTATTTGTGTGTTGTTTTTGAGGTTGCGAAATGGGGCCATCACGACGAGTTTGAACGGCATTTGAGGACATTTGGGCCACAATTTTGGAAGCGGTAAGGGATCCAAATGCGCCAGACGGGTTGCCACAGGCGACAGTGACCATTATAGATCCTGATACAGCCGGTTTGTCAACTTCCCAAACTCATGATCCACGTATCACGACACTCGACACGACACAACACACACACACAATCAACGCCATCCCAGACTGTACTAACGCAG	TRUE	0.521127	12	0	0	1
11839	0.887842	613409	613747	+	339	131.083	16.2639	YALI1_C06137g	142.359	1C	613749	616508	2760	GTGAGTTATTCGAGACGGAGAGGGTGGAGGAGCTGACGGGAGGTGGCGACCAGACCCTACACGGCCCTTTCTCGCCGGTATTTGTGTGTTGTTTTTGAGGTTGCGAAATGGGGCCATCACGACGAGTTTGAACGGCATTTGAGGACATTTGGGCCACAATTTTGGAAGCGGTAAGGGATCCAAATGCGCCAGACGGGTTGCCACAGGCGACAGTGACCATTATAGATCCTGATACAGCCGGTTTGTCAACTTCCCAAACTCATGATCCACGTATCACGACACTCGACACGACACAACACACACACACAATCAACGCCATCCCAGACTGTACTAACGCAG	TRUE	0.525074	12	0	0	1
11842	0.95131	3506129	3506215	+	87	1054.31	52.8889	YALI1_D35061g	160.279	1D	3506053	3507891	1839	GTGAGTATACAATTCTCCCCTCTCTACTATTGCACAATCCCCTTCTCATCACCACCGTTTTTTTTTTCTCGCTCTACTAACATCCAG	TRUE	0.425287	12	0	0	1
11849	0.9547	129001	129147	+	147	272.472	12.1806	YALI1_F01291g	149.845	1F	129148	131016	1869	GTGAGTATGAGAGGGCGAAAGAACCGCAGGAGAAGGAACAGTGACACAAAAGGACGGCAATTAGTTTTGATGGGATAGCAGATCTGCTCCACTCACTCATGAGACTTGCCGCCCGCGCTCTGCCCCTGGTCCCACCCACTAACCCAG	TRUE	0.55102	12	0	0	1
11855	0.91353	58120	58284	+	165	830.5	74.375	YALI1_D00581g	175.886	1D	58103	59041	939	GTGAGTACCGCCGGAAAACACACGATTGGGGAATGTTTGTTGAAGGGAGATGTCCTGACGCCTGGAATTTCTCCACGGCCGCAAAAGTAATGTGCTGTCATCATCAACATAGCACCCACTGTCACCAACATGAGATACATCTCCTAGACCCCAGAACTAACTCAG	TRUE	0.490909	12	0	0	1
11858	0.884517	2395461	2396171	-	711	739.278	87.5972	YALI1_B23966g	165.958	1B	2395924	2396613	690	GTGAGTACAAACGGGCACTACCGCGCCAAGCGGTGAAGTGTGAGAGAGCGCTGGGTACACCTAGCGAAGCGAAGACGGACTATCCCACAGCTTGCCAGACTAAATCTGCACGGATCACCATGACTCAGTCAGAGACGCAAAATCATGGCGATTTCATACACCCTGCAACAAGGCAGATTGTGGTTGCTGTCTGCGTCAATGCTGTTCCTTGTAGATCTATCTGTGTTGCCTGTGTCATGTATGCTTAGACAACGCGTGGAGTGTGGAGTTGGGGAAGGCTATATTGTGTGGTGGCTGAGAATTGGTTGACGGAGCCTGAGGAGTGCTACGGTCAGTTGTCTTAAAGGGAAGCAGGTGGCGCAATTGAAACTATTAGACGGGTAGATCGCTATCAGCTCT…	TRUE	0.486639	12	0	0	1
11861	0.0192055	2395461	2396174	-	714	8.30556	416.903	YALI1_B23966g	165.958	1B	2395924	2396613	690	GTGGTGAGTACAAACGGGCACTACCGCGCCAAGCGGTGAAGTGTGAGAGAGCGCTGGGTACACCTAGCGAAGCGAAGACGGACTATCCCACAGCTTGCCAGACTAAATCTGCACGGATCACCATGACTCAGTCAGAGACGCAAAATCATGGCGATTTCATACACCCTGCAACAAGGCAGATTGTGGTTGCTGTCTGCGTCAATGCTGTTCCTTGTAGATCTATCTGTGTTGCCTGTGTCATGTATGCTTAGACAACGCGTGGAGTGTGGAGTTGGGGAAGGCTATATTGTGTGGTGGCTGAGAATTGGTTGACGGAGCCTGAGGAGTGCTACGGTCAGTTGTCTTAAAGGGAAGCAGGTGGCGCAATTGAAACTATTAGACGGGTAGATCGCTATCAGC…	TRUE	0.487395	12	0	0	1
11863	0.953817	3799807	3799859	-	53	919.639	44.1806	YALI1_F37998g	197.598	1F	3799336	3799886	551	GTGAGTATAGCGGATCGAAGGCTCAGCCATCCATTCACACGTACTAACAACAG	TRUE	0.490566	12	0	0	1
11865	0.843805	542111	542165	+	55	396.194	71.3611	YALI1_B05420g	128.377	1B	542089	542824	736	GTGAGTACGAGCAGGAAACTCAGGCCCCGCAAGACCAACGGCGGTTCTAACACAG	TRUE	0.581818	12	0	0	1
11870	0.924491	2139608	2140148	-	541	730.944	48.6944	YALI1_F21396g	124.723	1F	2139076	2140225	1150	GTGAGTATACACGATTCCAATGGTACCCTTGGACACAGCTCCACACGACAGATGACGTGCTCCATCATGGGGCCCGAAAACGGACTACGAGGGACGGGTACAACTGATGTTTGCTTGAAGGTGTAAACGCAGGACATTGCGGGTCGTCAACGAATCGTAGGAGGTGGTATCTCGTGACCAAGACTCTCTGGATCAGACGAATAGATTAGGTGATCTGTTATTGTCCCGGATATGTCATCACTCGACACGACAATTATTGATAGGATCATTACTTATCTTATCTTACCGCAACGGGACGCCGGGCTACCCGACGTTGACGCCAATCTCCTATCTCCTCGGCACCAACATGTGGATCACTAATTGATATTGCGATTCGGCAAACCGATGACTAATCTGTTG…	TRUE	0.478743	12	0	0	1
11875	0.948108	4140113	4140206	+	94	1439.53	80.7361	YALI1_E41399g	248.17	1E	4139924	4140620	697	GTGAGTATTATATGAAAAGGGACGGCAGGAATGGTGGATTGAATCGTTTTCGGCGCGTGACGCGTCGAATTATCGTGCCATACAACTAACAAAG	TRUE	0.457447	12	0	0	1
11878	0.971012	963850	963899	+	50	673.361	19.75	YALI1_A09638g	125.628	1A	963817	964880	1064	GTAAGTATGAGACCCCTGCGTTTTCGCATCCCAACTTTTACTAACTACAG	TRUE	0.44	12	0	0	1
11885	0.0426479	963854	963899	+	46	0.611111	19.4583	YALI1_A09638g	125.628	1A	963817	964880	1064	GTATGAGACCCCTGCGTTTTCGCATCCCAACTTTTACTAACTACAG	TRUE	0.456522	9	0	3	1
11887	0.0299168	964042	964421	+	380	2.83333	98.2361	YALI1_A09638g	125.628	1A	963817	964880	1064	GTACGTTCAATGCTGTTGAAATTTGTCTCACAACGCGACCGTAATCCACCGTGATGAGGCTTGCCCAAATCTGTGTGGACTGTGAGACGAAGATGGTCATCCCGTGCTCGACTCTTTGTTGTAAGCAGAATGTGACGCACTTAAGCATATGGCGCTAAACCTGAGAATCCTCAGTGACGTGAAGAAGTCTAGAGGGTGCGCGACTGTGAGCGACCATCGAACACGTCCTTGAGCCAGCGCGATGATAGCGACCCCTACGTGTCTCACGTTATTGAAAACATTGGTGTGCCTCTAGTACTCTGAGGTACCATCACCCGCGAGCATATGGAGGCGAAGGGAATTCTCTGGATCTGCGCTTTCTGAGCTTTGGACTAACACAG	TRUE	0.507895	12	0	0	1
11888	0.899503	963942	964421	+	480	855.472	91.1528	YALI1_A09638g	125.628	1A	963817	964880	1064	GTGAGTATCATCAAGGAGATGGGCATGGTGAAATTAATACGAGACTATCGCGAAGTCTCAAAAAGAGATGGTATTGAGAATAAACGGAAGCGTTATTGATGTACGTTCAATGCTGTTGAAATTTGTCTCACAACGCGACCGTAATCCACCGTGATGAGGCTTGCCCAAATCTGTGTGGACTGTGAGACGAAGATGGTCATCCCGTGCTCGACTCTTTGTTGTAAGCAGAATGTGACGCACTTAAGCATATGGCGCTAAACCTGAGAATCCTCAGTGACGTGAAGAAGTCTAGAGGGTGCGCGACTGTGAGCGACCATCGAACACGTCCTTGAGCCAGCGCGATGATAGCGACCCCTACGTGTCTCACGTTATTGAAAACATTGGTGTGCCTCTAGTACT…	TRUE	0.483333	12	0	0	1
11890	0.968075	3381472	3381549	-	78	923.833	26.8056	YALI1_F33812g	163.555	1F	3380477	3381612	1136	GTGAGTATGATCGGAGCTGGATGGTTTGATTATGTCCAGGAATTGGAAACGACTCATGAAACATAGTACTAACAACAG	TRUE	0.410256	12	0	0	1
11892	0.102927	3381472	3381545	-	74	1.52778	25.1667	YALI1_F33812g	163.555	1F	3380477	3381612	1136	GTATGATCGGAGCTGGATGGTTTGATTATGTCCAGGAATTGGAAACGACTCATGAAACATAGTACTAACAACAG	TRUE	0.405405	12	0	0	1
11893	0.0144683	3381254	3381549	-	296	7.13889	515.778	YALI1_F33812g	163.555	1F	3380477	3381612	1136	GTGAGTATGATCGGAGCTGGATGGTTTGATTATGTCCAGGAATTGGAAACGACTCATGAAACATAGTACTAACAACAGGATGGACCTGTGGTCGACAACTCAGAGACTGTCTACATTTCCTCATTAGCTCTTTTGAAGATGCTGAAGCATGGACGAGCTGGTGTCCCCATGGAAGTGGTGAGTATGCAATGAACGCGGTGCTATTCGACAATGGCTGTTGTACGCCACAACGTGGTGACAATGGTGGCAACAGCAGATCGAGGGGGATGGGTTGAACGAATCAATACTAACAACAG	TRUE	0.472973	12	0	0	1
11894	0.910167	3381254	3381372	-	119	893.639	82.0556	YALI1_F33812g	163.555	1F	3380477	3381612	1136	GTGAGTATGCAATGAACGCGGTGCTATTCGACAATGGCTGTTGTACGCCACAACGTGGTGACAATGGTGGCAACAGCAGATCGAGGGGGATGGGTTGAACGAATCAATACTAACAACAG	TRUE	0.495798	12	0	0	1
11895	0.0479769	3381254	3381368	-	115	3.22222	78	YALI1_F33812g	163.555	1F	3380477	3381612	1136	GTATGCAATGAACGCGGTGCTATTCGACAATGGCTGTTGTACGCCACAACGTGGTGACAATGGTGGCAACAGCAGATCGAGGGGGATGGGTTGAACGAATCAATACTAACAACAG	TRUE	0.495652	12	0	0	1
11913	0.933366	682974	683685	-	712	227.667	15.0417	YALI1_F06830g	206.917	1F	681847	683037	1191	GTGAGTATGACCGGGGTGTTCTTGGAGGTTATGAGCGACATGATGGAGGGCACGTGAGGTTATGAGTGGGTCTGTGGGAGGGAATCACGTGCTCATTCGGCGCGAAACATTGCTCGTTTTCCCCGACCCCTGTCACGATTTGCGCTCATTTCGACATTTCGACGTGGTGGCGACATTGTGGGGGAGAAAAGGTGGTGTTTCGTGCCAATGAGGCAGCTGTTTGGGGTCATGTGACCAGACACAAGTCATGTGACTAGGCTATAGTCACATGACCCCAGCCAGGTCGAATGTGTGGTAATGACCAGACGGAGTGTGGTTGTGTGAAGAGTGGTGGTAGTCGTGGACAGCTTATGAGCAGGTTCGTAGGTTCTGCTGAAAGAGCAGTTTTCAGCTTGTTCA…	TRUE	0.501404	12	0	0	1
11918	0.907533	817099	817740	-	642	1076.47	100.708	YALI1_F08170g	175.35	1F	816767	817891	1125	GTGAGTATGAGAGACCGGTCGGCGATCCGGCCATCAAGAAGCAGTCGCAGAGGTAGCGTGACAGAGAACCGGCTGTCAAAGGCTACAGGAAGATGTCTCTTACCTGTGAGGTGGTTCATGGCGTAGATATTATCATTCTGGCCACCACCTTATCAGCAACAGCACACTTGAGACATGTTGTTGGGGGGGTGGGAGCTGAGAGATGATAGAGTGGGTTGCGGCGCAGTACCAGACGCAGACAGAAGGACCGCCAACTACCAGATGTCCTGTTACTGCCCATATTCATGCTATCCAGTCACCACCTTCTGCCATGTCACACGACCAATAATATGACACTACCCACCGGTGCCAAGAAGAAGACAATACAAGACGGCGAATCAACAGACACAGAACACAGGT…	TRUE	0.517134	12	0	0	1
11920	0.927966	3776420	3776484	+	65	281.056	20.8333	YALI1_E37764g	107.608	1E	3776383	3777830	1448	GTGAGTATATACTGCGGGCGTGACCGACGTTTTTTCTTGTCTGATTTGAAGTTGAACTAACCGAG	TRUE	0.446154	12	0	0	1
11925	0.733406	1126545	1127162	+	618	334.722	101.278	YALI1_A11270g	152.05	1A	1126980	1128548	1569	GTAAGTAATCAGCCCGTGGACACCATGAGCCACCTGCCCCATGTTTGAGCGCGTCCTTGCACGGCCCCTTTCATGCCCCGATGGCCGCTCGGCGACGATGGACATGTGGGTACAGATAGTTGTTGAGACACAAAAACACACACGACGACGACACCAGCCTCCGAGCTGAATCCATCGGCAAAAACACGTTTGCCCTGCGGCTTTTGACGGCCTACACGAGCTGGCACGTGGATTTGCGGCGGAAACCGGACTGCGCCTCTCGTTACCATGATTATGATGCAATGATCATGTTAGAAAGACAACGTCGTGGGATCATCGGCTGTTGATTCGACAAATCTCGACGACAGTTGAATCATAGGACGGGTGGATTCTCTGCAGCTGTGGAACTGCAACGGCTGA…	TRUE	0.535599	12	0	0	1
11927	0.947027	1127411	1127469	+	59	700.944	35.2083	YALI1_A11270g	152.05	1A	1126980	1128548	1569	GTAAGTATTACCAACAACAAGATTAAACCACAAACGCCACATTGTTCTTTCTAACACAG	TRUE	0.355932	12	0	0	1
11934	0.459866	3351732	3352575	+	844	148.139	170.889	YALI1_F33513g	19.6685	1F	3351366	3351911	546	GTGAGTATCCACGCTGAAGAGCCTGAGTCCGGAGTTGGAAGTGCCCCCAAGCCCGCAACAGCGTGTAATTGGATGTTTTTGGCGAATAGCTGGAGTGTCGCGCTTAGTCATCTTGATAGCCAGTCCAAGAACATCTCGGAACCTCCCATTAAAGTTTCTGTCCGACAGATCAGATTTTAGATGCAATATCGGTTGTCCAGGAAACAGACAGATGGGAGGTTAAAGAGAGAGACAGTGACAGAGAGACGGGACGGAGGTTAGTTAACGAGCAAAAAAGAAAAGACAAGACCGAGCGCCAGAATTCCCCACACCGCTGACGTGTCAATGTATGCCGGCAGGTGACACCGGCAGGTGAGTGGCCCAAGAGAGTCCGTGTGTGAGCAAATTTTCGTGTGTCAA…	TRUE	0.498815	12	0	0	1
11936	0.0131414	1779539	1779606	+	68	0.277778	22.6667	YALI1_D17795g	107.372	1D	1779499	1780304	806	GTGAGTTTCTGAAACCCGGCCATGGCTGGCTGGTCGCCCTTCCCCTCAATTGATGTCCGCTAACCCCG	FALSE	0.602941	6	0	6	1
11938	0.951781	1779539	1779612	+	74	621.611	25.6667	YALI1_D17795g	107.372	1D	1779499	1780304	806	GTGAGTTTCTGAAACCCGGCCATGGCTGGCTGGTCGCCCTTCCCCTCAATTGATGTCCGCTAACCCCGCTATAG	TRUE	0.581081	12	0	0	1
11958	0.938013	2151321	2151978	-	658	645.778	40.9306	YALI1_E21513g	173.75	1E	2148787	2152009	3223	GTGAGTATGAGCCGGTGGCGTTGCGCCACGGAGCGACTGTGGCAGTCAGTCAGGGACCAGTCAGGACCAACGGAACACTGGGTGGACATGGGACAGGGTGACACAGACAGAGAATGTCGCAGACAGAGAATGTCGCAGACACAAGGTGGCACAGACAGAGAATGGCACAGACACAGTCCAATGGGAACGGTCCTCGGCCGAACGCCCCTATGACAACTGGCCTGATATCCATTCGGAGATACACAAACTCTGGACCGGAGATCGAGTCTGTGCGACACCAGTGACGGAACGAGTGACGGAACGAGTGACGGTGCGGAGAGACCATGCTGAATGACGGTGTCGAATGGCAAAGACCTACGATATGGAATGGCCAGGACGTCTTCAAGACTTGGTCTCCTC…	TRUE	0.566869	12	0	0	1
11973	0.949302	1329813	1330786	-	974	494.917	22.9861	YALI1_D13298g	116.079	1D	1328796	1330816	2021	GTGAGTATAAAACGACGACTGCGGAGATCGGATCAGACCAGCAATACGCTCATTACAGCCAGGATCGAAGCTGATTGAGCGGGTTTGTTTTGTTGAAGAAGAACAGGGGATCCAATCGGATAAAAAAAAAAAGTGGGTTGGTCTGCATGACGAATAAAAAGACTCACGACTCGATTTTCTGGGTTCAATTGACGTTGCGCGGCGAATATTGATGTGTTTGAGACGGAAAATTTGAGTGGCAACGACGTGGCAGCATGGTTTTTTCAAGCTGAGTCCGGGGTGAGAAGCGAAGAGAAGAGAAACACGCTGAGGAGCGATTCGGTGGCAGACGAGATCAGACCTGGTATGCGAACACAGACAGATGCATCATTGATCCAGACGCGTACATTTATTTTTCCC…	TRUE	0.483573	12	0	0	1
11975	0.0364964	1329813	1330654	-	842	0.944444	27.9028	YALI1_D13298g	116.079	1D	1328796	1330816	2021	GTGGGTTGGTCTGCATGACGAATAAAAAGACTCACGACTCGATTTTCTGGGTTCAATTGACGTTGCGCGGCGAATATTGATGTGTTTGAGACGGAAAATTTGAGTGGCAACGACGTGGCAGCATGGTTTTTTCAAGCTGAGTCCGGGGTGAGAAGCGAAGAGAAGAGAAACACGCTGAGGAGCGATTCGGTGGCAGACGAGATCAGACCTGGTATGCGAACACAGACAGATGCATCATTGATCCAGACGCGTACATTTATTTTTCCCATCCCGCTATGGTCCTCGATCATATCCTATCTACCACCCTCTCTTGCTGATGTCAGGCTTCAGAGCTGAGGTGAGTGTATCTGATCTAAGTGCGATGGACACGACAAGTTTCACTCCTGTTCGACGACCCCC…	TRUE	0.490499	9	0	3	1
11977	0.0290559	1329813	1330317	-	505	0.777778	27.2361	YALI1_D13298g	116.079	1D	1328796	1330816	2021	GTGAGTGTATCTGATCTAAGTGCGATGGACACGACAAGTTTCACTCCTGTTCGACGACCCCCTTCTTGCTCAGGGAAAAAAGCAAACATGTCGACGACGAGTTGCTGCCACCGTCCCAACTTTCTCACGGCCACAGTGCACCCATTCTGCTGCTTTGTGAATTCTGCCGGTGGAGTTTGCACCATGAATCTGCCAACCTTGTCCAAAAAGACGTGCAAGCATTGCTATGGATCTTTTGTGTTTGTTGGGGATCTTTTTGCCGTTTCGGTCCTAACCCCATGGAGATAAGCATCAGACCATGTGATATTGCTGATCTCCGACGCGCACCGTGCCTAGGATTTTCATATCTTTTCCATCTCATGCAAAGCCCTTGCACAGCCTCTTGTCTCTGTCGCGTTG…	TRUE	0.491089	11	0	1	1
11995	0.915403	1674508	1674722	-	215	974.944	84.9861	YALI1_A16745g	166.376	1A	1674149	1674798	650	GTGAGTGATTACCCTTGGTTGATAGACAGATGGAAGGCTGGAGTCGAGTTGATACCTTGGTGAACGTGGATGTGTTGCGGGTGGTTGGTGGTGGGGTGTTGCGGTGGTTTGTTGGGATGAACTGCGGTACTTTGATTCAATTCCAACCACTGTCTCACCGCGACGCCACCAAGCACTGGATCTCACCTCGCTACTCACAGACCGAACTAACGCAG	TRUE	0.530233	12	0	0	1
11996	0.0157274	1674502	1674722	-	221	7.41667	464	YALI1_A16745g	166.376	1A	1674149	1674798	650	GTGAGTGATTACCCTTGGTTGATAGACAGATGGAAGGCTGGAGTCGAGTTGATACCTTGGTGAACGTGGATGTGTTGCGGGTGGTTGGTGGTGGGGTGTTGCGGTGGTTTGTTGGGATGAACTGCGGTACTTTGATTCAATTCCAACCACTGTCTCACCGCGACGCCACCAAGCACTGGATCTCACCTCGCTACTCACAGACCGAACTAACGCAGGAAAAG	TRUE	0.524887	12	0	0	1
11998	0.930551	821513	821964	+	452	601.139	39.3472	YALI1_B08214g	156.421	1B	821459	822180	722	GTGAGTATGAGAATTGAGAACCTGAAGCTGGTCGCAACGGCGACTAGAACTGGGTGAAGGTCATAGCAGCAGAAGTGCTGACTCAACCCCGATCCCAACTAAGGCACCACTGCAGAAATTGCCAACAAATATCGGATTATTGGAGAAGGAGTCTGGAGAAAGGAGTCACGTGATCCAAGCTGGCAACGCTAGTGTAATGGCTGTCAGGGGAGTGGCTTCTTCTGTTTGGCAGGTCGTTCTTGTGGTGCCATGAGATCAGCTGTTACTTGCTGTTGGGTGGATATACGAATACGGGTGATCTAAGGAAACAGCAGTACCATAATCTCGCCGAAAGTTTTGGAACTACCATTGATATGTGACATCTGAAAGTCTGCAATGTCAACAGTGGTAACTCTCAAG…	TRUE	0.475664	12	0	0	1
12003	0.920339	1153323	1153744	+	422	763.75	64.5139	YALI1_B11532g	151.589	1B	1153217	1154817	1601	GTGAGTACCACAGGATGCACATGATGAAACACGACTCTGAACAGTGACTCCGAACGAGTGACACAGGAACGGCACCGAACGAGCAGTACAAACACAGCGCGACGAACAACTGTTGCTCAACTTGCTTCACGATACTGTGACTTCACCGAAACGGCTGATGGCTGTGATAAGATGACAGATGTGCTACTTGGCACAATCGCGACCAAGACCACTGGTGATGTCGTTGGTCGACTGATCCCAATGGCCATGTTGCGGCTGTCGTTGTAGTGTATTTGTATCGACCGATCGCGAATTCGCTAGTGTTGATGATTCATCGCGGCATAGGCAGTCACTCCCCATCTGCTAGCCAATGTGATCAAGTCGTCCGCTCGTGACACCCGTGCCTTGGACACTTGCGTC…	TRUE	0.523697	12	0	0	1
12023	0.924563	1468743	1468896	+	154	1138.25	86.1389	YALI1_B14686g	160.51	1B	1468626	1469064	439	GTGAGTAGCAATGTGAAGGACAATGAGAAGATGGCAGGCAAGTCAAGATCGGTATGAATCGGATACATATCCACTGAACATGATACATGTGTAAATGTAATGTCTGTTGCTGTCCGCTAATGACCTGTCCTAGTCCATTCTGTTACTAACCCAG	TRUE	0.428571	12	0	0	1
12030	0.81909	1518679	1519027	-	349	266.278	59.2361	YALI1_F15186g	134.224	1F	1517104	1519030	1927	GTGAGTATGAGAGGAGGTATGAGCCGGGAGAAATGCCGGTTGCAGCATCAATGTGGTGATAATGGCGTGGGCGGCTTTGTGGGCTCCTCGTCGACCGTCTTGTTCGAGGTCGTGGCAGTGTAACAGGCAATTGGCAGGCATCATCAATCAAGAGAGTCTTGGAGACGTGGTGACATCGAGGGGTATTGCACCATCACAATGTCGTGGCCATACCGGTAGCAATGTCGGTACGTCCCCGTGTTTGATGTGTCGTCGCAACATTGCTATGTGTTGTCATCACACCCTACCCACGCCATTGTCTCACAGATCACGTCTGTCGCAACCCCCAAAAACACTTATCTAACCCCAG	TRUE	0.530086	12	0	0	1
12040	0.941569	2525561	2525933	+	373	2386.92	142.694	YALI1_D25255g	196.466	1D	2525454	2527416	1963	GTGAGTATGAATTTTGGGGTCGGGGGAAGGCGTGCCTGTATTTATGGACGGCTAGGGACGCTCCGGTTGTCCCAGATCAAGCTGATTCCATTTATGCCGTGTGACGTGTCATTGGAGTGTTGTGCAGATATCTTCATGTAGGGGTGAACGTGAGTGTTTTCTTCTTGTGGTGTGCCGCCTTAAGAATTTCACCTGTCTCGCCACCCCCTGACATTTGCTCTGATGTGACTGGTGGACTGTCTTTCATGGCACATCATCCACACTATTCTCCCTCTGCTGAACCCAAGTCTCAACTCAAAAAGTCACACGACACTGCACAAGCACAACCCCACACAACACACTCCACATAGACAATGGCGCAATACTAACTCAG	TRUE	0.495979	12	0	0	1
12059	0.934396	74719	74989	-	271	645.917	50.3194	YALI1_D00747g	147.761	1D	73387	75067	1681	GTGAGTTGTTTTTTTGGTCTTTTGGTTTTGAGCGGTTCCCACACGGCTGCCACGTCCAGCTGATCTGGCATGGACCGTATGGTTACCAAGGTGCAAGGGCTTATGTGGCACAGAAAGGGGGGTGTGAGCTGCCTCTGTGGCGTGTCAGTTTGTGGGTGTTTTTCTCCTACGCTGAATCATGCCGGGCTGGTGTTTATGACGCGCGTGCCTACCTACTCAATGGTGATGTGGCTCATACACAATACCGGTTTCAACTTCAACGCTAACCTAG	TRUE	0.520295	12	0	0	1
12060	0.012902	73828	74989	-	1162	9.88889	727.278	YALI1_D00747g	147.761	1D	73387	75067	1681	GTGAGTTGTTTTTTTGGTCTTTTGGTTTTGAGCGGTTCCCACACGGCTGCCACGTCCAGCTGATCTGGCATGGACCGTATGGTTACCAAGGTGCAAGGGCTTATGTGGCACAGAAAGGGGGGTGTGAGCTGCCTCTGTGGCGTGTCAGTTTGTGGGTGTTTTTCTCCTACGCTGAATCATGCCGGGCTGGTGTTTATGACGCGCGTGCCTACCTACTCAATGGTGATGTGGCTCATACACAATACCGGTTTCAACTTCAACGCTAACCTAGACATGCTTTGACTGTCCCGCCAACAATGCCACTTGGTCGTCGGTCACCTTCGGTGTGTTCATCTGCTATGACTGCTCGTCGGTGCACCGAAACCTCGGAGTGCACGTGTCGTTCGTACGATCCACTAC…	TRUE	0.563683	12	0	0	1
12066	0.972521	1717731	1718116	-	386	467.722	13.5694	YALI1_A17177g	152.592	1A	1712915	1718232	5318	GTGAGTATGGCGAGCGGTGATGATTTGGATAGTCAGAGGCGCGATAGACGACAGTCACGGACAGGCGGGTGACAGATAGACGACCGAGGGTCACAGACGGGGACGGGATACGCAATCAACAAGACGGATGGAATCAATGATTGAAATTGGACGTGGAGTCATCAGGATGCAATGGTGCATGTTTGCGATTGTGGGGGAGGGGGGAGGGGAACACATGTGGTGATGCATCCTGATGTTACAACAATGGTGTCAACATGACGATTCTCCTGATTCGTCTGTCTGTCTGGATTGTGTCCGACTGGTGGATGGATCAGTCCATCGCGATCGGGATCGGTCGCGTCGCACTCGAGTCTCAACACCTACATGTCCTACATGTACTAACTCAG	TRUE	0.525907	12	0	0	1
12067	0.903375	2729944	2730447	+	504	562.417	52.4444	YALI1_D27297g	153.72	1D	2729671	2730510	840	GTGAGTACAACCGAAGCGAAGACCAAAGGTCTGAGTGAAGAATGAGGAGTGGGAATGACTACAGTTGGGGAGAATGAGCCCCGCGAACGGGGATGGGAAATGAACCGCACCATCTTGAATGAGATAGCCCATGACCGGGATGTCGGCGATTGGAATGAGTGACAGTGCACATCGAACGGTAGGAAGTGCAGCAGAGAGACCATAAGTGCAGCAGTAGACCATAAGTGCAGCAATAGACCATCATGTTGGTTTCGTCTGTCGTCTTTTTATGCTGATTGCTGCTGTTTGATGCGTTGTGATTTGATCGGTATTTTTTCTGGACTTATTCCACGAGTTATTGGATTGGACACTGTCTTACCAACTGCCTTACAGACGGTTTTACCGACTTATCGACTTACT…	TRUE	0.474206	12	0	0	1
12068	0.0442824	2729972	2730447	+	476	2.16667	50.4861	YALI1_D27297g	153.72	1D	2729671	2730510	840	GTCTGAGTGAAGAATGAGGAGTGGGAATGACTACAGTTGGGGAGAATGAGCCCCGCGAACGGGGATGGGAAATGAACCGCACCATCTTGAATGAGATAGCCCATGACCGGGATGTCGGCGATTGGAATGAGTGACAGTGCACATCGAACGGTAGGAAGTGCAGCAGAGAGACCATAAGTGCAGCAGTAGACCATAAGTGCAGCAATAGACCATCATGTTGGTTTCGTCTGTCGTCTTTTTATGCTGATTGCTGCTGTTTGATGCGTTGTGATTTGATCGGTATTTTTTCTGGACTTATTCCACGAGTTATTGGATTGGACACTGTCTTACCAACTGCCTTACAGACGGTTTTACCGACTTATCGACTTACTGGCTGCATTGTGTTTTGCTTCTCTCAAC…	TRUE	0.472689	11	0	1	1
12081	0.668724	1387514	1388130	-	617	173.056	74.9167	YALI1_F13875g	79.4136	1F	1386538	1388165	1628	GTGAGTATGGACACGTGACGGCCACATGACGGCGGAGTGGGGAGTCGGATGGTGGCAGTCCGGTGGTGTTTGGGTGTTGGACGGCGGATATCAATGTCAGGTGCTGTTGTGTACTTTGTTGTGTTCGTTGATTTTGATTTGATCCGACTGGAAATTGCTAAGATTGAGGTCTTCTGACTGAAAGACTGTCCTGGTAGTCGGATGTGTTGGCCAATGGTGATCCATGTCTCTGAATATCTGTATGACACGGTTTGGATGTGATCCGGCCGACACTACACACTCTAGACCTCTTGGATGTCCTACCTTGATCTCTGATAGGAGTGCTTTTTGAGAATCCACTGCTCGTCTGAATTGGTAGCTGGGGTACTTGCAAATCTGGGCCGTTCACATTGTTTTCGA…	TRUE	0.504052	12	0	0	1
12088	0.935755	2060239	2060372	+	134	1345.64	88.6806	YALI1_A20602g	205.341	1A	2060148	2060716	569	GTGAGTTTGATGGGATGGATCAGAGCATGTTGTGAGATCACGGGAATGGCAACACGACACACGCAAGTGTTACAGGATGGATATCGTGTTGGACGGATTCAATTGCGGAATCATTGCGCACATACTAACTTCAG	TRUE	0.470149	12	0	0	1
12089	0.0178522	1340614	1340662	+	49	3.5	199.986	YALI1_D13403g	111.261	1D	1340388	1340941	554	GTGTGTGTCAGCGGCCCGTGGCCCGCGCTCTCCCCTCAAGCTAACCCAG	TRUE	0.693878	12	0	0	1
12092	0.691619	1340610	1340662	+	53	483.278	201.556	YALI1_D13403g	111.261	1D	1340388	1340941	554	GTAAGTGTGTGTCAGCGGCCCGTGGCCCGCGCTCTCCCCTCAAGCTAACCCAG	TRUE	0.660377	12	0	0	1
12118	0.933661	3502374	3502511	-	138	564.722	36.75	YALI1_E35023g	138.36	1E	3501968	3502525	558	GTGAGTATGGGGAGGAGGAAGTGTGGGAACAACCGTTGTTTTGATTTAATCGCGGATTTGACTTACGTATTCCAAGCAAACGCCCAGAACCCCTAACTACATGGTCACGCAACCTCACCGTCCGGATTACTAACTCAG	TRUE	0.485507	12	0	0	1
12131	0.958788	1418702	1418750	-	49	543.389	21.0278	YALI1_B14187g	123.915	1B	1417141	1418806	1666	GTGAGTCAATTGACACGAAATGAACCCTCCAAGTCACCCACTAACCCAG	TRUE	0.489796	12	0	0	1
12132	0.959186	3360462	3360523	+	62	734.611	31.3472	YALI1_F33603g	119.363	1F	3360359	3360736	378	GTAAGTTACCGAACATCCCTGCACTGGCGCACTGCTACTACGACTTTCCCCCACTAACACAG	TRUE	0.532258	12	0	0	1
12140	0.966405	2975133	2975227	-	95	580.194	16.1389	YALI1_F29751g	85.2568	1F	2974735	2975282	548	GTGAGTGAGAGTCTGAGATATTTCTCTAAGTTGTTACTGTTCGAATTTGACCTTTTCCCATGATCTTTGATCTTTGATCCGCTGATCTAACACAG	TRUE	0.389474	12	0	0	1
12143	0.0266375	2411713	2411815	+	103	10.1944	373.389	YALI1_F24115g	137.766	1F	2411578	2411962	385	GTGAGTATAGGAACTACGAACCGGCTGCTCGAAAAAGAAACAGCTACAACAAGCGCGTCAGCTACCAATAACCATCTCAATCAACAGCTAACCAAGTGAACAG	TRUE	0.456311	12	0	0	1
12144	0.929369	2411713	2411808	+	96	981.056	72.7361	YALI1_F24115g	137.766	1F	2411578	2411962	385	GTGAGTATAGGAACTACGAACCGGCTGCTCGAAAAAGAAACAGCTACAACAAGCGCGTCAGCTACCAATAACCATCTCAATCAACAGCTAACCAAG	TRUE	0.458333	12	0	0	1
12150	0.973742	2411639	2411684	+	46	954.222	24.4861	YALI1_F24115g	137.766	1F	2411578	2411962	385	GTGAGTAACTCGACCTTGATTCTCAGCTTTTCACCCACTAACACAG	TRUE	0.456522	12	0	0	1
12152	0.90887	1336606	1336683	-	78	732.25	64.0694	YALI1_F13366g	117.425	1F	1336516	1336863	348	GTGAGTATGAGAGGAGAAGGGTTGGAGATGATTGAGGCGACAGGGTCGGTTTAATTTCGTTTTGCAATTCTAACTCAG	TRUE	0.448718	12	0	0	1
12163	0.235928	1846476	1846569	-	94	53.5278	181.111	YALI1_E18480g	52.3803	1E	1846499	1848064	1566	GTAAGCTATGGTTCTGGGTGATCGTTTTAGGGCTAGGAGCAGCCAGTTTGAAGTCAGGAATTTTCTTATGATATGATATTTTTACTAACCACAG	TRUE	0.393617	12	0	0	1
12171	0.920715	1934817	1935600	-	784	843.25	70.3333	YALI1_C19348g	146.741	1C	1934516	1935746	1231	GTGAGTATTGTGTTTTTTGTGGGCCGCGGGTATTGTGTCACTTTTGCGGCTTGTGTGTCATTTGTGTGAGGTGGCGTTTGTGGGGGCTGTGAAGGTGATGTGTTCCGGAGTCGATGTTGTGACAGAGACCGAATTGTGGGGTGGTGTCAGGCTCCTATCTGTGCACAATGCATGGTGTGGAGATCGATTATGCACAACGGTGCTGGTGACAAGGGCACCGTGAATGTTATTTGCTGATGGCCGGATACAGAGAGAAGACTGGGGAATGGTTGACAATGTTTTGAGACACTGTGGTGTGATTGCCAATGTGGTCATGAGTTTCAACGACTGTCGTGCTGCATTGGTTCATGATATGGTGCTGGTGTTGATGTGACGACTCAGATATGACGTCTTCAAATG…	TRUE	0.498724	12	0	0	1
12172	0.022176	1934881	1935600	-	720	1.36111	69.3472	YALI1_C19348g	146.741	1C	1934516	1935746	1231	GTGAGTATTGTGTTTTTTGTGGGCCGCGGGTATTGTGTCACTTTTGCGGCTTGTGTGTCATTTGTGTGAGGTGGCGTTTGTGGGGGCTGTGAAGGTGATGTGTTCCGGAGTCGATGTTGTGACAGAGACCGAATTGTGGGGTGGTGTCAGGCTCCTATCTGTGCACAATGCATGGTGTGGAGATCGATTATGCACAACGGTGCTGGTGACAAGGGCACCGTGAATGTTATTTGCTGATGGCCGGATACAGAGAGAAGACTGGGGAATGGTTGACAATGTTTTGAGACACTGTGGTGTGATTGCCAATGTGGTCATGAGTTTCAACGACTGTCGTGCTGCATTGGTTCATGATATGGTGCTGGTGTTGATGTGACGACTCAGATATGACGTCTTCAAATG…	TRUE	0.504167	12	0	0	1
12179	0.927015	544066	544113	-	48	879.167	64.7083	YALI1_D05440g	160.438	1D	543281	544228	948	GTGAGTAGCAAGGCTAAACCAGACATGGCAGAGTCTCTACTAACACAG	TRUE	0.479167	12	0	0	1
12192	0.0754845	2935694	2935885	-	192	3.08333	42.8611	YALI1_F29356g	114.26	1F	2933142	2936347	3206	GTTCGCGATATCGCCGTGTGATAATCGCCGTGTGTGATAATCGCCGTGTGTCCAAACACATCTCAAGTCGTCGTCGAGACACGGATGGTGGTGGTAAATACCTCATAATATTTATGCCACAATATCTCTCAGTCTTTTCCCCGCACTAACGTGGCTTGTTCTGTATTCTTGAATTAGTGCACACTAACACAG	TRUE	0.458333	12	0	0	1
12195	0.865294	2935694	2936091	-	398	355.972	55.0278	YALI1_F29356g	114.26	1F	2933142	2936347	3206	GTGAGTATTGAAGACGGAGAAGGAACAAGGAACAAGGCCTGATGAGATACAGAGAGGGATACCACGGTGGTCTTTCTACAATAGCTACTCCACGATGACTATTCCAGTCCTCTATTTCGGCCTCATTGCGATACCTCATTACGCACTTTTTGTCATCCCAACTTTTGCATGCAATCGTTTTGTTTGTTTGCATTTAATCTCTTAAGGTTCGCGATATCGCCGTGTGATAATCGCCGTGTGTGATAATCGCCGTGTGTCCAAACACATCTCAAGTCGTCGTCGAGACACGGATGGTGGTGGTAAATACCTCATAATATTTATGCCACAATATCTCTCAGTCTTTTCCCCGCACTAACGTGGCTTGTTCTGTATTCTTGAATTAGTGCACACTAACACAG	TRUE	0.442211	12	0	0	1
12197	0.0743048	2242287	2242324	+	38	0.972222	11.3194	YALI1_E22414g	9.06963	1E	2241472	2243100	1629	GTGCTACCGACGGATTCTGGAGCTTCTGTCACTGGAAG	TRUE	0.552632	7	0	5	1
12198	0.316246	2242179	2242345	+	167	7.69444	17.8056	YALI1_E22414g	9.06963	1E	2241472	2243100	1629	CTCTGGCTCTGCTACCGGGTCTGGAGCTTTTGTCACTGGAAGTGCACCGACGGATCTGGTGGCTCTGGCTCTGCTACCGACGGGGTCTGGAGTTTTCTGTCACTGGAAGTGCTACCGACGGATTCTGGAGCTTCTGTCACTGGAAGTTGCTACCGACGGATCTGGGC	FALSE	0.580838	12	0	0	1
12202	0.512616	2241533	2242549	+	1017	115.556	58.8472	YALI1_E22414g	9.06963	1E	2241472	2243100	1629	GTGAGTTAACTACTATCCAATCCATCGTTCCTGTCACGTGCACCCCCGCGCCTGCCCCCAATCTCGCGACCTGTGTGGATACTTGTACACAGGTGCTCACAACATTCCTAACCTGCAATGGTCTGCTGGACTGCCTCTGTCCCATCATTGTTCAAGTTGGCGATCTTGTTACTGAGTGCCTGTTGTGTCTGCCCCTTCTTGGAGATCTGCTGCGGTTTGTCACAGACGATGTCGTAAACGTGTTGCTCGGATGCAACGTTGCCACTACCGTTCCCGCTCCCACCGAGTGCTTCTCCACCACCTCCGTGGTGGTCACCGTTACTAACCTCCCAGAGTCTAGCACTGCCTCCAACGATTCGTCTGGCTCTATCACTTCCTCCGATGCTGTTGCTTCCTCTG…	TRUE	0.564405	12	0	0	1
12210	0.802992	648930	649426	-	497	345.139	64.2639	YALI1_D06489g	54.6317	1D	646445	649671	3227	GTGAGTACACAACGCACGCTGAGTATCAAATGCGAGGTGTTGGTGGGGACAAGTGGAGACCGCAACACTGAGCGTTTAATGCCATGTGCAGAGAGCATATTACTCTAGGATGGAAGAGAATGAGGAGATACAGCGCGAGATATCAGCTCAAAAATACCACCCCAGCCGAAAGGTACCTGTTATCTTTTGGTGCTTTCTTGCGTGTCGGGGTACATACTGCTTACTGGAGGCGGCTCATGTTGGTCCTGGCCTGCTTCTAGAGTGGTTCTACTGCTTTAACGCTTTTAGCCCGGTTTCAGGCAGGGGACTAGGCCAGCAGCACACGGGCTTAGGCACACGTAGCAGATGCCGAGCAAAGCAGCACAAAAGTGCAGACAGTTCTAAGAGTCGCTTAGCCTG…	TRUE	0.50503	12	0	0	1
12212	0.8064	649497	649580	-	84	312.472	72.0833	YALI1_D06489g	54.6317	1D	646445	649671	3227	GTGAGTGGCGACTTGGCAAGTGGTAGAGGATGGAGGCAAGAGGCAAGAGGCAAGAGGCAAGAGGCAAGACACTTACTAACCCAG	TRUE	0.547619	12	0	0	1
12213	0.0375989	648930	649580	-	651	12.4167	260.806	YALI1_D06489g	54.6317	1D	646445	649671	3227	GTGAGTGGCGACTTGGCAAGTGGTAGAGGATGGAGGCAAGAGGCAAGAGGCAAGAGGCAAGAGGCAAGACACTTACTAACCCAGACCTCGACACGCTGCCTTTTCAATGTCCGCAGTGTCCCATGAAGTTTGCCCGAGCAGACTTGCTGCAAAAGTGAGTACACAACGCACGCTGAGTATCAAATGCGAGGTGTTGGTGGGGACAAGTGGAGACCGCAACACTGAGCGTTTAATGCCATGTGCAGAGAGCATATTACTCTAGGATGGAAGAGAATGAGGAGATACAGCGCGAGATATCAGCTCAAAAATACCACCCCAGCCGAAAGGTACCTGTTATCTTTTGGTGCTTTCTTGCGTGTCGGGGTACATACTGCTTACTGGAGGCGGCTCATGTTGGTC…	TRUE	0.513057	11	1	0	0.916667
12215	0.600487	570553	570683	+	131	73.5278	50.8194	YALI1_D05705g	117.139	1D	570544	572165	1622	GTGAGTGGCATCAAAACGGCTCATGGAACGCCAATTGCTCGGGAGAGATGCTAAAACCGGGCAAACCGACCTTTCCGCACACGCCCATTGTCCTCAGCCCCGAAATCCACCTGTAACCAAGACTAACCCAG	TRUE	0.549618	12	0	0	1
12216	0.947871	570723	570818	+	96	313	16.9861	YALI1_D05705g	117.139	1D	570544	572165	1622	GTGAGTATGATGTGATTGAGAAGATACAAGAAGAGGAGAAGAGATTGGAGGAGAAGCTACAGGCACTCTGTGCTATCCAATTCATGGCTAACCCAG	TRUE	0.447917	12	0	0	1
12220	0.91739	1049213	1049258	-	46	283.583	24.2917	YALI1_E10492g	124.199	1E	1047893	1049261	1369	GTGAGTGTCCAGGTCCAGCTATGGCGTCTTTCCCCCACTAACCCAG	TRUE	0.586957	12	0	0	1
12222	0.837973	2026790	2027433	-	644	240.722	46.9306	YALI1_E20269g	160.947	1E	2024516	2026876	2361	GTGAGTGTGACAAGGCGACGCGATGGGCGATGCTGGCGAACTGGGTTGATTTGATGACACAAACCGATGGCCGACACATGGCTCCGTGTCTCTTGCAAACCGACCAATCGAATCCCTTAGTGTGGGGTTGATCGCCAATATGAAAAGACACGGGGGATGGATTTGATGAGCAACAAAAGACACAGAAGAGATGGTGTGACACAGACGAAAGCAATGTGATTAGGACCTCTGGATGACGTGATCTTTGCGCCAGTGTTGCACTATTGAATCAGCCATTTTATCAACCGACTAGGACAGGTATTCGTGTGCCCGTTACACGGTGTTTAGTACAAACATTGATGTGGCAGTTTGTGACAATGTTACAATTGTGTGACAAGTATACTGATTGTTTCTGTGTCA…	TRUE	0.504658	12	0	0	1
12226	0.957925	3721486	3721541	+	56	350.944	17	YALI1_F37213g	55.9377	1F	3721357	3722517	1161	GTGAGTATATGACAGAGACCGTGATTTCTTTAATCCGAGTATGAAAACTAACGCAG	TRUE	0.392857	12	0	0	1
12228	0.918076	3721382	3721427	+	46	231.083	22.5972	YALI1_F37213g	55.9377	1F	3721357	3722517	1161	GTAAGTATGTCAACCGCTACTACACAAACACCCAAAACTAACCCAG	TRUE	0.434783	12	0	0	1
12230	0.0191242	3721386	3721427	+	42	0.305556	22.3194	YALI1_F37213g	55.9377	1F	3721357	3722517	1161	GTATGTCAACCGCTACTACACAAACACCCAAAACTAACCCAG	TRUE	0.452381	7	0	5	1
12233	0.0327404	3721382	3721432	+	51	4.25	115.514	YALI1_F37213g	55.9377	1F	3721357	3722517	1161	GTAAGTATGTCAACCGCTACTACACAAACACCCAAAACTAACCCAGGAAAG	TRUE	0.431373	12	0	0	1
12235	0.0548976	2169053	2169377	-	325	1.61111	34.0833	YALI1_F21690g	171.005	1F	2168041	2169410	1370	GTATGTCAGGCTTTGGAGGCTTGCGGAGAATTGGAGAGGCCAATTATTGGTGGAATGCACGAATTGGTTGAAAAAAACGGCCGCTCGACGAGTGCTATAGCACCGCCCCCTACACAGTGGCATATGTGAACAGAACATCACGACATCTGGGTGATATCACAAGATCTAATGTGATAATCAATGGCTTGAAGGATGTCTAGATGAACCACGTTATTTAATTCATTTTCGACTTTAGCAAGTGACATGGTCGCACCAACCCCTATTGTTCGCTCTTGACGTACAGTCGTACGGCCAGTCGTTTCCGCGCGCTCCATTACTAACCCAG	TRUE	0.473846	12	0	0	1
12238	0.938407	2169053	2169381	-	329	573.556	34.3194	YALI1_F21690g	171.005	1F	2168041	2169410	1370	GTGAGTATGTCAGGCTTTGGAGGCTTGCGGAGAATTGGAGAGGCCAATTATTGGTGGAATGCACGAATTGGTTGAAAAAAACGGCCGCTCGACGAGTGCTATAGCACCGCCCCCTACACAGTGGCATATGTGAACAGAACATCACGACATCTGGGTGATATCACAAGATCTAATGTGATAATCAATGGCTTGAAGGATGTCTAGATGAACCACGTTATTTAATTCATTTTCGACTTTAGCAAGTGACATGGTCGCACCAACCCCTATTGTTCGCTCTTGACGTACAGTCGTACGGCCAGTCGTTTCCGCGCGCTCCATTACTAACCCAG	TRUE	0.474164	12	0	0	1
12245	0.163295	1110938	1111641	+	704	36.5556	257.042	YALI1_D11115g	84.3071	1D	1111566	1112966	1401	GTGAGTATCGATTGAATACAACGAACATTCGCCACCGGCGGACAAGATGGTGTTGTTTGACTGTCGAACAAAATGTTGGGTCACAGCACCGCCCATTCCCCCCTTCTTACTTACATCTTGAGCTACGGTAGTCTCTGAGCATCGGATACTATCGTTTTGACATTTCTCTCGTTATGCTAGTTCATTTTGGTTCTCTATTATTCATTTTGTCTTTGCCAAATGCTTTCCTTTTTTTCTTCATCTCATACGCAAAATGCAGTGACGTTTGGTGACTTACGGTGACATTCTTTTAGTGACATCGCATCCTCACCACTCGGCCCCTCCAGGAGATACCCTCGTATCATATCCACCGTCAAACGTGGTTTTTGATCGACTCTCGCATTCACCCCGCTGTCACCG…	TRUE	0.474432	12	0	0	1
12248	0.919898	2950741	2951060	+	320	581.25	44.7778	YALI1_B29507g	119.557	1B	2950701	2951290	590	GTGAGTATTTCATTTGGTGAACCGAGTGCAGGGAAGAAGATTTTTGCCACTCGTTTTCACCATACTCGCGTGATTCGCCTGTACTTCGTTGCAATACGAGTGACACCACAGGCACAAAGGTATTGGCGATTGTCAAACCGGAAATTGATTGGTTGGACCGGGTGATAACACGGGCCAGTCAGGTTGTTGCCTCTCGATTCGTCGTCAGAACACCTCTCAGCTCTCGCGACTACGCACAGAATCTGCTAGTTGTTCTCCATTGACCAGATCAACACATCGCCAAATCAAGACATGACACACATCCTCCAAAGCTAACACAG	TRUE	0.484375	12	0	0	1
12249	0.0123414	2950860	2951060	+	201	0.611111	50.7639	YALI1_B29507g	119.557	1B	2950701	2951290	590	GTATTGGCGATTGTCAAACCGGAAATTGATTGGTTGGACCGGGTGATAACACGGGCCAGTCAGGTTGTTGCCTCTCGATTCGTCGTCAGAACACCTCTCAGCTCTCGCGACTACGCACAGAATCTGCTAGTTGTTCTCCATTGACCAGATCAACACATCGCCAAATCAAGACATGACACACATCCTCCAAAGCTAACACAG	TRUE	0.492537	8	0	4	1
12252	0.949586	2953918	2953973	-	56	791.778	37.4861	YALI1_B29539g	164.125	1B	2953482	2954017	536	GTGAGTTACAAAGACCAATCTTTATTCACCTAGACGCCCCGTTTTAACTAACTCAG	TRUE	0.410714	12	0	0	1
12253	0.0356219	3486968	3487068	+	101	6.91667	209.653	YALI1_F34870g	131.181	1F	3487005	3488423	1419	GTAAAGTATTAACACAGATTCTTTCCCGCTTCTAAACATGAACCACAAGTGTGAGTATAACCGTGGCAACTGTCATGTCACAAAACACGTCACTAATACAG	TRUE	0.39604	12	0	0	1
12257	0.978117	3487018	3487068	+	51	516.639	11.0417	YALI1_F34870g	131.181	1F	3487005	3488423	1419	GTGAGTATAACCGTGGCAACTGTCATGTCACAAAACACGTCACTAATACAG	TRUE	0.431373	12	0	0	1
12260	0.0463713	12694	13256	+	563	2.41667	53	YALI1_B00133g	26.2223	1B	13333	14904	1572	GTGAGTATCATCGAGTGTTTGAACGAATTTGAATTTGGAATTTCAGGGGTTGCAGATGCACGAGTGGGGCTCCAATGACAGGCACAGCACTAAACCGCAGGCTAAGAACCACGGCACAGTGCGCCAAGCGGGGGACCTTGGCCTAGGTACAGCATTACACTCAGAGTTAATGGGCAGTGGCCAGGTATATATATTCAGCGCAATCACCCGCTGGGTCTGCCTGTGTCTGTCACCTCACTCAGCTCCTGCAACCTTCCCCACTTCAGCCTTGTCTCATATTGGGTGTGGCATACACCTTGCCGCTCATGTATGGTCCCTTATCAGCTACGCTGCAGCCCAAATAATAATTCTCAGCGCACATGCTGACATAGATATAAAGACCCAGGCCCCGGATCGATT…	TRUE	0.479574	9	0	3	1
12261	0.930115	253149	253312	+	164	519.111	34.0833	YALI1_E02529g	130.979	1E	252930	256519	3590	GTGAGTATGGAAATGATGGAGGAGGACAGCGGTGCCTGACGCTGATGACCCGGGAGAGTAGACCGACCAGTGGACCCCATTGACAGACAGGACGAGTGCTCAATTAATACATTCAGACAAGAACGACAGACACAATCAATTAAATCAACAAACGACTAACACAG	TRUE	0.481707	12	0	0	1
12269	0.864457	3068400	3068787	+	388	590.444	89.3333	YALI1_C30683g	151.198	1C	3068314	3069481	1168	GTGAGTATGGAATTTGACAGTGGCGGCGAGCCAACTGCCGTTGAAACTGTGCATGATGAGATGAGATGAGATGGCTTTGGAGGTTTAACCCAGTGACCAGAGAAAGTGACTAAGCGTGTGGCTGTTGCAGCTCCTGCGTTGCTGGTTAATGGTGATTGGTGGTTACTGTTGACTGTTGGTGGTTACTGTTGACTGTTGCTGGTTACTGTTGACTGTTGACAAGAGTTGATGTTGGCTTGCCTAGAGCCCAGAATGCGTTCTCAGTTCAGAAAAATACTCCTTCCAAGCCCAAATGCTCTTCAGTCAATTTGTCCCACCACTGCCACCGCTACCTCTTTCGGTATAATGCTCCAGTCGGGCCTCGTAACATCCTATCACGCTAACACAG	TRUE	0.487113	12	0	0	1
12286	0.00962894	1334288	1334405	-	118	0.444444	42.5417	YALI1_D13341g	37.2503	1D	1332573	1334186	1614	GTCTGTGCATCCTGTTTCGGATCCTCGCTTACCGGCGCCCACAGCGCGGAGAAGAACCTGGACAAACTTGCTCCAAATTCCAACCTCCCCACAACCTCGGGTAATCTCGCTAACGCAG	TRUE	0.567797	8	0	4	1
12287	0.485601	1334288	1334422	-	135	40.3889	44.9306	YALI1_D13341g	37.2503	1D	1332573	1334186	1614	GTGAGTACTCGCAGCCTGTCTGTGCATCCTGTTTCGGATCCTCGCTTACCGGCGCCCACAGCGCGGAGAAGAACCTGGACAAACTTGCTCCAAATTCCAACCTCCCCACAACCTCGGGTAATCTCGCTAACGCAG	TRUE	0.57037	12	0	0	1
12299	0.0177512	1244363	1244429	-	67	0.583333	37.8472	YALI1_B12443g	128.44	1B	1243973	1244523	551	GTGGAATAAACGGCTCAATAACCGACTTCAAACGACACAATCAACCGGCTCTTTCTTACTAACACAG	TRUE	0.432836	9	0	3	1
12300	0.940779	1244363	1244433	-	71	725.972	38.5278	YALI1_B12443g	128.44	1B	1243973	1244523	551	GTGAGTGGAATAAACGGCTCAATAACCGACTTCAAACGACACAATCAACCGGCTCTTTCTTACTAACACAG	TRUE	0.43662	12	0	0	1
12303	0.114328	24675	24870	+	196	3.38889	36.0139	YALI1_E00239g	3.28671	1E	23991	25217	1227	GTCTGGCCCACCCCCCACCATACTCCGGTGCTGGCCGAACTCCCGGCCCGCCGGAAACCTGGTGCCCCCTGCTCAGCCTGGTGCTCCTGCTCAGTCTGGGCACCCGCCCCCCCCAATACTCCCAGGTGCTGCCGGAACTCCCCGGACCCGCCGGAAAAGCCTGGTGCCCCTGCTCAGCCCGGTGGCTCCTGCTCAG	TRUE	0.714286	8	0	4	1
12305	0.207793	24768	24870	+	103	1.36111	4.63889	YALI1_E00239g	3.28671	1E	23991	25217	1227	GTCTGGGCACCCGCCCCCCCCAATACTCCCAGGTGCTGCCGGAACTCCCCGGACCCGCCGGAAAAGCCTGGTGCCCCTGCTCAGCCCGGTGGCTCCTGCTCAG	TRUE	0.718447	7	0	5	1
12306	0.0142986	24611	24799	+	189	1.16667	53.1806	YALI1_E00239g	3.28671	1E	23991	25217	1227	GTGCTGCCGAACCCCGGCCCGCCGGAAAGCCTGGTGTCCCTGCTCAGCCTGGTGCTCCTGCTCAGTCTGGCCCACCCCCCACCATACTCCGGTGCTGGCCGAACTCCCGGCCCGCCGGAAACCTGGTGCCCCCTGCTCAGCCTGGTGCTCCTGCTCAGTCTGGGCACCCGCCCCCCCCAATACTCCCAG	TRUE	0.708995	6	0	6	1
12307	0.0518299	24408	24890	+	483	12.5	179.458	YALI1_E00239g	3.28671	1E	23991	25217	1227	CTAATATTCCTGCTGCAGCCGGAACTCCCGGACCAGCTGGAAAGCCTGGCGCTCCTGCTCAGCCTGGCGCTCCTGCTCAGCCTAACGCTCCTGCTCAGCCTAACTCTCCTGCTCAACCTGGTGCCTCTGCTCAGCCTGGTGCCCCTGCTCAGCCTGGTGCCCCTTGCTCAATTGGCCACCCCCCCCCAGCCCCAATACTCCAGGTGCTGCCGAACCCCGGCCCGCCGGAAAGCCTGGTGTCCCTGCTCAGCCTGGTGCTCCTGCTCAGTCTGGCCCACCCCCCACCATACTCCGGTGCTGGCCGAACTCCCGGCCCGCCGGAAACCTGGTGCCCCCTGCTCAGCCTGGTGCTCCTGCTCAGTCTGGGCACCCGCCCCCCCCAATACTCCCAGGTGCTGC…	FALSE	0.687371	9	0	3	1
12309	0.376148	24617	24907	+	291	29.4722	51.7778	YALI1_E00239g	3.28671	1E	23991	25217	1227	CCGAACCCCGGCCCGCCGGAAAGCCTGGTGTCCCTGCTCAGCCTGGTGCTCCTGCTCAGTCTGGCCCACCCCCCACCATACTCCGGTGCTGGCCGAACTCCCGGCCCGCCGGAAACCTGGTGCCCCCTGCTCAGCCTGGTGCTCCTGCTCAGTCTGGGCACCCGCCCCCCCCAATACTCCCAGGTGCTGCCGGAACTCCCCGGACCCGCCGGAAAAGCCTGGTGCCCCTGCTCAGCCCGGTGGCTCCTGCTCAGTCTGGCCCCCCCCGCCCAGCCCAATACTCCAGGTGGT	FALSE	0.71134	11	0	1	1
12310	0.00543697	24561	24834	+	274	1.38889	115.875	YALI1_E00239g	3.28671	1E	23991	25217	1227	CTGGTGCCCCTTGCTCAATTGGCCACCCCCCCCCAGCCCCAATACTCCAGGTGCTGCCGAACCCCGGCCCGCCGGAAAGCCTGGTGTCCCTGCTCAGCCTGGTGCTCCTGCTCAGTCTGGCCCACCCCCCACCATACTCCGGTGCTGGCCGAACTCCCGGCCCGCCGGAAACCTGGTGCCCCCTGCTCAGCCTGGTGCTCCTGCTCAGTCTGGGCACCCGCCCCCCCCAATACTCCCAGGTGCTGCCGGAACTCCCCGGACCCGCCGGAAAAGC	FALSE	0.70073	5	0	7	1
12312	0.0134899	2940217	2940275	+	59	1.69444	137.931	YALI1_C29402g	107.289	1C	2940287	2942581	2295	GTTGGCCGTTTAATAAGTCCCGAAACTCGATTTTGCACGATTTCCTTTTTCTAACACAG	TRUE	0.40678	11	0	1	1
12319	0.916481	1861548	1861618	+	71	197.583	15.6944	YALI1_B18613g	106.206	1B	1861311	1861577	267	GTGAGTGAAGTTGGGGATATTTATGGCTGATCAGATAGGGAAGGAAGTCACGAGAAGATTAACTAACACAG	TRUE	0.422535	12	0	0	1
12325	0.838795	500544	500632	-	89	389.611	78.3333	YALI1_B05005g	75.8203	1B	500041	500777	737	GTAAGTCACACAAACAGAGAGCGACAGCAGAGATACACCTTACACAGTACTAGCCACGTACCATGTCCTGTGACATTTAGTTAACCCAG	TRUE	0.460674	12	0	0	1
12327	0.883164	885006	885457	-	452	709.167	79.4167	YALI1_D08850g	109.791	1D	884910	885607	698	GTGAGTATAGTGCAGAGGGAGTGATGAAGGAGGAGTTGTTTCTGTCTTCCGAAGAGCTGCTTGTGGAGGGCAAAATATTGATTGGCCAAGTCTTTATTGCTGTGGAGATGATCTCGAGAGCTGCTTCAGAGCTGATTCCATACGGATCAGTCTACAGCAATGCAAAGTTATCATGCTGGAGCTGCCATCGAGGGTTGTGGAGGCGAGCGGGGACCTGTGAGCAAATCTATTCAATTACACATGTTCTTTGAATTCAAGATATTGCGCCCGAGAGACTGACACTGTTGTCAGAGAAGCAAGCTTTTCTGACAACTAGACATTCGAGATCTACATCTATGTAGCCAACAAGATACTGTGCACTCACAGTCGATGCTGTGCGCTTACGACTTGTGGCATCAA…	TRUE	0.473451	12	0	0	1
12329	0.899105	403533	403917	+	385	424.5	34	YALI1_E04033g	76.8255	1E	403355	404183	829	GTGAGTATACTACAGATATTTTCAAGCATCTAGGTGATGGGCCGATAATGGAACACGGTGTGGTGTGTGAGACGATGAACCGAAACATGTCACGGTCCAGCGAAATGCAACTGCGATAAATTGGGCGGTTTCAACGTGTTGGGGTATAGATTCGAGGAACCCGTATCACTTATATCGTGATCACAACGTGTTTGGATCTCTCGTGACAGAAACTTGCCCGTCAAGGGATGTTCCGGTGATTGATTCCTTCATTAAGGTCGTTAAACGGTAACCTCGAAGCGATCACATAAGTCTCTATGACGACAGGGGAGATGGGGTATGCCTAGATTCGCTCTTTCACACCTCTACCAGCATAAATCCACCCCCTCCATCAGCACTAACACAG	TRUE	0.472727	12	0	0	1
12330	0.720144	403311	403372	+	62	81.7778	36.5	YALI1_E04033g	76.8255	1E	403355	404183	829	GTGAGTTCAGAAATGAGAGACTTGTTGCACTCTTTCAAATCATCATGGCACCACTAACAAAG	TRUE	0.403226	12	0	0	1
12332	0.671185	1408008	1408260	+	253	185.139	102.597	YALI1_E14080g	99.2966	1E	1407999	1408449	451	GTGAGTATCTGCTTATCTCGATCATTCGCCTCTCCGCCTCCCTCCACATACAACACATTAACACGCCTTGATACATCGTGAGCAAGTTGATACGAGGCAGGGTCCACAAAAACGAGTGTAGAGGTGCTTGTCTACATGTGGCTGTGTCTTTGGAGCACATGGGACCATCTCCGTTGGAGTGGCTTGATTGCATATCGTGCATATCCAGCAGGACCCTCACAGCAGGCAAAGATAAGTATTCGTACTAACACAG	TRUE	0.490119	12	0	0	1
12334	0.141541	1408085	1408260	+	176	13.2778	102.639	YALI1_E14080g	99.2966	1E	1407999	1408449	451	GTGAGCAAGTTGATACGAGGCAGGGTCCACAAAAACGAGTGTAGAGGTGCTTGTCTACATGTGGCTGTGTCTTTGGAGCACATGGGACCATCTCCGTTGGAGTGGCTTGATTGCATATCGTGCATATCCAGCAGGACCCTCACAGCAGGCAAAGATAAGTATTCGTACTAACACAG	TRUE	0.494318	12	0	0	1
12340	0.0137179	1013878	1013954	+	77	5.11111	367.889	YALI1_D10135g	141.852	1D	1013519	1014177	659	GTGAGTACGACGCATTGCATGTAAAATCACAGATCACCCATCCAAACATAGACACACTAACTAACTCAGAAATGCAG	TRUE	0.415584	12	0	0	1
12343	0.946398	1014015	1014064	+	50	669.139	34.0556	YALI1_D10135g	141.852	1D	1013519	1014177	659	GTGAGTATTATCTTTCTACGCGTGACCCACGGCCGCCGTTACTAACACAG	TRUE	0.52	12	0	0	1
12344	0.94432	1013878	1013946	+	69	797.917	39.0417	YALI1_D10135g	141.852	1D	1013519	1014177	659	GTGAGTACGACGCATTGCATGTAAAATCACAGATCACCCATCCAAACATAGACACACTAACTAACTCAG	TRUE	0.42029	12	0	0	1
12354	0.921599	3206730	3206920	+	191	427.889	36.3056	YALI1_F32067g	123.26	1F	3206778	3207815	1038	GTGAGTAAACTTAATCGCGCGTCGTGCGGCGATATCAGATGGGGACAAATGGAGTACAGCTGGAGGGCTCGAAGCTGCCGTCCGTCACGCTTCTGGGATGTCCAATACTGGCCGATGGCTTGGTCCCCCATTTTTCTGCGATTTTTTGTCTCCCCCCCATTGCCCCCCACATTTGCCACTACTAACCACAG	TRUE	0.549738	12	0	0	1
12358	0.429452	2392110	2392416	-	307	63.8333	69.1111	YALI1_F23922g	101.562	1F	2387694	2392220	4527	GTGAGTATACCATGGCGTCTTAGCGGGCCTGGTGCCGCTGCTATCTGCTGATTTTACTTGAATGGAGAGAGTAGCCCAACCAACCTTGCTGGAAGGGTTAACCGTTCTAGCCTTGCTGCTTGGAAGAGGTTCCAAAGTCTAGACGGAAAAGGATCCAACTTTTTTCTTCCTCACACATATCACCACTCCAAGCACCATGGACAACGGCCCTATCGATCCCAATCGGGACGTGGAGCAAGAACACCCGGTGCAAGTCGACCACACCGAGAAGCACGAATCTTCCTCCTCCGGAGCTCCTCTAACGCAG	TRUE	0.527687	12	0	0	1
12365	0.87159	1468902	1469371	+	470	222.611	33.9722	YALI1_F14688g	95.7225	1F	1468896	1470718	1823	GTGAGTATTTGCGCCAGACGGGCGTTTGCACCGACTACAAACACGACACACACACGTTGACGCGCCCCAACAGGCCCCAGGCGCGTTTCTACCGCCAAATTGACACTCTCCGCGATGGACTGCATGATGCCGGCGGCGTGGCGAACCTCACGACACAATGTGAGCCAAATCGAGCCAGTCGTCAAGATCAGTTGCCAGTGCCAGACCTGAATGCTGCAAAGATTTCGGTTGTGTGAGATACAGTTGAGCCAGCGTTTCTGATGGGATTGTGTCGCTAGTTGAAGTGGTGTTGTCAGTTGGTGGAGTATGATGCGGTCGGATACTAATTGTTATTGGTGGTCGTGTCGCTGGAAGCTGGCTCTATACGACCTGCTATATGATGCCACCTGTGCGACTGGC…	TRUE	0.529787	12	0	0	1
12370	0.945307	3559378	3559802	+	425	753.833	44.0278	YALI1_D35593g	149.326	1D	3559269	3562093	2825	GTGAGTATGGCCATCAAGAGGCTGTTGGAGAAGTGGAGCTGATGCAGTGACCGACGGTGACTTACAGGATGCAAGTTGAGAGGGTGATAGAGAAGTGGACTTTGGGAACAGAGAGTGGGTGCAAGTGGCCTTACAGTTGTTACTTCTAGCTGGCAGTTACACCACTCTTGTAACTATCATGGTCCGTATGATGTGACCACATGTTGTACACCATGACTGTAATCGTGCCCAGGTGGCAACAGTATGATTCACAGTTGTTATGTCATATGGACAAAGTTGTAAGAGGCCAATACAACTGGAGCAACCAGCTTGTTTCGGGTTTCCTGTCAACTACTTCCCACTCACTCGAAACACTCAACACATGAACACAACGTGGTGGCGTAACACCTCATCCCCATA…	TRUE	0.477647	12	0	0	1
12375	0.937618	1596442	1596500	-	59	849.5	52.8333	YALI1_B15964g	131.525	1B	1596118	1596542	425	GTGAGTATGGAAGGAAGTAACTGGGTCACGTGATACATGTCACAAACATACTAACACAG	TRUE	0.423729	12	0	0	1
12382	0.967102	3017286	3017336	-	51	6.80556	0.208333	YALI1_E30173g	1.51258	1E	3013242	3017537	4296	GTGAGTATGGCTATAGGATAACTTCTGATGTCTTCTTCAATACTAACACAG	TRUE	0.372549	11	0	1	1
12384	0.929208	2574532	2574900	+	369	587.167	42.4306	YALI1_D25744g	145.61	1D	2574398	2576338	1941	GTGAGTATGGTGGCGATCAGTTGGTGTTAGACAAACATCAAGAAGGAGTTCAAGACGTCCTAAGGGTAATGATGAGCATCTGTCCGTGTTATGTTGTACACGACGATGGTGCTGTTGATTATTGTGTTGCAATTGCACCTGTTTATGTAATTGGAACATGATGGAAGCCAGGATGTTATAACCACGACACAGGATTCATTTTGACGTGGTCACGACTTGATTGAGGACGTACCACGACAGGAGTTATCAAATGAACACAGATATGCCATATCACTGTTTCAAGACACGTCACAGTCTTATCACCAGAGTCATATCACCAAAGTCATATCACCAAAAGCACATCACGAGAGTCATACAATACTAACCCAG	TRUE	0.425474	12	0	0	1
12398	0.941466	1187234	1187285	+	52	1046.08	58.25	YALI1_F11871g	158.677	1F	1187180	1187531	352	GTGAGTACGCAAAGGGGACGGAGTGCGCGCGCCAGCCAGACCGCTAACACAG	TRUE	0.653846	12	0	0	1
12410	0.965159	339617	339988	-	372	608.194	20.5972	YALI1_A03396g	132.624	1A	338562	340007	1446	GTGAGTAATTGATACCTGCGAGCGCACAAGGCGGCGTGCACTGTCGCACACGAGCAACCGCAAGCCGTATCTTATATCTGTTGGCAAAGATACTGAGCTCTCCACCCAACAAGAATACTAGCACAACCGCAACGACAGAATGAGAGAAGAGAAGAGAAGAGACACTCGACAAGTGCCCGCTGCAAAGGTGTATTGCGCCGAACCTGTTTCAAGGACACAGAACGGGTCCAGTTGGAGCTGTTCCCATATTTGTCTACCCATTTTGTTCGCCATGAGGTTGTGCTGGGCTCGGTCTGCATCTGTCCACCACAAGTGTCTGTATTCGGCACCAGTGCATCACGCCAATCCACCCACACGCATCCACTAACACAG	TRUE	0.521505	12	0	0	1
12411	0.061918	339617	339674	-	58	0.916667	17.1667	YALI1_A03396g	132.624	1A	338562	340007	1446	GTCTGTATTCGGCACCAGTGCATCACGCCAATCCACCCACACGCATCCACTAACACAG	TRUE	0.551724	10	0	2	1
12416	0.862875	1433880	1434511	+	632	382.611	58.5	YALI1_A14345g	137.429	1A	1434512	1436455	1944	GTGAGTACGAGACCGGAGCGCGTCGACGCAGACGATGACGAGACGCACACAGATGCAGAATCCCCGACACCGGCGAACGGCCCCAAGCCGGCCTTCTTGTAATGTTTTTTGCTTCCCGTGACACGACAAGATACACGACATCAGAACGGAACACGAGACCCGAACATGACGACACAGAGATAATGCCACGTGGATGGATTGGCGATGGAGTTGGATGGTGGCGATGGAGTTGGATGATGGCGATGGAGGTCGGATGATGGCCGTCTGCGATGCATGATTGGTGATGATGGATGGTGGTGGTGGTGGTGGTGAAGGGTAATCGGTGATGATGGGTTCACAAGACCCAAAAGAGGGCATTCATCACGTCTTGGCGATTGGAACGCGTCATCGTCGGACAAT…	TRUE	0.528481	12	0	0	1
12423	0.947122	2689346	2689394	-	49	331.667	17.3056	YALI1_E26892g	94.1247	1E	2688914	2689198	285	GTGAGTATCACACGTGGCCACATCGACCCTGGTACTTCTGCTAACACAG	TRUE	0.530612	12	0	0	1
12426	0.785389	2689248	2689296	-	49	263.472	71.3611	YALI1_E26892g	94.1247	1E	2688914	2689198	285	GTGAGTATATCACTTTGATGAGACAGCTTCTCTGAAGTAACTAACACAG	TRUE	0.387755	12	0	0	1
12427	0.868379	2688721	2688917	-	197	363.806	54.7778	YALI1_E26892g	94.1247	1E	2688914	2689198	285	GTGAGTATAGGAGGGCTTTTATGACGGTGTTGGGAGCTATTGGCGGTGGCGCGTGACGCTAGCAAACCGACAACGACGTTCCGGCCGCGTATATGATGTGATGATGACTACGTGACAGCTGCTACGGTGCATTCGATTGTTCGTCTACACGTACTCGTCTACCAACAATACTAATATACACTTATTTACTAACCCAG	TRUE	0.48731	12	0	0	1
12430	0.1604	2689248	2689394	-	147	30.6389	169.597	YALI1_E26892g	94.1247	1E	2688914	2689198	285	GTGAGTATCACACGTGGCCACATCGACCCTGGTACTTCTGCTAACACAGTCCACACAGCCGCTACCAGAGCAGTAGCCACCCCGTCCAGTTCGTCAGAGTGAGTATATCACTTTGATGAGACAGCTTCTCTGAAGTAACTAACACAG	TRUE	0.510204	12	0	0	1
12431	0.120856	3614013	3614062	-	50	4.69444	34.3611	YALI1_D36137g	101.695	1D	3613289	3614225	937	GTGAGTAAGATAAGGAGGACGTGACTGCGTTGGCTCGATGACTTACCAAG	TRUE	0.5	12	0	0	1
12433	0.894098	3613600	3614062	-	463	657.5	69.6944	YALI1_D36137g	101.695	1D	3613289	3614225	937	GTGAGTAAGATAAGGAGGACGTGACTGCGTTGGCTCGATGACTTACCAAGCGCGAGTTGGTTCACTTCTTGCTGAGCCACCGTCAGAAATTCTTCCAAGAAGAGTACCTCTACGAAACACCTCATCCACAATGAGTGCTGTGGCTTAGTTCATTGTGCTGTGAAGTGGCAAGAAGAGCGCTGCAGAGCTACACTTTCTTGGGGTCGGTAAAAATGGCTCACTGATCGCCGAGGTGTCTGATACCGAGCTATCGGAAACATTACAGCAGTAGTGACGACGCGAGAGAGAAAAGGAGCTGTGCGGCAGATGACGACAAGACTACACGACCCGTCAGAAGACTGCACAAAAGGAGTGGACAAATAAGTCACTTTGTATTGTTGATTCAATACTGCGGCAGTC…	TRUE	0.492441	12	0	0	1
12434	0.0120524	3613600	3613860	-	261	0.777778	67.5	YALI1_D36137g	101.695	1D	3613289	3614225	937	GTCGGTAAAAATGGCTCACTGATCGCCGAGGTGTCTGATACCGAGCTATCGGAAACATTACAGCAGTAGTGACGACGCGAGAGAGAAAAGGAGCTGTGCGGCAGATGACGACAAGACTACACGACCCGTCAGAAGACTGCACAAAAGGAGTGGACAAATAAGTCACTTTGTATTGTTGATTCAATACTGCGGCAGTCTCCCAGTCCAGTGGGCAATGTTGTGTCCTCAGTGATGCACCACCACGAAAAAAGACTAACACAG	TRUE	0.490421	11	0	1	1
12439	0.913426	1275079	1275153	+	75	449.639	40.3333	YALI1_D12750g	122.178	1D	1275058	1275597	540	GTGAGTATTTGAGCGGCGGAAGCAGGTGTCTTCTGAGCAAATCGTCAACATACCCTTGTTTTCTTACTAACCCAG	TRUE	0.466667	12	0	0	1
12448	0.959397	1997435	1997534	+	100	754.583	28.7222	YALI1_A19974g	160.513	1A	1997390	1998223	834	GTGAGTAAAGAAAAACAGAGGAGGAGTTGACATGATGCAGCAAATGGCGTATGGGCACGACTTTTGTGTCGCCACACACCCCAGAACATAACTAACACAG	TRUE	0.47	12	0	0	1
12456	0.938433	1997596	1998011	+	416	1285.08	76.8611	YALI1_A19974g	160.513	1A	1997390	1998223	834	GTGAGTACAGAATAAGGGTATTGTGGCAACTTGAGGGATGTCAGCGGAGTCAGGACCTCGCTTCAGCTTGGTGTTGCTCGCTCGCTCAGAATCTCGCGAAGCTGGGTATCCATGTGATATTAAATTAGCACCATGTGATTGTGCCGCAGAGACCGAATTGTTCGTGGAGGTTAGACGACAGATAGGGCAAGCTGCTGAACGGAGCTTCAATGGAGCGGTTTACGCGGAAAGATGGACCATTTGTTATGTGTCGCTGCATTGATGGAGTTGAAATCGACCGTGGCTTATCAGAGGACGACCATAAGCAAGCATAAACGTTTCATTTCAACAAACGAGATCATGCGGCTCGCAGCTGTTTCTCAGAAACCTGGATATACTGCCAAACACTTTCCCCTTAGA…	TRUE	0.483173	12	0	0	1
12458	0.0163319	1997755	1998011	+	257	1.11111	75.75	YALI1_A19974g	160.513	1A	1997390	1998223	834	GTTCGTGGAGGTTAGACGACAGATAGGGCAAGCTGCTGAACGGAGCTTCAATGGAGCGGTTTACGCGGAAAGATGGACCATTTGTTATGTGTCGCTGCATTGATGGAGTTGAAATCGACCGTGGCTTATCAGAGGACGACCATAAGCAAGCATAAACGTTTCATTTCAACAAACGAGATCATGCGGCTCGCAGCTGTTTCTCAGAAACCTGGATATACTGCCAAACACTTTCCCCTTAGACCACCATACTAACTCAG	TRUE	0.474708	11	0	1	1
12460	0.0629314	597701	597983	+	283	2.22222	35.5417	YALI1_F05979g	50.0829	1F	597950	598696	747	GTGGGTATTTGCGTCGACCACCGACTTGGGTGACAGATCACTGTTGTCTCCTATCATGACATGGGCTGTGTGTTGGTTTCCAGAAGAGAGCTGCAGTGTTGGTTGACCTCCACTGACACTGACCATATCGCTGTGTTCTACTACCCTCAAATGGCTCTATTCACGTAGGCCGATTCCGGTTGCCACCCAGACTCTGATTGGATCACTGCCGGTGTGGTACTCCGGTGGTGCATCTGTGTCAGTGTGTCCATGCTCAATCTGTTCTGTTATCTTACTAACTCAG	TRUE	0.508834	12	0	0	1
12461	0.636942	597568	597983	+	416	53.1389	28.6944	YALI1_F05979g	50.0829	1F	597950	598696	747	GTGAGTAATGAACAGAGGGGGCGGAAGGGGGCAGGTATTTGTGGTCACGTGACGCAACAGACGACACAGAGCTGGCACCTTTTGTGGCGCGGGGCGTTGGTGGCGTCGGAGGTGGCGTGGAAACAACGATAGAGTGGGTATTTGCGTCGACCACCGACTTGGGTGACAGATCACTGTTGTCTCCTATCATGACATGGGCTGTGTGTTGGTTTCCAGAAGAGAGCTGCAGTGTTGGTTGACCTCCACTGACACTGACCATATCGCTGTGTTCTACTACCCTCAAATGGCTCTATTCACGTAGGCCGATTCCGGTTGCCACCCAGACTCTGATTGGATCACTGCCGGTGTGGTACTCCGGTGGTGCATCTGTGTCAGTGTGTCCATGCTCAATCTGTTCTG…	TRUE	0.536058	12	0	0	1
12462	0.334622	1151052	1151962	-	911	150.667	286.597	YALI1_E11510g	124.96	1E	1150179	1152709	2531	GTGAGTATTGACACAAGGATCGCCACGGACGCCTGTCTGATACGAGCGGCCTATTACAGGAACGTGCATTGATGATACGAGCAAGTGTACGTGAATCGACCGATGCACAACCATAAGGAGCCACTTCTGCAACTACTGGCTCAGCTACTTATGCTGCTACTACTAATTAACTGGGACTGCTTCCGCTAACCAAGTGATTTTTTTATGGTGGCGGCCTAGTAGCGTGATTAGTAGTGCGGTTGTCTAGTACAGTGCAGGTGGAAGTGCGGAAGTTGCACATGTAAGTGCAAGTGGACTTGAAGGGGGTGTTTTTTTTAGTGCCTTGGCTTGTTTTTGCGACCGCCTCATTGCCAGACTCACATACACACACGCATTGCTCTGGGTGTTTGAACGGTTCTT…	TRUE	0.478595	12	0	0	1
12464	0.0935836	1151769	1151962	-	194	4.5	49.8611	YALI1_E11510g	124.96	1E	1150179	1152709	2531	GTGAGTATTGACACAAGGATCGCCACGGACGCCTGTCTGATACGAGCGGCCTATTACAGGAACGTGCATTGATGATACGAGCAAGTGTACGTGAATCGACCGATGCACAACCATAAGGAGCCACTTCTGCAACTACTGGCTCAGCTACTTATGCTGCTACTACTAATTAACTGGGACTGCTTCCGCTAACCAAG	TRUE	0.494845	12	0	0	1
12467	0.804669	3358764	3358841	+	78	488.083	104.222	YALI1_F33587g	103.212	1F	3358702	3359055	354	GTGAGTACCCAAATCATGGACACAGACCCAGACGCATGGAAAATAATCGACATTAAACACAAACACCAACTAAACCAG	TRUE	0.423077	12	0	0	1
12476	0.0954048	2899612	2899750	-	139	4.83333	26.6667	YALI1_F28995g	10.1165	1F	2898880	2899524	645	GTAAGTACACAGACACAGACACAGACGAAACGACAACGAACACAGATACCTCTCGTAGAGTTGACCAGAAAGTGCCAACGAGCCCATCTCAGGGACCTACACGCCTCACCCCCTAAAGCGCCACTAACACAGAGTCTAG	TRUE	0.517986	6	0	6	1
12477	0.187566	2899617	2899750	-	134	8.16667	22.3611	YALI1_F28995g	10.1165	1F	2898880	2899524	645	GTAAGTACACAGACACAGACACAGACGAAACGACAACGAACACAGATACCTCTCGTAGAGTTGACCAGAAAGTGCCAACGAGCCCATCTCAGGGACCTACACGCCTCACCCCCTAAAGCGCCACTAACACAGAG	TRUE	0.522388	8	0	4	1
12479	0.754295	2899619	2899750	-	132	41.8889	3.52778	YALI1_F28995g	10.1165	1F	2898880	2899524	645	GTAAGTACACAGACACAGACACAGACGAAACGACAACGAACACAGATACCTCTCGTAGAGTTGACCAGAAAGTGCCAACGAGCCCATCTCAGGGACCTACACGCCTCACCCCCTAAAGCGCCACTAACACAG	TRUE	0.522727	8	0	4	1
12489	0.883665	2963505	2963851	-	347	409.278	54.4583	YALI1_F29635g	119.583	1F	2963185	2963885	701	GTGAGTAAAGACAGAAAGGAGACTTTTTTTGAAAAAGTATCACCTGAGATCAACAGGTTTCCTCTGAACGCAGCGTGCACGATAACTAGCCACCACATGGACTGTGGGTGGCATTTCTGGATGTGGAAGTGGTGAACGTTGTGGAAGGGTACAAGTTTAATGTGGTGAGCTCATCAGTGTGTTATGACTGTTTGAATGAAACCTGGATCAGCAGACACCCTTTAAATGAGATGGTGGCCAGTGGAACCACTAAGCACATTCGGAAGTGTCCAACGCTGATGTTACATCTGGACACCGACTTGCTTTGAATTACCACCAGCTTCATCTCCCGAACGCTACTAACCCAG	TRUE	0.463977	12	0	0	1
12490	0.0573604	2963505	2963687	-	183	3.13889	68.1667	YALI1_F29635g	119.583	1F	2963185	2963885	701	GTGAGCTCATCAGTGTGTTATGACTGTTTGAATGAAACCTGGATCAGCAGACACCCTTTAAATGAGATGGTGGCCAGTGGAACCACTAAGCACATTCGGAAGTGTCCAACGCTGATGTTACATCTGGACACCGACTTGCTTTGAATTACCACCAGCTTCATCTCCCGAACGCTACTAACCCAG	TRUE	0.47541	12	0	0	1
12499	0.873882	3917781	3917876	+	96	894.472	120.708	YALI1_F39176g	112.156	1F	3917634	3917984	351	GTGAGTAGGGAGAGGGAGAGGGCAGCCTGGAGATGAATTAGGATCGATTCAGGAGATCGGTACCCGGCGTACCACTCACAGTATTTACTAACCCAG	TRUE	0.53125	12	0	0	1
12541	0.0336236	1416908	1417792	-	885	1.33333	44.7361	YALI1_C14169g	119.079	1C	1416359	1417832	1474	GTATGCACGGTGTTTTTGTGCCCCCTGGAAGGCGTGGAATCGGACGTTTGTGTCGGATGGCGGCGGGAAGGTGGACTATGGACATGAAAGCAGTGGGGTCGAATGGTGATTTCTAGTCCTGTAGTGGAGCTGAGAGCGGAGCTGAGAGCGGGCAGTTTGTGTCGGTTGCGGTTGATTTGGTTGTGACTGCGCGGATGAATGGTGGTCTTGTGGTAATGACCAGGGGTGACTATGATCTGGTGTGAGTTACGGTGTCTTTCACCCAGTTGTGCCAATGTCAGTTGTCAGTTTCAGTCACGTGTCCAGAGTAAGCAGTGTGACCATGGTTACTATAGTTATCAGATTGCACTCCAGCACACCTCCAACTCTCTCACTTTCTATTGGCCACTCACAATTCCA…	TRUE	0.493785	12	0	0	1
12542	0.920024	1416908	1417796	-	889	589.417	44.875	YALI1_C14169g	119.079	1C	1416359	1417832	1474	GTGAGTATGCACGGTGTTTTTGTGCCCCCTGGAAGGCGTGGAATCGGACGTTTGTGTCGGATGGCGGCGGGAAGGTGGACTATGGACATGAAAGCAGTGGGGTCGAATGGTGATTTCTAGTCCTGTAGTGGAGCTGAGAGCGGAGCTGAGAGCGGGCAGTTTGTGTCGGTTGCGGTTGATTTGGTTGTGACTGCGCGGATGAATGGTGGTCTTGTGGTAATGACCAGGGGTGACTATGATCTGGTGTGAGTTACGGTGTCTTTCACCCAGTTGTGCCAATGTCAGTTGTCAGTTTCAGTCACGTGTCCAGAGTAAGCAGTGTGACCATGGTTACTATAGTTATCAGATTGCACTCCAGCACACCTCCAACTCTCTCACTTTCTATTGGCCACTCACAAT…	TRUE	0.493813	12	0	0	1
12550	0.863423	1322635	1322707	-	73	469.833	56.3472	YALI1_D13226g	87.4313	1D	1321882	1322749	868	GTGAGTAAGACAACCGGCAACGGAACATCAATTTGTGTTTGCATACCCCTATTCCTTGTCTTTACTAACCCAG	TRUE	0.438356	12	0	0	1
12568	0.0219244	1867269	1867294	+	26	3.63889	189.278	YALI1_A18671g	61.8483	1A	1867085	1867393	309	GAACTCTCGTTGCCTGCTTCTCCCGC	FALSE	0.615385	12	0	0	1
12569	0.263551	1867108	1867131	+	24	63.1389	170.778	YALI1_A18671g	61.8483	1A	1867085	1867393	309	GAGTCAATCGAGAGTCCAATCGAG	FALSE	0.5	12	0	0	1
12577	0.980553	2073048	2073105	+	58	500.306	9.56944	YALI1_B20730g	119.505	1B	2073008	2074742	1735	GTGAGTATTTGCGCTGGACTGTCGCCACCCGTGCATCCGAAGTTCCCTTCTAACCCAG	TRUE	0.568966	12	0	0	1
12578	0.22853	2517351	2517833	+	483	29.2778	109.292	YALI1_D25175g	31.7212	1D	2517469	2517767	299	GTGAGTATCGAGAGGAGGACTTGTGGAGTTGAGGGGAAGGGGGTAGGGTGGTTCTCTGTGGTTGGGGTCCTGAGTTAGGGTCCTGAGTTGGGGTCCTGAGTTGGGGTCCTGAGTTGTAATGTCGACGGTTCTGGTGGTTCGACGAGATCTGATGCATCGACATGATCTGGTGGATGGTGTGGTGCTATGTTGTGAGCAGGTGATTTGATATGCGGGTTTTCACTGGATGGTCTTGTGGTGTCCGTGGTGTTGCCCATAGACGTTCTCTACCATCTGCATGTCTCATTAATCTGTCGTCAACAACAAGCTGCGCGGCTGAACAAAGCTGATATCATGGGTTCACTACTGCAGCTCCTAGCGATCGCCTCACTACCCTTCTTCCTCCACGCACTGCGGGTG…	TRUE	0.519669	12	0	0	1
12580	0.631603	2654892	2655020	+	129	82.7778	28.3611	YALI1_C26544g	24.6117	1C	2654442	2655836	1395	GTGAGTAATTGTGGACGAGGGTTTACGGGGGGGCGATAATCGGCATTTTAGTGGCTTTTACAAGGACATCTTGACACACCCTACTGTAACTACGGACACTCAACCACCCCCTCAACAACACTAACAAAG	TRUE	0.48062	12	0	0	1
12585	0.898651	4118507	4118669	-	163	325	31.1806	YALI1_E41185g	89.3843	1E	4117611	4118691	1081	GTGAGTACAAGACCGGTGAAGAGGAGTAGGAGCATCAATCGTGACACACAGTTCAACAGGAGGACCCCAATGTCTCTACAGCAGCCTCACAATCGACCAAAACTGCCAGTACGCCCCTATAGGTAAACCGCTCTGCCAGCACACGTCAATTGAGCTAACACAG	TRUE	0.515337	12	0	0	1
12599	0.0155268	2440984	2441220	-	237	4.22222	276.778	YALI1_F24408g	112.308	1F	2440581	2440874	294	GTGAGTATGATTTGGGGAGACCGCGGGGTACATGATTGGGGACTCGAAAGAACTCATTGTGCGCATCCTCCCCGCAGATTCGTGCTTGCGGTGCGCTAACTTGGAAATGCTAACACAGACACTCATTGGAAAGGAGGTGAGTCCTGAACCACGATATACACCCAGCAGTAACATTCCTAGATGAAATGACATTTGGAACACTGTTGCGGCCAGTGTGTGACGACGAAGCTAACACAG	TRUE	0.50211	12	0	0	1
12600	0.902321	2440984	2441084	-	101	579.556	60.0417	YALI1_F24408g	112.308	1F	2440581	2440874	294	GTGAGTCCTGAACCACGATATACACCCAGCAGTAACATTCCTAGATGAAATGACATTTGGAACACTGTTGCGGCCAGTGTGTGACGACGAAGCTAACACAG	TRUE	0.475248	12	0	0	1
12601	0.897575	2440749	2440953	-	205	797.833	88.0278	YALI1_F24408g	112.308	1F	2440581	2440874	294	GTGAGTATGAAGAGATGGAGGGACTGGGGGGACTGTTGCGAAGTGGTCACGCGTGCGTGCCACGATGAAGTTGGCATGAATGAGACACGATAAGGGGAAAAAGTCATGGGAAAGTGCTGTTCTCTATCACGATCCTACAAATGCAAGGTTCACTTACGGACCTGTTCGCACCTATCCCGTCACCACTCAAACAGGACTAACTCAG	TRUE	0.507317	12	0	0	1
12602	0.793158	1312478	1313101	+	624	208.861	52.4028	YALI1_E13132g	109.195	1E	1313203	1314903	1701	GTGAGTATCACAGCGACGACAGAGCCCACACACAGCACTCCTGCCAGCAGCGAAAACAGCCCACAAAACCCCCCGCCAGGAGCCGGTTCACACCCGGTCTCTGTCACTCAACAACTGAACCTGGTTGCGCCACAGCTCCAGAGCCACCAAGCCGGAAACTGCCATGACCGCGACTCCATACGGACTACACATAGCCCACACACACAGCCGGGCCCTTTCCGCACCGCCACGTGCCCCTGATGGACCAGCTGCGGTGGTTGTCTTGGACGTCCTGTGCTGCACCAGTCTTCAATTTCAAGCGGTTCACACCTCGGCCTTGGTTTTTGGTAGTTAATGGTTGGAGCTAGCTACAGGGTTACAGACATTGATTGATCAAGAGCAAATTGCGGGATGATGTGT…	TRUE	0.548077	12	0	0	1
12606	0.858083	1382423	1382612	+	190	895.528	140.931	YALI1_E13823g	131.511	1E	1382298	1382910	613	GTGAGTATCACAACGGGGAACTGAACTGTGACTTGGACACGGACATAGATGGAGGTACAGACATGCCAGTGGCACAAGTGGGGTGCTAGATGAAGAGCAGAATGCTACCCAGTGCGTGTGGTGTGACGTGTCATCTTTGTTTGGTCTTTGAATTCAGACATCCACCGCGTCTCAGATCACACTAACACAG	TRUE	0.5	12	0	0	1
12609	0.936427	1932733	1933140	-	408	930.917	57.8056	YALI1_E19327g	162.747	1E	1932627	1933348	722	GTGAGTATCGTGGTTTTTTTATGGGGAATTGTCGTTGCTACAAGCATGGCTACAAGCATGGATGACGTAGACGACGACACAGGATGACGATATCGACAACAACACGAGAGCACGTATGACATTGACGACGACATGAAGGACACATAAGATCTTTGATGACAACACAGACAACTCATACGCCGACTGGATGAATCCTTTCAACGTCGAAAACGTCCAATTGGAGGACTCTTCTTGCTGCTTGATCAGCGCAACACTGTTCTACAGTACCAATACTTGCTGTCCTCCATTCGTCATGCTTCAGTTTCTCGTTATCTCATGTCACTTGCTTGATTGTCTTGTTCCCTCCAGCTCTCCTCCCTCTCTCTCTCTCTCTCTCTCTCTCTCTCTCTCTCTCTCTCT…	TRUE	0.463235	12	0	0	1
12612	0.965897	1933272	1933330	-	59	685.444	22	YALI1_E19327g	162.747	1E	1932627	1933348	722	GTGAGTATGATGGAGAACAGGGGGGGGGGGTGTTATCGGTAACACAGCAACTAACACAG	TRUE	0.525424	12	0	0	1
12613	0.0247231	1933272	1933326	-	55	0.388889	21.8194	YALI1_E19327g	162.747	1E	1932627	1933348	722	GTATGATGGAGAACAGGGGGGGGGGGTGTTATCGGTAACACAGCAACTAACACAG	TRUE	0.527273	6	0	6	1
12619	0.011104	1783343	1783384	+	42	0.444444	41.2361	YALI1_D17832g	6.02328	1D	1783240	1783560	321	GTAGAATGGGCGACCCCGATCACACGGCGCTTTGACATTGAG	TRUE	0.571429	9	0	3	1
12623	0.878159	654479	655379	-	901	272.472	35.6528	YALI1_F06544g	59.8468	1F	652708	655402	2695	GTGAGTACGAATCCGGGCGATGAGGAGACCAGGTTCGAGGAGGAGAAGAGCGGGGAGATGTTATGAGCGATTGTTGGGGCCACGTGGAGTCCGTTTGAGTCACGTGAAATCAGTTGGAAGTCGCGTGGTGCGATTTGAGCGAGATTCGGGCGGTGACATGTTAGGGAGTGGTTTGTGACATGGCGAATGTCAGAGGTTGGCGGAGAGGAGATTTGCGGGTGACATGGTCTCACGTGAGTGCGGATATCTTTTGTTATTTCCTGTTTCTCCCGTTTCTTCCGTTTCTTCCGTTCCTACGTTCTCCATGTTACACAGCGCATCTCACACTGCACAGATAACCATAAGACGTGCGGCTGGGGAGACGCGGTTGCGGTGGGCGTCTCCCGGATGGGTGTGTGG…	TRUE	0.499445	12	0	0	1
12626	0.945231	1045316	1045731	+	416	597.278	33.2222	YALI1_B10449g	145.162	1B	1044965	1045507	543	GTGAGTATGAGCGTTCAGCAAGGGGACTGTCGAGGTAGTCTGACAGTCCTATGGCCAAGTGGCGCAGCTGCTGGGACTGCTACGTCGGTGGTGATGGTGATGGTGATGTTCAGCGATGTGCTGTCACTTGCGGCGTGGCTAGTGCGGATCTGGCACTGTGCGGTAGATCCTGGTCGAACGTTGGGCTGGTGACCACACTCTGTCATCTCTTGATAGCAATTGACTGGTTGTGATTGGTTGGTTGATTGACTTGATTGACCCAGATACCAGACACCCAGATTGAAACTGAGATGGAATCTTGAAAGATCAAAAAGATCCTCGTGGACCATTACCCTTCACCACCGCCTACAACCATTACCCTTCCACCACCACCCACCGTACTCAAGCAACCTCCCCCCC…	TRUE	0.526442	12	0	0	1
12642	0.808099	2530015	2530270	-	256	476.722	108.417	YALI1_C25301g	105.115	1C	2529377	2530215	839	GTGAGTAACGCTAGAAATGGGGAAGGAAGAGACTTGGAAGGCATTCAGCGAAGCCATGCAATCAGCAGATCGATTCTCAGCGACAATACGACCGTGCCAAACGACACGGTGAGAGTGAAAAATTTCGGATCGGAAGTTCACGAATGACTGCACAACTTAAGGAACCTAGGGAATAAGGAATCCCTGTCATTCCAACAGGTCTATCCGAGTCGACCACCCTCAATACCGTGCTCCTCTGACGGCCGTACTAACTCAG	TRUE	0.496094	12	0	0	1
12654	0.925031	3405613	3405662	-	50	490.722	34.9722	YALI1_D34057g	119.462	1D	3405167	3405681	515	GTGAGTGAGACAGAGAGCAACAAGATCTCCCACGCCCCAAACTAACACAG	TRUE	0.52	12	0	0	1
12661	0.97094	430945	431034	-	90	790.056	23.1944	YALI1_B04309g	143.04	1B	430537	431142	606	GTGAGTGATTTATGACATGAGTCAATGATCCAGCTGGGGAAGATGATTCACAACTATTGTGATTTGCCATTGCCCAATCAACTAACACAG	TRUE	0.411111	12	0	0	1
12666	0.927924	804185	804296	+	112	699.778	53.9722	YALI1_C08040g	101.995	1C	804094	805069	976	GTGAGTGAATCGGGAAGGGCGAGCGTAACAGCTGCGCTGACACAATGAGGCACATGGCCAGAATACGACACTCGTACGAGTTGCGCAAAGCGGACACAAGTTGCTAACAAAG	TRUE	0.535714	12	0	0	1
12676	0.16844	711601	712136	-	536	8.58333	42.0556	YALI1_C07117g	77.3912	1C	711310	711714	405	GTGAGTACTGTACGGACAATGACAGCGATGGTTGCCACTGATACGATAGCCCAACATAATTGATATGCTGAAGACATCAGTGGAAATGGCAATCACGAGAGACTGTGTCGGAGCACCTATCGAGACTGTGCCGGAGCACTCAGCGATACCAGCAATATGATGAGCACCAACGGAACAACAATGAACCGGAACAAGACAACAGAAACGAGAAAACAGATACCACAGATGGGCTGCAGAGAATCGAACCTTGTCTCCAGCAAAGTCCTCTATTCCTGCTGGTTCAATGGGATCGTTCTCACGATCTGTCTTGTTTCACATCGTTGGTAGTTTTCTGGCGTGCTATCTCCTCTGGCGTGCTATCCCCTCTGGCGTGCTATCCCCTCTGGCGTGCTATTGATT…	TRUE	0.496269	12	0	0	1
12677	0.0244524	711601	712127	-	527	0.972222	42.5833	YALI1_C07117g	77.3912	1C	711310	711714	405	GTACGGACAATGACAGCGATGGTTGCCACTGATACGATAGCCCAACATAATTGATATGCTGAAGACATCAGTGGAAATGGCAATCACGAGAGACTGTGTCGGAGCACCTATCGAGACTGTGCCGGAGCACTCAGCGATACCAGCAATATGATGAGCACCAACGGAACAACAATGAACCGGAACAAGACAACAGAAACGAGAAAACAGATACCACAGATGGGCTGCAGAGAATCGAACCTTGTCTCCAGCAAAGTCCTCTATTCCTGCTGGTTCAATGGGATCGTTCTCACGATCTGTCTTGTTTCACATCGTTGGTAGTTTTCTGGCGTGCTATCTCCTCTGGCGTGCTATCCCCTCTGGCGTGCTATCCCCTCTGGCGTGCTATTGATTCAGACGTAC…	TRUE	0.497154	10	0	2	1
12678	0.373816	711601	712478	-	878	30.8889	54.5972	YALI1_C07117g	77.3912	1C	711310	711714	405	GTGAGTACACGGTATGGGCGCGGGTAGGGGGCAAGTCGGAGCAGTGACTGGAGATTGAGGGCTTGAGCGACAACATTGTGTGGGATTGGCGATACAGCGGCGCTTGGGTGTCTTTTTGTGACGACAGTGGCTGTTAGGGGACCCTCAGATACAGGTACTCTGTCTACGTGATGATACGGCATCCACACACGTTGCGCATCACACTGTTGGCACTACATTTCAGAGGTGTTTTAGAAGCACTTGACTGAATGCTTCTAAAGGCTGCTGTTCACAATCCCTTAAATCATAGCTCAATCGGGCCAGCTGGACTTGCTACCTCTTCAATACTAACTCAGACAAGATGTGAGTACTGTACGGACAATGACAGCGATGGTTGCCACTGATACGATAGCCCAACAT…	TRUE	0.5	12	0	0	1
12681	0.943633	1717146	1717221	-	76	743.194	41	YALI1_E17171g	105.073	1E	1716616	1717312	697	GTGAGTTGAGCGCTTGCGAGCAGGCTGATTTGAGGATCTGACCAAGATGGAACGACTCCGGATCGTACTAACACAG	TRUE	0.526316	12	0	0	1
12693	0.0349689	2655530	2656068	+	539	0.888889	25.1806	YALI1_D26559g	118.111	1D	2655922	2656582	661	GTTAGTGTATTGCCATATGATATGAGATTGACGAGACAAGTTCATGACAGCGGATGAATGATGGAGCTCGGTCGTCAACAATGACTCCGATCTTGTATATCCTGTACTCCATGTTTTGCAACAAGATGAAGAGTACACAGGATAGGTCTAGAGTATGAGGCGAGGGATAGGACAGGTCGTCTACACTATACCTGGTGGCGGTGACCGTGACCCTGAGAAGCAACAAAGACGTCGTCCATTCAATCTGTGTGAACAGCAGCAGATGGTTTCTGACTTTCACAATTGCCACACACCACTTGCTGCATGTCTCTGCTTCATGTCTCCATCCGTTGGCTGTGTCTTCACCCTTGTCCAATCTCTTGGATGAAGTCATTCGTTGCCAGGGGCTGGTCATGTCAT…	TRUE	0.469388	10	0	2	1
12695	0.950643	2655394	2656068	+	675	468.333	20.5556	YALI1_D26559g	118.111	1D	2655922	2656582	661	GTGAGTATGACGAGCCAAGAAGATGGTTCCAGGCATCAGGAGACAGCTGATTATGCCATCCAACGACATATCGACAGCCACATGAACCATGTCGCAGCCATTACAAGACAATAACATGTCGTGAACAATGCCCGGAGTTAGTGTATTGCCATATGATATGAGATTGACGAGACAAGTTCATGACAGCGGATGAATGATGGAGCTCGGTCGTCAACAATGACTCCGATCTTGTATATCCTGTACTCCATGTTTTGCAACAAGATGAAGAGTACACAGGATAGGTCTAGAGTATGAGGCGAGGGATAGGACAGGTCGTCTACACTATACCTGGTGGCGGTGACCGTGACCCTGAGAAGCAACAAAGACGTCGTCCATTCAATCTGTGTGAACAGCAGCAGA…	TRUE	0.472593	12	0	0	1
12698	0.0485721	730063	730641	-	579	3.66667	66.4444	YALI1_D07299g	96.9376	1D	729823	730768	946	GTGAGTATCATGTCAGGGTGGTGAGAGTTACAAATGAGGCGGCGAGAGTCACAAATGACGTGGCGAGAGTTACAAGTGAGGGATGATGTCTGAGAGGCTGGCCCGTTGGAGACACGCTTCGGTTTGGAGATGCTCTTCAACTGAGTGCTGCTACTGCTGAACGAGGTGTTAGCGTCTCCAAACGGATGAGATGGCTATCGCTGAACTGGGTCCTGCCCTCTCTAGGAAGAGAAGTGAAGTGAAAGGTGTCGTGAAGAGGGACTACTGAGATCATGTGCAGGATACAATAGTTTTAACAAAAGTATCTGGGATGGAGAAGACCACATTTGTCTGTTGAATCGTGACTTCAATCAAAGGCATGTCTTTGGCTGTGAACTGATCTTCGCACCGACCCACAAA…	TRUE	0.471503	12	0	0	1
12701	0.91889	729948	730641	-	694	747.917	60.8194	YALI1_D07299g	96.9376	1D	729823	730768	946	GTGAGTATCATGTCAGGGTGGTGAGAGTTACAAATGAGGCGGCGAGAGTCACAAATGACGTGGCGAGAGTTACAAGTGAGGGATGATGTCTGAGAGGCTGGCCCGTTGGAGACACGCTTCGGTTTGGAGATGCTCTTCAACTGAGTGCTGCTACTGCTGAACGAGGTGTTAGCGTCTCCAAACGGATGAGATGGCTATCGCTGAACTGGGTCCTGCCCTCTCTAGGAAGAGAAGTGAAGTGAAAGGTGTCGTGAAGAGGGACTACTGAGATCATGTGCAGGATACAATAGTTTTAACAAAAGTATCTGGGATGGAGAAGACCACATTTGTCTGTTGAATCGTGACTTCAATCAAAGGCATGTCTTTGGCTGTGAACTGATCTTCGCACCGACCCACAAA…	TRUE	0.485591	12	0	0	1
12715	0.0159916	673684	674247	-	564	2.52778	143.611	YALI1_D06736g	43.6882	1D	672527	674197	1671	GTACGACAGCTACAAAAAGACACACAAACGCTCGCGACGGTCAGACAAGAATGGAAATCACTCCAGATAGCATCGAGTTTTCCGGTGAGTATGGAGAGAATGGAGACATTACTGCAAGAACGGAGACTGCGGTAAAACACACGAGTCTGGCAACGACGGGCCCGGCAACGACGGTTCTTGTAACCTACGAGGGTACTGCTCATACAGACTCTTGCGCTTGTCGGGCCATTCTGTCGTCTGACAAATGCGCCATGGAATAAAGCTGTTGGTATATCAGATATATGATGCGGGGTATAATATCGGGCTAGTCGGTGCGATAGGTTCTGTGATATCGGATCCGGCGGAGCCATCGTTCTCCCGGTCGAGATCGCCACCAGTGAGATGAAACCCTGCCAGTGG…	TRUE	0.498227	11	0	1	1
12717	0.0991104	673684	673786	-	103	1.58333	16.9583	YALI1_D06736g	43.6882	1D	672527	674197	1671	GTAGCTACTTGTAGTTGACAAGGCTGACTACGACTGATCTTACACACTTTTTCCAGCAACTGTCTACGTCGCTGCGACCTTCGTTTCGTCCTTACTAACTCAG	TRUE	0.466019	12	0	0	1
12718	0.883703	673684	674163	-	480	197.861	26.4583	YALI1_D06736g	43.6882	1D	672527	674197	1671	GTGAGTATGGAGAGAATGGAGACATTACTGCAAGAACGGAGACTGCGGTAAAACACACGAGTCTGGCAACGACGGGCCCGGCAACGACGGTTCTTGTAACCTACGAGGGTACTGCTCATACAGACTCTTGCGCTTGTCGGGCCATTCTGTCGTCTGACAAATGCGCCATGGAATAAAGCTGTTGGTATATCAGATATATGATGCGGGGTATAATATCGGGCTAGTCGGTGCGATAGGTTCTGTGATATCGGATCCGGCGGAGCCATCGTTCTCCCGGTCGAGATCGCCACCAGTGAGATGAAACCCTGCCAGTGGTGGCGTTTAGGTGGTGCATAAGGCACTTCTTTCAGAGAACAAGCATCATCATTTGCCATAAGGTAGCTACTTGTAGTTGACAAG…	TRUE	0.502083	12	0	0	1
12726	0.853939	673561	674318	-	758	730.611	121.806	YALI1_B06735g	120.321	1B	673492	674567	1076	GTGAGTACAACTGAGAAGATGTGACAGGAGGATCTGGGACGGTCTGGCCGTGGGGGTTGTTTGCGTTGGAAAGGCGGAAAATGCGGAAAAAACGCGGCGGAATCACGACCGGTTGGTGACTTGAACCGATGTCTGGTGATACTACAAAGGCGGCATCAGGTAGTGTGAACGAGATTGGGAAGAATAGGGGGGCTTCAGTGAATTCATAATGTCATATTGTGGTTTGTGTTGTCTTTCGATTGCTTTTGATGGATCTATGGTTCTGATGGATCAGGTTGTGTGATGTTTCGTGTTTCTCTGATGCAATTTGGATCTGCCATATCACGAACCCACGATTAATCCAAGTACGATGGGCTCCACAGTGGCATTTAAAGTGTTGCTGAAAGTGAGATAGATTGG…	TRUE	0.484169	12	0	0	1
12727	0.929942	673091	673380	-	290	480.972	31.5694	YALI1_B06735g	120.321	1B	673492	674567	1076	CTGTGTTAGCTTGTGAAGGGCTGAAGGACGTTTGCGACGGAGAAAGAAGAGGCTGAAGATCTCAACCAGACAGACGCCTGTTGACAGTCGCGCCTGCCGCATTGATGATGAAAACGAAACGAGCTCCAGGAATTGTGTCGGGAGTGAGGAAAATGCCTTATCCGTAGCGTGAAGAATCACTACAGGACCGCTCGTAAATGTGTTTCTCGTTGTCTTGGTTTCCCTCTCCCTCTCCAAACTGATTCCACCTGTCTCCCTGTCTCACTCTCCCTCTCCCTCTCAATACTCAC	FALSE	0.510345	12	0	0	1
12729	0.605026	2889855	2890327	+	473	288.417	178.264	YALI1_E28903g	114.548	1E	2890330	2891878	1549	GTGAGTACCCACTGTCCCCCAAGCCCTCAGACTACTACGTCTCCTCCGAGAGATGTAGAGGTGGCAGATCTCATGATGAAGATGAGAGCCTTTCCATTACTTTTTATCTCAATGTTTTTTTGTCTTCTCAATGTTAGAAACCGACGCCATCGAATGGCGCCACTACTGTCCATACCCGTGATTACCCCCCTCCAAACCAGACTACCCTGTTACCCGCGCCTGCCTGCTCAAAAACACACCAAGCCATTTTACACTGACCTTATATACATGTTTCTTTTTCAGGTCGCTCTACCCTCGATACCGTCCCACCACACTTTACCCCTCTAACCATGTTTTTTCTTTGGCCGAAGTCCGCCGGGCTGAATAAGCCGACTAAAAAAAGTTGTGGAAACCTCTCTC…	TRUE	0.471459	12	0	0	1
12730	0.0309394	2889855	2891044	+	1190	16.8333	472.903	YALI1_E28903g	114.548	1E	2890330	2891878	1549	GTGAGTACCCACTGTCCCCCAAGCCCTCAGACTACTACGTCTCCTCCGAGAGATGTAGAGGTGGCAGATCTCATGATGAAGATGAGAGCCTTTCCATTACTTTTTATCTCAATGTTTTTTTGTCTTCTCAATGTTAGAAACCGACGCCATCGAATGGCGCCACTACTGTCCATACCCGTGATTACCCCCCTCCAAACCAGACTACCCTGTTACCCGCGCCTGCCTGCTCAAAAACACACCAAGCCATTTTACACTGACCTTATATACATGTTTCTTTTTCAGGTCGCTCTACCCTCGATACCGTCCCACCACACTTTACCCCTCTAACCATGTTTTTTCTTTGGCCGAAGTCCGCCGGGCTGAATAAGCCGACTAAAAAAAGTTGTGGAAACCTCTCTC…	TRUE	0.540336	12	0	0	1
12731	0.790867	2890420	2891044	+	625	582.722	146.014	YALI1_E28903g	114.548	1E	2890330	2891878	1549	GTGAGTATCCCAGACAAAGGTCGACACCGTCGGTCCCAGAGTCATCCCGCAGGCTGGCCATGGTCACAAACGCTATCAGTCTGCATCGTCTTGCGGCAACTGCCCAAAGTCTAAATGTCCGACTTTTTGCGCTCTTGTCGCCGTCTCAACCTGACACCTGTCAACGCTGCATGACTTTTAGGCGTCTAGTGGCGGCCTATTGGCGACCCAGATCGTGTCAGACCGCGCCCATCCGTGCCCAACCGACCAACAGTGCCCCCAATGCTTCCCCGACGCATCTCTGTTCCTCCCACAGCCGCAGTCGCCGGACCCTAAACCCGGAGACAGAGACACCCTGCAGTCGAGCTCGGAGCTATCCCTGCGTGGTCCGGTTGCAACGCTGGGATGGACGCTAGTCAA…	TRUE	0.5792	12	0	0	1
[truncated: 1,400 more rows]

## Sheet: Table S5
Table S5. Statistical tests and parameters used in this study.
figure	comparison	statistical test type	test statistic	value	P value	N (replicates)
Fig. 1c	intron splicing efficiency, glc vs. gly	Wilcoxon signed-rank test	V	408873	<2.2E-16	2421 identified introns
[truncated: 77 more rows]

## Sheet: Table S6
Table S6. GO biological process enrichment analysis of intron-containing genes.
[truncated: 391 more rows]

[truncated: 1 more sheets: Table S7]
